# Supplementary material for: The combined action of CTCF and its testis-specific paralog BORIS is essential for spermatogenesis
Source: Nat Commun. 2021 Jun 22;12:3846. doi: 10.1038/s41467-021-24140-6 (PMC8219828; doi:10.1038/s41467-021-24140-6)
Supplement: Supplementary file 4 — Supplementary Dataset 2 [file 41467_2021_24140_MOESM4_ESM.xlsx]

## Sheet: DEG CTCF(+-)BORIS(++)
Genes	baseMean	log2FoldChange	lfcSE	stat	pvalue	padj
Rltpr	676.018	3.70762	0.197269	18.7947	8.343e-79	1.87459e-74
Gm3409	68.4799	-0.988247	0.21258	-4.64882	3.33838e-06	0.037505
Morc1	49.8031	-0.938222	0.211151	-4.44337	8.8561e-06	0.0580579
Sardh	416.635	0.871342	0.197582	4.41003	1.03356e-05	0.0580579
Prss41	46.8806	-0.910121	0.213632	-4.26024	2.04212e-05	0.0917688
4930511A02Rik	115.177	-0.763824	0.194777	-3.92153	8.79877e-05	0.174192
Dhrs4	386.895	-0.802452	0.198448	-4.04363	5.26303e-05	0.174192
Grap2	78.5866	0.782283	0.200214	3.90723	9.33605e-05	0.174192
Gsdma	242.169	-0.815222	0.203586	-4.0043	6.22003e-05	0.174192
Pkn3	98.9047	0.850148	0.212087	4.0085	6.11068e-05	0.174192
Rtkn2	33.9397	-0.845257	0.21263	-3.97524	7.03081e-05	0.174192
Slc4a3	103.999	0.789036	0.202905	3.8887	0.000100783	0.174192
Snord67	1508.73	-0.837374	0.213773	-3.91712	8.96129e-05	0.174192
Grin2c	53.6142	0.707847	0.194612	3.63723	0.000275588	0.4423
2510049J12Rik	36.1639	0.739911	0.213871	3.45962	0.000540947	0.675758
4933412E12Rik	324.443	-0.627284	0.181106	-3.46363	0.000532929	0.675758
Cntnap5c	64.1072	-0.714771	0.206616	-3.45941	0.000541352	0.675758
Morf4l1	1428.57	-0.662616	0.191149	-3.4665	0.000527285	0.675758
Snord8	4642.73	-0.704397	0.210164	-3.35165	0.000803325	0.949996
Snord16a	4737.24	-0.610132	0.183104	-3.33216	0.000861731	0.968112
0610005C13Rik	2.0448	0.0969443	0.111236	0.871522	0.383469	0.99991
0610007C21Rik	124.58	0.0558575	0.212207	0.263222	0.79238	0.99991
0610007L01Rik	1534.9	0.0889813	0.175888	0.505897	0.612929	0.99991
0610007N19Rik	28.787	0.145767	0.213821	0.681724	0.495413	0.99991
0610007P08Rik	888.676	0.13754	0.200957	0.684427	0.493705	0.99991
0610007P14Rik	111.062	-0.0312493	0.200105	-0.156164	0.875904	0.99991
0610007P22Rik	159.532	0.00246927	0.18738	0.0131778	0.989486	0.99991
0610008F07Rik	1.91295	0.162194	0.117131	1.38473	0.166136	0.99991
0610009B14Rik	100.845	0.17165	0.198802	0.863421	0.387906	0.99991
0610009B22Rik	322.642	-0.0723119	0.213752	-0.338299	0.735138	0.99991
0610009D07Rik	85.1609	0.197214	0.212188	0.929428	0.352667	0.99991
0610009L18Rik	977.49	0.0865643	0.213615	0.405234	0.685305	0.99991
0610009O20Rik	1558.71	0.166702	0.183296	0.909467	0.363104	0.99991
0610010B08Rik	0.300281	0.018023	0.0492167	0.366196	0.714219	0.99991
0610010F05Rik	1239.71	-0.277116	0.197404	-1.4038	0.160377	0.99991
0610010K14Rik	69.6594	0.159408	0.205845	0.774407	0.43869	0.99991
0610010O12Rik	1241.73	0.0795729	0.210652	0.377746	0.705619	0.99991
0610011F06Rik	342.947	0.00843012	0.20438	0.0412472	0.967099	0.99991
0610011L14Rik	1014.79	0.0356377	0.17888	0.199227	0.842085	0.99991
0610012G03Rik	276.538	0.0867325	0.17345	0.500043	0.617044	0.99991
0610012H03Rik	2.36337	0.0981513	0.120476	0.814699	0.415244	0.99991
0610030E20Rik	291.995	0.0390233	0.193988	0.201164	0.84057	0.99991
0610031J06Rik	85.5227	0.351245	0.211388	1.66161	0.0965909	0.99991
0610031O16Rik	2.16359	0.0277242	0.124389	0.222884	0.823626	0.99991
0610037L13Rik	813.77	-0.0736186	0.191837	-0.383756	0.70116	0.99991
0610037P05Rik	340.032	-0.294376	0.193365	-1.52239	0.127912	0.99991
0610038B21Rik	1.75158	0.103119	0.108672	0.948906	0.342668	0.99991
0610038L08Rik	88.918	-0.139041	0.134778	-1.03163	0.302247	0.99991
0610039K10Rik	6.77728	-0.0280222	0.162533	-0.17241	0.863116	0.99991
0610040B10Rik	48.9844	-0.0935909	0.211635	-0.442229	0.658324	0.99991
0610040F04Rik	5.77957	0.290504	0.173436	1.675	0.0939352	0.99991
0610040J01Rik	5.74903	0.106085	0.163536	0.648695	0.516536	0.99991
0610043K17Rik	1.44789	-0.10977	0.106689	-1.02888	0.303538	0.99991
0910001L09Rik	54.1786	0.0546823	0.207731	0.263236	0.792369	0.99991
1100001G20Rik	1.05727	-0.0791466	0.0939078	-0.842812	0.399334	0.99991
1110001A16Rik	47.5258	-0.0880322	0.210225	-0.418752	0.675397	0.99991
1110001J03Rik	84.3859	-0.1516	0.212183	-0.714476	0.474933	0.99991
1110002B05Rik	198.421	-0.0252206	0.187412	-0.134573	0.89295	0.99991
1110002L01Rik	193.046	-0.089376	0.185543	-0.481699	0.63002	0.99991
1110002N22Rik	44.2596	0.071816	0.213877	0.335782	0.737035	0.99991
1110003E01Rik	1007.07	-0.0346016	0.208292	-0.16612	0.868062	0.99991
1110004E09Rik	3140.4	-0.0717771	0.189373	-0.379024	0.70467	0.99991
1110004F10Rik	530.527	0.0193332	0.183248	0.105503	0.915976	0.99991
1110005A03Rik	122.185	-0.172305	0.199516	-0.863617	0.387798	0.99991
1110006O24Rik	128.387	0.0495777	0.213517	0.232195	0.816387	0.99991
1110007C09Rik	42.736	0.135421	0.210892	0.642136	0.520785	0.99991
1110008F13Rik	419.141	-0.101154	0.191124	-0.52926	0.596625	0.99991
1110008J03Rik	170.896	0.127	0.213433	0.595035	0.55182	0.99991
1110008L16Rik	138.919	-0.143087	0.200696	-0.712953	0.475875	0.99991
1110008P14Rik	189.23	-0.22144	0.201412	-1.09944	0.271577	0.99991
1110012J17Rik	281.012	0.170588	0.20776	0.821081	0.4116	0.99991
1110012L19Rik	13.4661	-0.0746147	0.203235	-0.367135	0.713518	0.99991
1110014N23Rik	708.436	0.179801	0.194591	0.923994	0.355489	0.99991
1110015O18Rik	1.84744	0.0174391	0.110882	0.157275	0.875028	0.99991
1110017D15Rik	9362.78	-0.0553313	0.182985	-0.302382	0.762361	0.99991
1110017F19Rik	394.757	0.165404	0.18294	0.904146	0.365918	0.99991
1110018G07Rik	5473.73	-0.202107	0.176388	-1.14581	0.251876	0.99991
1110018J18Rik	120.098	-0.213027	0.210682	-1.01113	0.311954	0.99991
1110019D14Rik	19.2936	0.120068	0.209855	0.572149	0.567221	0.99991
1110020A21Rik	353.906	0.137896	0.17936	0.768822	0.441999	0.99991
1110020G09Rik	725.764	-0.0906881	0.171706	-0.528159	0.597389	0.99991
1110021J02Rik	44.8554	0.238177	0.210579	1.13106	0.258031	0.99991
1110021L09Rik	30.433	-0.0161615	0.213871	-0.0755668	0.939764	0.99991
1110028C15Rik	1205.87	-0.201447	0.191947	-1.04949	0.293952	0.99991
1110028F11Rik	10.9642	0.093639	0.201743	0.464149	0.642541	0.99991
1110028F18Rik	7.42114	0.0401042	0.174398	0.229958	0.818125	0.99991
1110031I02Rik	31.0509	0.284394	0.213587	1.33151	0.18302	0.99991
1110032A03Rik	2585.88	-0.0742649	0.21212	-0.350108	0.726257	0.99991
1110032A04Rik	1.43395	0.051142	0.10821	0.472616	0.636487	0.99991
1110032F04Rik	2.02032	0.212516	0.120486	1.76383	0.077761	0.99991
1110034A24Rik	2139.43	0.0105904	0.182013	0.0581849	0.953601	0.99991
1110034B05Rik	39.1025	0.0767399	0.212913	0.360429	0.718526	0.99991
1110034G24Rik	9.95407	0.0570866	0.193582	0.294896	0.768073	0.99991
1110035M17Rik	3.30574	0.00667236	0.147178	0.0453354	0.96384	0.99991
1110036E04Rik	5.03419	0.145453	0.159876	0.909787	0.362935	0.99991
1110037F02Rik	1110.95	-0.0981947	0.183441	-0.535292	0.592448	0.99991
1110038B12Rik	82.9378	-0.0650254	0.213102	-0.305137	0.760262	0.99991
1110038D17Rik	403.557	0.137094	0.180247	0.760586	0.446904	0.99991
1110038F14Rik	39.3505	0.171109	0.213869	0.800067	0.423672	0.99991
1110046J04Rik	22.2087	-0.0406376	0.210433	-0.193115	0.846869	0.99991
1110049F12Rik	546.551	0.10053	0.20126	0.499504	0.617424	0.99991
1110050K14Rik	3.94291	0.0411059	0.144947	0.283592	0.776723	0.99991
1110051M20Rik	824.691	-0.0271637	0.185843	-0.146165	0.883791	0.99991
1110054M08Rik	4.60907	-0.0710209	0.161683	-0.439261	0.660473	0.99991
1110054O05Rik	154.499	-0.194228	0.189793	-1.02337	0.306134	0.99991
1110057K04Rik	130.732	-0.142748	0.203668	-0.700887	0.483374	0.99991
1110058L19Rik	343.338	-0.186094	0.197131	-0.944013	0.345163	0.99991
1110059E24Rik	252.195	-0.28099	0.190899	-1.47194	0.141038	0.99991
1110059G10Rik	43.3651	0.0325489	0.21327	0.152618	0.878699	0.99991
1110059M19Rik	80.0739	-0.0259465	0.213682	-0.121425	0.903354	0.99991
1110065P20Rik	1063.28	0.0279119	0.199838	0.139673	0.888919	0.99991
1110067D22Rik	26.9675	0.0697631	0.213551	0.326681	0.743909	0.99991
1190002F15Rik	0.741914	0.025086	0.0754267	0.332588	0.739446	0.99991
1190002H23Rik	52.6344	-0.370637	0.211597	-1.75162	0.0798394	0.99991
1190002N15Rik	34.6209	0.103939	0.21318	0.487562	0.62586	0.99991
1190003J15Rik	2.01816	-0.0408954	0.105622	-0.387185	0.698619	0.99991
1190003K10Rik	4.88147	-0.119809	0.164547	-0.728114	0.466544	0.99991
1190005F20Rik	209.297	0.0481972	0.185699	0.259545	0.795215	0.99991
1190005I06Rik	390.079	0.211903	0.210811	1.00518	0.314809	0.99991
1190007F08Rik	197.131	0.0838175	0.184843	0.453454	0.650222	0.99991
1190007I07Rik	21.3328	-0.128707	0.211264	-0.609222	0.542377	0.99991
1200009I06Rik	79.9445	0.0644994	0.207506	0.310831	0.755929	0.99991
1200011I18Rik	220.013	0.0418194	0.198334	0.210853	0.833002	0.99991
1200011M11Rik	189.082	0.131939	0.186511	0.707406	0.479314	0.99991
1200014J11Rik	291.815	0.144176	0.190375	0.757327	0.448854	0.99991
1200016B10Rik	625.411	-0.0557079	0.180885	-0.307974	0.758102	0.99991
1300001I01Rik	2366.16	0.0494896	0.187007	0.264641	0.791286	0.99991
1300002E11Rik	35.0923	0.344341	0.212544	1.6201	0.105211	0.99991
1300002K09Rik	30.1263	0.158429	0.21388	0.740739	0.458852	0.99991
1300010F03Rik	892.418	-0.00437962	0.169149	-0.0258921	0.979343	0.99991
1300014I06Rik	283.792	-0.119762	0.192747	-0.621345	0.534373	0.99991
1300015D01Rik	23.0528	-0.0173282	0.213751	-0.081067	0.935389	0.99991
1300017J02Rik	536.586	-0.115668	0.187209	-0.617855	0.536671	0.99991
1300018I17Rik	806.894	0.0774659	0.177137	0.437322	0.661878	0.99991
1300018J18Rik	268.203	0.192136	0.20102	0.955807	0.33917	0.99991
1500001M20Rik	65.5442	0.103759	0.210209	0.493599	0.621589	0.99991
1500002O10Rik	95.2922	-0.253423	0.203978	-1.24241	0.214087	0.99991
1500002O20Rik	2900.06	0.0432315	0.172162	0.25111	0.801729	0.99991
1500003O03Rik	223.684	-0.046027	0.202506	-0.227286	0.820201	0.99991
1500004A13Rik	17.8161	0.0594489	0.201964	0.294355	0.768487	0.99991
1500009C09Rik	52.7118	0.0221533	0.209501	0.105743	0.915786	0.99991
1500009L16Rik	66.1998	-0.268925	0.204807	-1.31306	0.189161	0.99991
1500010J02Rik	840.56	0.0823452	0.177582	0.463703	0.64286	0.99991
1500011B03Rik	184.127	0.0493163	0.183275	0.269084	0.787865	0.99991
1500011H22Rik	1672.46	-0.0624736	0.191167	-0.326801	0.743819	0.99991
1500011K16Rik	30.0302	0.177983	0.213812	0.832426	0.405169	0.99991
1500012F01Rik	32.3617	-0.289408	0.213643	-1.35463	0.175535	0.99991
1500012K07Rik	8.26221	0.21825	0.192515	1.13368	0.256928	0.99991
1500015A07Rik	18.6404	0.175683	0.209617	0.838111	0.401968	0.99991
1500015L24Rik	1.33664	-0.0288901	0.0962939	-0.30002	0.764162	0.99991
1500015O10Rik	2.1803	0.0828454	0.119676	0.69225	0.48878	0.99991
1500016L03Rik	5.20637	0.0282653	0.173286	0.163113	0.870429	0.99991
1500017E21Rik	3.58196	-0.144915	0.141947	-1.02091	0.307299	0.99991
1500031L02Rik	1121.06	-0.0376185	0.169657	-0.221733	0.824522	0.99991
1500032L24Rik	635.78	0.178709	0.1747	1.02295	0.306333	0.99991
1520402A15Rik	324.474	-0.0585698	0.199902	-0.292992	0.769528	0.99991
1600002D24Rik	4.16763	0.247075	0.153778	1.6067	0.10812	0.99991
1600002H07Rik	48.7781	0.317997	0.212877	1.49381	0.135226	0.99991
1600002K03Rik	51.8787	0.0447099	0.213628	0.209289	0.834223	0.99991
1600010M07Rik	1.78799	0.0357847	0.110974	0.322459	0.747105	0.99991
1600012F09Rik	240.935	-0.217026	0.206556	-1.05069	0.293402	0.99991
1600012H06Rik	93.2144	0.129653	0.198279	0.653893	0.513181	0.99991
1600014C10Rik	42.6896	0.0290449	0.212393	0.13675	0.891228	0.99991
1600014C23Rik	11.0899	-0.126093	0.192305	-0.655691	0.512023	0.99991
1600014K23Rik	249.573	0.207434	0.183031	1.13333	0.257076	0.99991
1600015I10Rik	3.44063	0.237297	0.150033	1.58163	0.113733	0.99991
1600016N20Rik	3976.64	-0.0905549	0.1627	-0.556577	0.577817	0.99991
1600019K03Rik	1.98931	0.0736967	0.121679	0.605665	0.544737	0.99991
1600020E01Rik	183.689	-0.0958811	0.20601	-0.465419	0.641632	0.99991
1600021P15Rik	19.3202	0.229708	0.211212	1.08757	0.276784	0.99991
1600025M17Rik	39.6595	0.150972	0.213142	0.708316	0.478749	0.99991
1600027N09Rik	760.204	0.152027	0.182312	0.833887	0.404345	0.99991
1600029D21Rik	2.02738	0.00880689	0.0958915	0.0918422	0.926823	0.99991
1600029I14Rik	1.95039	-0.0420466	0.100275	-0.419313	0.674987	0.99991
1600029O15Rik	4.53494	0.0366605	0.160806	0.227979	0.819662	0.99991
1700001C02Rik	1255.74	-0.046975	0.21375	-0.219766	0.826053	0.99991
1700001C19Rik	5082.21	-0.00434473	0.204212	-0.0212756	0.983026	0.99991
1700001D01Rik	8.70237	-0.0805074	0.178079	-0.452088	0.651206	0.99991
1700001F09Rik	504.853	-0.322481	0.196519	-1.64097	0.100805	0.99991
1700001G11Rik	623.21	-0.0779302	0.1991	-0.391411	0.695493	0.99991
1700001G17Rik	74.6079	0.275118	0.209411	1.31377	0.188925	0.99991
1700001J03Rik	2187.29	-0.257905	0.193194	-1.33495	0.181891	0.99991
1700001J11Rik	10799.1	-0.16059	0.180712	-0.88865	0.374191	0.99991
1700001K19Rik	11360.9	-0.146665	0.204352	-0.717706	0.472939	0.99991
1700001K23Rik	335.624	0.0769463	0.176766	0.4353	0.663345	0.99991
1700001L05Rik	9235.49	-0.172003	0.170254	-1.01028	0.312364	0.99991
1700001L19Rik	1927.15	-0.121522	0.197682	-0.614737	0.538728	0.99991
1700001O22Rik	8636.3	-0.0538477	0.199944	-0.269314	0.787688	0.99991
1700001P01Rik	665.274	0.163366	0.201978	0.808829	0.418614	0.99991
1700003C15Rik	170.563	0.0342084	0.211935	0.16141	0.871771	0.99991
1700003D09Rik	9.07144	0.204755	0.184755	1.10825	0.267753	0.99991
1700003E16Rik	17688.5	0.0715528	0.184891	0.387	0.698756	0.99991
1700003F12Rik	6533.58	0.0606061	0.213283	0.284158	0.776289	0.99991
1700003F17Rik	356.753	0.234493	0.200913	1.16714	0.243154	0.99991
1700003G13Rik	168.765	0.0893356	0.203532	0.438928	0.660714	0.99991
1700003G18Rik	119.952	-0.279475	0.192395	-1.45261	0.146332	0.99991
1700003H04Rik	1023.99	-0.242608	0.166433	-1.4577	0.144924	0.99991
1700003L19Rik	39.2912	-0.181691	0.211224	-0.860183	0.389688	0.99991
1700003M02Rik	13606.2	-0.0630822	0.169216	-0.372791	0.709304	0.99991
1700003M07Rik	47.2212	-0.00610603	0.213584	-0.0285884	0.977193	0.99991
1700003P14Rik	750.512	-0.159377	0.213343	-0.74705	0.455034	0.99991
1700006A11Rik	1345.7	0.043048	0.207486	0.207474	0.83564	0.99991
1700006E09Rik	834.502	-0.0745087	0.209664	-0.355372	0.722311	0.99991
1700006F04Rik	86.7787	0.114139	0.211855	0.538759	0.590053	0.99991
1700006H21Rik	65.3929	-0.0117991	0.213071	-0.0553764	0.955839	0.99991
1700007B14Rik	1202.34	-0.237913	0.180615	-1.31724	0.18776	0.99991
1700007F19Rik	166.943	-0.149387	0.194862	-0.766627	0.443304	0.99991
1700007G11Rik	850.09	0.0715396	0.198848	0.35977	0.719019	0.99991
1700007I08Rik	553.294	0.206469	0.183169	1.1272	0.259657	0.99991
1700007J10Rik	184.588	-0.199301	0.196165	-1.01599	0.309634	0.99991
1700007K09Rik	430.76	0.0327678	0.209242	0.156602	0.875559	0.99991
1700007K13Rik	253.291	-0.107105	0.212839	-0.503219	0.61481	0.99991
1700007L15Rik	426.232	-0.108343	0.191827	-0.564794	0.572214	0.99991
1700007P06Rik	368.174	0.0445909	0.201334	0.221477	0.824721	0.99991
1700008A04Rik	2719.74	-0.103543	0.210765	-0.491273	0.623234	0.99991
1700008F21Rik	950.694	-0.237822	0.203481	-1.16877	0.242496	0.99991
1700008I05Rik	763.926	-0.147928	0.209931	-0.70465	0.481028	0.99991
1700008J07Rik	986.819	0.0301628	0.207507	0.145358	0.884428	0.99991
1700008K24Rik	7521.85	-0.0902367	0.166105	-0.54325	0.586957	0.99991
1700008O03Rik	504.274	0.0607329	0.189194	0.321008	0.748204	0.99991
1700008P02Rik	311.913	-0.499842	0.185736	-2.69114	0.00712077	0.99991
1700008P20Rik	4567.85	-0.0851021	0.205445	-0.414233	0.678704	0.99991
1700009C05Rik	417.886	-0.0425243	0.176632	-0.24075	0.809749	0.99991
1700009J07Rik	1784.09	-0.0103688	0.213589	-0.0485454	0.961282	0.99991
1700009N14Rik	7907.28	-0.249131	0.173475	-1.43612	0.150969	0.99991
1700009P17Rik	1065.66	-0.0343541	0.21261	-0.161583	0.871635	0.99991
1700010B08Rik	2971	-0.0910209	0.203239	-0.447852	0.65426	0.99991
1700010D01Rik	929.6	-0.0712953	0.212993	-0.33473	0.737829	0.99991
1700010I02Rik	37.1099	-0.396878	0.213501	-1.8589	0.0630409	0.99991
1700010I14Rik	10795.9	-0.137329	0.173246	-0.792683	0.427962	0.99991
1700010J16Rik	153.988	-0.0970415	0.211971	-0.457807	0.647091	0.99991
1700010K23Rik	300.926	-0.14523	0.21259	-0.683145	0.494515	0.99991
1700010M22Rik	4006.09	-0.20867	0.204321	-1.02129	0.307118	0.99991
1700011A15Rik	1251.32	-0.0102711	0.186434	-0.0550928	0.956065	0.99991
1700011B04Rik	49.1061	-0.0724149	0.213351	-0.339417	0.734295	0.99991
1700011E24Rik	3049.61	-0.010666	0.197207	-0.0540855	0.956867	0.99991
1700011F03Rik	3713.16	-0.0924067	0.179185	-0.515705	0.606061	0.99991
1700011F14Rik	232.514	-0.0147234	0.20101	-0.0732472	0.941609	0.99991
1700011H14Rik	797.531	-0.235721	0.192154	-1.22673	0.219925	0.99991
1700011I03Rik	2202.7	-0.129512	0.174505	-0.742168	0.457986	0.99991
1700011J10Rik	19.4689	0.18948	0.211048	0.897802	0.369291	0.99991
1700011L22Rik	2805.98	-0.104066	0.161129	-0.645858	0.518371	0.99991
1700011M02Rik	103.434	-0.221503	0.209136	-1.05913	0.289538	0.99991
1700012A03Rik	12029.7	-0.225621	0.189932	-1.1879	0.234872	0.99991
1700012A16Rik	3674.04	0.0263836	0.207644	0.127061	0.898892	0.99991
1700012B07Rik	4098.48	-0.19262	0.194684	-0.989394	0.322471	0.99991
1700012B09Rik	1006.63	0.0315799	0.209326	0.150865	0.880083	0.99991
1700012B15Rik	195.879	0.0850342	0.198648	0.428064	0.668604	0.99991
1700012D01Rik	175.291	-0.0116895	0.190156	-0.061473	0.950982	0.99991
1700012D14Rik	28.9068	-0.134436	0.210262	-0.639373	0.52258	0.99991
1700012I11Rik	16.2125	-0.0527457	0.210687	-0.250351	0.802316	0.99991
1700012L04Rik	141.946	-0.245601	0.213199	-1.15198	0.249329	0.99991
1700012P22Rik	657.858	-0.119798	0.205377	-0.583307	0.559687	0.99991
1700013D24Rik	871.345	0.0111954	0.200837	0.0557435	0.955546	0.99991
1700013F07Rik	2069.84	-0.0602137	0.212225	-0.283726	0.77662	0.99991
1700013G23Rik	888.02	-0.00276973	0.213845	-0.012952	0.989666	0.99991
1700013G24Rik	2195.65	0.0120839	0.207725	0.0581725	0.953611	0.99991
1700013H16Rik	335.147	-0.064681	0.199646	-0.323979	0.745954	0.99991
1700013N18Rik	5396.01	-0.0612447	0.206211	-0.297	0.766466	0.99991
1700014N06Rik	21.6668	-0.153211	0.21308	-0.71903	0.472122	0.99991
1700015E13Rik	2736.99	0.00779211	0.192408	0.0404979	0.967696	0.99991
1700015F17Rik	1078.81	-0.0867796	0.21119	-0.410907	0.68114	0.99991
1700015G11Rik	2846.51	-0.0595703	0.213863	-0.278544	0.780595	0.99991
1700016C15Rik	986.098	-0.270102	0.198751	-1.359	0.174148	0.99991
1700016D06Rik	667.29	-0.136596	0.202334	-0.675103	0.49961	0.99991
1700016G22Rik	99.2925	0.183264	0.213222	0.859501	0.390064	0.99991
1700016H13Rik	8117.61	-0.133146	0.195214	-0.682053	0.495205	0.99991
1700016K19Rik	2307.53	0.0883129	0.208571	0.423418	0.67199	0.99991
1700016L04Rik	59.4712	-0.102889	0.212817	-0.483462	0.628768	0.99991
1700016L21Rik	41.5754	-0.220273	0.213581	-1.03133	0.302384	0.99991
1700016M24Rik	20875.8	0.0293748	0.197723	0.148566	0.881896	0.99991
1700016P04Rik	1020.36	-0.31973	0.213024	-1.50091	0.133378	0.99991
1700017B05Rik	2265.12	0.146944	0.167064	0.879569	0.379093	0.99991
1700017D01Rik	2592.05	-0.0652431	0.213013	-0.306286	0.759387	0.99991
1700017G19Rik	967.761	-0.190149	0.173596	-1.09536	0.273361	0.99991
1700017J07Rik	135.662	-0.0453449	0.21267	-0.213217	0.831158	0.99991
1700017N19Rik	2114.8	-0.338818	0.184312	-1.83829	0.0660198	0.99991
1700018A04Rik	407.102	-0.0228477	0.18612	-0.122758	0.902299	0.99991
1700018A14Rik	80.4692	-0.0864395	0.202041	-0.427832	0.668773	0.99991
1700018B08Rik	3180.73	0.0164989	0.168123	0.0981358	0.921824	0.99991
1700018B24Rik	1447.94	0.0790233	0.208032	0.379861	0.704049	0.99991
1700018C11Rik	3152.61	-0.0833406	0.207317	-0.401997	0.687687	0.99991
1700018F24Rik	544.102	-0.243329	0.191423	-1.27116	0.203673	0.99991
1700018G05Rik	255.685	-0.0946674	0.202966	-0.466421	0.640914	0.99991
1700018L02Rik	414.173	0.191914	0.210168	0.913143	0.361168	0.99991
1700018L24Rik	1578.34	0.00742593	0.175512	0.0423101	0.966251	0.99991
1700019A02Rik	884.78	-0.194041	0.198991	-0.975125	0.329498	0.99991
1700019B03Rik	611.801	-0.155941	0.184444	-0.845468	0.397849	0.99991
1700019B21Rik	46.1948	0.0287051	0.212408	0.135141	0.8925	0.99991
1700019D03Rik	8557.14	-0.198175	0.171494	-1.15558	0.247854	0.99991
1700019E08Rik	4.61578	0.170768	0.165124	1.03418	0.301052	0.99991
1700019E19Rik	1582.69	-0.0232976	0.182536	-0.127633	0.89844	0.99991
1700019G17Rik	1272.17	-0.317794	0.189973	-1.67284	0.0943594	0.99991
1700019G24Rik	763.582	-0.0859314	0.198658	-0.432559	0.665336	0.99991
1700019L03Rik	2230.1	-0.164661	0.168677	-0.976195	0.328968	0.99991
1700019M22Rik	2453.08	-0.128878	0.213354	-0.604058	0.545805	0.99991
1700019N12Rik	4455.06	0.0876753	0.212043	0.413478	0.679257	0.99991
1700019N19Rik	5261.85	-0.0220138	0.212269	-0.103707	0.917402	0.99991
1700019O17Rik	3638.74	0.108295	0.208796	0.518662	0.603996	0.99991
1700020A23Rik	1483.56	-0.312906	0.189782	-1.64876	0.0991965	0.99991
1700020C07Rik	1024.14	0.215659	0.20523	1.05082	0.293342	0.99991
1700020D05Rik	5275.05	0.0858558	0.209112	0.410572	0.681386	0.99991
1700020G17Rik	494.983	-0.125153	0.20154	-0.620981	0.534612	0.99991
1700020I14Rik	347.108	-0.128957	0.192613	-0.669514	0.503168	0.99991
1700020L24Rik	1449.34	0.0784402	0.187173	0.419078	0.675159	0.99991
1700020M21Rik	3.98442	-0.0313163	0.156319	-0.200335	0.841218	0.99991
1700020N01Rik	827.989	0.0921123	0.212581	0.433305	0.664793	0.99991
1700020N15Rik	136.693	-0.393313	0.195352	-2.01336	0.044077	0.99991
1700020N18Rik	2159.7	0.064274	0.212189	0.302909	0.761959	0.99991
1700020O03Rik	1102.71	0.0191971	0.178475	0.107562	0.914343	0.99991
1700021C14Rik	2985.54	-0.011876	0.212288	-0.0559429	0.955387	0.99991
1700021F05Rik	200.748	-0.604801	0.207404	-2.91606	0.00354487	0.99991
1700021F07Rik	1218.82	0.224275	0.213644	1.04976	0.293828	0.99991
1700021K19Rik	3012.43	0.154106	0.175642	0.877383	0.380278	0.99991
1700021N21Rik	88.3754	-0.408699	0.200717	-2.03619	0.0417309	0.99991
1700022A21Rik	7674.51	-0.0539489	0.182621	-0.295415	0.767677	0.99991
1700022A22Rik	225.243	-0.0194472	0.205866	-0.0944655	0.924739	0.99991
1700022E09Rik	15.2779	-0.0814993	0.204638	-0.39826	0.690438	0.99991
1700022H16Rik	9.91977	-0.122137	0.192425	-0.634725	0.525608	0.99991
1700022I11Rik	230.078	-0.0730692	0.198621	-0.367883	0.712961	0.99991
1700022P22Rik	1112.5	-0.0126147	0.210096	-0.0600427	0.952122	0.99991
1700023A16Rik	3097.75	-0.0531805	0.213225	-0.24941	0.803043	0.99991
1700023C21Rik	72.5409	-0.00284091	0.213139	-0.0133289	0.989365	0.99991
1700023E05Rik	3894.66	-0.192027	0.171997	-1.11646	0.264226	0.99991
1700023F02Rik	59.8254	0.432369	0.210191	2.05703	0.0396837	0.99991
1700023F06Rik	1968.14	0.158276	0.199887	0.791827	0.428462	0.99991
1700023L04Rik	1230.64	-0.0307748	0.21287	-0.144571	0.88505	0.99991
1700024B18Rik	17.115	-0.0625018	0.208128	-0.300304	0.763945	0.99991
1700024F13Rik	59.1444	0.0604456	0.210056	0.287759	0.773531	0.99991
1700024G13Rik	793.161	-0.0650135	0.189487	-0.343102	0.731521	0.99991
1700024P03Rik	114.64	-0.213287	0.203379	-1.04872	0.294308	0.99991
1700024P04Rik	2197.47	-0.212489	0.213865	-0.993566	0.320434	0.99991
1700024P16Rik	130.849	0.0518949	0.213411	0.243168	0.807875	0.99991
1700025B11Rik	195.053	-0.282138	0.205644	-1.37198	0.170071	0.99991
1700025C18Rik	257.24	-0.00681474	0.206206	-0.0330482	0.973636	0.99991
1700025E21Rik	3881.21	-0.143739	0.198136	-0.725455	0.468173	0.99991
1700025F22Rik	590.492	-0.0928004	0.212018	-0.437702	0.661603	0.99991
1700025F24Rik	143.029	-0.319542	0.205112	-1.55789	0.11926	0.99991
1700025G04Rik	380.91	-0.302976	0.18681	-1.62184	0.104837	0.99991
1700025K23Rik	11331.7	-0.113208	0.21153	-0.535187	0.592521	0.99991
1700025K24Rik	79.2378	-0.250062	0.211551	-1.18204	0.23719	0.99991
1700025M24Rik	139.114	-0.524923	0.212357	-2.47189	0.0134402	0.99991
1700025N23Rik	282.089	0.00920145	0.212986	0.0432022	0.96554	0.99991
1700026D08Rik	2263.27	-0.0670186	0.169346	-0.39575	0.69229	0.99991
1700026D11Rik	363.172	0.0704684	0.176956	0.398225	0.690464	0.99991
1700026F02Rik	145.361	-0.159999	0.187379	-0.853882	0.393171	0.99991
1700026J04Rik	7265.18	-0.191861	0.161973	-1.18452	0.236206	0.99991
1700026L06Rik	4107.95	-0.0804292	0.212479	-0.378527	0.705039	0.99991
1700027A15Rik	9920.7	-0.343713	0.18038	-1.9055	0.0567151	0.99991
1700027A23Rik	1684.86	-0.078096	0.192882	-0.40489	0.685558	0.99991
1700027D21Rik	3019.33	0.0608733	0.210228	0.289558	0.772155	0.99991
1700027F09Rik	83.1725	0.0164967	0.212962	0.0774629	0.938255	0.99991
1700027H10Rik	7.80915	-0.305528	0.181718	-1.68133	0.0926993	0.99991
1700027I24Rik	72.7138	-0.20984	0.206159	-1.01786	0.308746	0.99991
1700027J07Rik	17.985	-0.274964	0.212068	-1.29658	0.194775	0.99991
1700028B04Rik	14.1437	-0.127782	0.176886	-0.722394	0.470052	0.99991
1700028D13Rik	282.496	-0.164728	0.191088	-0.862052	0.388659	0.99991
1700028E10Rik	101.077	-0.166226	0.204378	-0.813325	0.416032	0.99991
1700028I16Rik	387.831	-0.062014	0.212294	-0.292114	0.7702	0.99991
1700028J19Rik	7237.85	0.0870396	0.165564	0.525715	0.599086	0.99991
1700028K03Rik	101.3	-0.142799	0.213605	-0.668518	0.503803	0.99991
1700028M03Rik	10.2081	-0.270882	0.161244	-1.67995	0.0929678	0.99991
1700028P14Rik	1551.19	0.0486967	0.212487	0.229176	0.818732	0.99991
1700028P15Rik	87.184	-0.143314	0.200604	-0.714414	0.474971	0.99991
1700029B22Rik	743.252	-0.267394	0.201714	-1.32561	0.184969	0.99991
1700029F09Rik	716.917	-0.0560443	0.213661	-0.262305	0.793087	0.99991
1700029F12Rik	5328.32	-0.188166	0.165073	-1.1399	0.25433	0.99991
1700029G01Rik	15380	-0.0300283	0.16576	-0.181155	0.856246	0.99991
1700029H14Rik	14454	-0.161715	0.166392	-0.971892	0.331104	0.99991
1700029I01Rik	149.679	-0.359754	0.210367	-1.71013	0.0872424	0.99991
1700029I15Rik	407.749	0.133642	0.213654	0.62551	0.531636	0.99991
1700029J03Rik	18.8386	-0.20457	0.209801	-0.975067	0.329527	0.99991
1700029J07Rik	848.545	-0.0468138	0.201639	-0.232166	0.816409	0.99991
1700029J11Rik	1936.02	0.0449295	0.211082	0.212854	0.831441	0.99991
1700029M20Rik	5406.3	0.0598762	0.169902	0.352416	0.724527	0.99991
1700029N11Rik	82.8477	-0.00377936	0.113862	-0.0331924	0.973521	0.99991
1700029P11Rik	2175.32	0.0906118	0.159253	0.56898	0.56937	0.99991
1700030A11Rik	39.6609	0.161087	0.213812	0.753404	0.451207	0.99991
1700030C10Rik	22.0792	-0.128436	0.212563	-0.604223	0.545695	0.99991
1700030F04Rik	133.059	-0.251905	0.199574	-1.26221	0.206873	0.99991
1700030F18Rik	192.176	-0.149601	0.213869	-0.699497	0.484241	0.99991
1700030J22Rik	9369.21	-0.0978913	0.177526	-0.551421	0.581345	0.99991
1700030K09Rik	1959.15	-0.0179462	0.204804	-0.087626	0.930174	0.99991
1700030L20Rik	151.118	-0.0723568	0.187635	-0.385625	0.699774	0.99991
1700030M09Rik	353.68	-0.204174	0.210444	-0.970209	0.331942	0.99991
1700030N03Rik	144.803	0.181286	0.213653	0.848504	0.396157	0.99991
1700030O20Rik	120.27	-0.122972	0.202708	-0.606647	0.544085	0.99991
1700031A10Rik	3.37332	-0.206829	0.147336	-1.40379	0.160381	0.99991
1700031F05Rik	17.5284	0.0389998	0.198366	0.196605	0.844136	0.99991
1700031M16Rik	3712.97	-0.178012	0.202961	-0.877072	0.380447	0.99991
1700031P21Rik	46.7305	-0.2376	0.209522	-1.13401	0.256791	0.99991
1700034E13Rik	2277.2	-0.0832271	0.213007	-0.390725	0.696001	0.99991
1700034F02Rik	395.013	-0.351783	0.205044	-1.71565	0.0862266	0.99991
1700034G24Rik	641.774	0.158784	0.197439	0.804222	0.421269	0.99991
1700034H14Rik	110.727	-0.154393	0.206955	-0.74602	0.455655	0.99991
1700034H15Rik	408.126	-0.0978095	0.173954	-0.562273	0.57393	0.99991
1700034I23Rik	1445	-0.160752	0.20897	-0.769258	0.44174	0.99991
1700034J05Rik	6603.64	-0.155014	0.179611	-0.863057	0.388106	0.99991
1700034K08Rik	31.2646	-0.171211	0.206977	-0.827197	0.408125	0.99991
1700034O15Rik	3916.7	-0.146736	0.18697	-0.78481	0.432565	0.99991
1700034P13Rik	59.4975	-0.142618	0.207453	-0.687471	0.491786	0.99991
1700036G14Rik	76.2859	-0.381156	0.205386	-1.85581	0.0634812	0.99991
1700037C18Rik	3285.03	-0.0747352	0.212733	-0.35131	0.725356	0.99991
1700037H04Rik	3901.57	0.0322058	0.201959	0.159467	0.873301	0.99991
1700039E15Rik	4493.16	0.182068	0.184905	0.984657	0.324793	0.99991
1700039E22Rik	8.61189	-0.154967	0.187338	-0.827206	0.40812	0.99991
1700040I03Rik	39.4121	-0.0329858	0.211493	-0.155966	0.87606	0.99991
1700040L02Rik	2356.78	-0.127323	0.176551	-0.721164	0.470809	0.99991
1700040N02Rik	23.924	0.00484293	0.212081	0.0228352	0.981782	0.99991
1700041C23Rik	395.29	-0.153811	0.188603	-0.815524	0.414772	0.99991
1700041M19Rik	190.72	-0.192691	0.185809	-1.03704	0.299719	0.99991
1700042B14Rik	39.3735	-0.188642	0.213279	-0.884486	0.376434	0.99991
1700042G07Rik	2059.89	-0.0729802	0.209945	-0.347616	0.728129	0.99991
1700042G15Rik	2377.14	0.0273644	0.172452	0.158678	0.873922	0.99991
1700042O10Rik	59.2572	-0.117176	0.207926	-0.563547	0.573062	0.99991
1700044C05Rik	10.8589	-0.0662867	0.174582	-0.379688	0.704177	0.99991
1700044K03Rik	11.8902	-0.0961552	0.173585	-0.553939	0.579621	0.99991
1700045H11Rik	60.017	-0.0866139	0.205926	-0.420606	0.674043	0.99991
1700045I19Rik	396.39	-0.0619991	0.191837	-0.323186	0.746554	0.99991
1700046C09Rik	54.9428	0.116056	0.21214	0.547072	0.584329	0.99991
1700047G03Rik	152.361	0.115127	0.213415	0.539454	0.589574	0.99991
1700047L14Rik	33.6424	-0.0576271	0.213262	-0.270217	0.786993	0.99991
1700047M11Rik	130.369	-0.131341	0.208702	-0.629322	0.529138	0.99991
1700048M11Rik	78.476	-0.146589	0.212771	-0.688953	0.490853	0.99991
1700048O20Rik	346.513	-0.0446526	0.189533	-0.235592	0.813749	0.99991
1700049E15Rik	95.1254	-0.0768393	0.08421	-0.912472	0.36152	0.99991
1700049E22Rik	108.363	0.0459868	0.213875	0.215017	0.829754	0.99991
1700049G17Rik	258.992	-0.0288423	0.197777	-0.145832	0.884054	0.99991
1700049L16Rik	1728.72	0.113604	0.210715	0.539135	0.589794	0.99991
1700051A21Rik	1066.08	-0.0260691	0.207768	-0.125472	0.90015	0.99991
1700052I22Rik	175.139	-0.166494	0.212893	-0.782053	0.434183	0.99991
1700052K11Rik	506.949	0.0505515	0.207314	0.24384	0.807355	0.99991
1700052N19Rik	1513.71	0.116209	0.204169	0.569177	0.569236	0.99991
1700054A03Rik	142.273	-0.124689	0.197066	-0.632727	0.526912	0.99991
1700054K19Rik	16.346	0.251184	0.210882	1.19111	0.233609	0.99991
1700054M17Rik	29.9565	-0.158073	0.213324	-0.741001	0.458693	0.99991
1700054N08Rik	1831.74	-0.166465	0.185949	-0.895222	0.370668	0.99991
1700054O13Rik	4817.78	-0.164648	0.169588	-0.970873	0.331612	0.99991
1700055C04Rik	8.0116	0.173411	0.190609	0.909777	0.36294	0.99991
1700055N04Rik	108.667	0.350961	0.213492	1.6439	0.100196	0.99991
1700056E22Rik	405.908	0.0598822	0.189912	0.315316	0.752522	0.99991
1700057G04Rik	754.617	-0.248879	0.213068	-1.16807	0.242777	0.99991
1700057H15Rik	28.4174	-0.129555	0.213662	-0.606356	0.544279	0.99991
1700057K13Rik	3715.82	-0.177762	0.191514	-0.928191	0.353309	0.99991
1700058G18Rik	2693.07	-0.0751649	0.165768	-0.453434	0.650237	0.99991
1700060C16Rik	7.82589	-0.0540402	0.187784	-0.287779	0.773516	0.99991
1700060C20Rik	37.4168	-0.171331	0.212823	-0.80504	0.420797	0.99991
1700061F12Rik	780.187	-0.369627	0.196296	-1.88301	0.0596995	0.99991
1700061G19Rik	3054.61	0.0701999	0.168073	0.417676	0.676184	0.99991
1700061I17Rik	172.923	-0.402186	0.204436	-1.96729	0.0491495	0.99991
1700061J05Rik	7598.54	0.00590282	0.17559	0.033617	0.973183	0.99991
1700063A18Rik	1.42185	-0.0382184	0.108774	-0.351356	0.725322	0.99991
1700063D05Rik	353.938	-0.309665	0.183563	-1.68697	0.0916084	0.99991
1700063O14Rik	3.70747	0.0134419	0.155473	0.0864584	0.931102	0.99991
1700064J06Rik	1.24338	0.0153903	0.0927152	0.165996	0.86816	0.99991
1700064M15Rik	265.543	-0.056813	0.211809	-0.268228	0.788524	0.99991
1700065D16Rik	144.035	0.0865587	0.210874	0.410477	0.681456	0.99991
1700065I16Rik	386.223	0.0590342	0.203249	0.290453	0.77147	0.99991
1700065I17Rik	1373.86	-0.0937415	0.186336	-0.503079	0.614909	0.99991
1700065J11Rik	53.5208	-0.0435832	0.213181	-0.204442	0.838008	0.99991
1700065J18Rik	102.689	-0.0311178	0.213755	-0.145577	0.884255	0.99991
1700065O20Rik	16.0374	-0.0747663	0.205235	-0.364295	0.715637	0.99991
1700066B17Rik	69.7106	-0.0257108	0.108435	-0.237107	0.812574	0.99991
1700066B19Rik	91.8194	-0.0914294	0.203095	-0.450181	0.65258	0.99991
1700066J24Rik	228.157	-0.191507	0.212907	-0.899487	0.368393	0.99991
1700066M21Rik	603.134	-0.178022	0.200025	-0.89	0.373466	0.99991
1700066N21Rik	39.026	-0.0611332	0.213151	-0.286807	0.77426	0.99991
1700066O22Rik	59.8112	-0.126876	0.207025	-0.612855	0.539972	0.99991
1700067G17Rik	56.8998	-0.184024	0.213615	-0.861478	0.388975	0.99991
1700067K01Rik	1143.54	0.0811635	0.184582	0.439716	0.660143	0.99991
1700067P10Rik	1412.97	0.144317	0.188663	0.764948	0.444303	0.99991
1700069L16Rik	96.134	0.175967	0.205749	0.855253	0.392411	0.99991
1700069P05Rik	4.8778	0.0830456	0.160398	0.517746	0.604635	0.99991
1700071K01Rik	198.434	-0.192734	0.194097	-0.992977	0.320721	0.99991
1700071M16Rik	257.365	-0.170038	0.201438	-0.844119	0.398603	0.99991
1700072B07Rik	155.284	0.0294695	0.194129	0.151803	0.879342	0.99991
1700072E05Rik	148.251	-0.0447072	0.213547	-0.209356	0.834171	0.99991
1700072O05Rik	68.3004	-0.336413	0.209609	-1.60496	0.108503	0.99991
1700073E17Rik	615.007	0.171954	0.201657	0.852706	0.393822	0.99991
1700074P13Rik	3704.37	-0.154826	0.212322	-0.729202	0.465878	0.99991
1700080E11Rik	3905.59	-0.137029	0.189496	-0.723124	0.469604	0.99991
1700080N15Rik	42.5961	0.091715	0.213187	0.43021	0.667043	0.99991
1700080O16Rik	997.805	-0.186427	0.167925	-1.11018	0.266922	0.99991
1700081H04Rik	32.8924	-0.167096	0.208355	-0.801978	0.422566	0.99991
1700081H22Rik	60.6506	-0.364334	0.209932	-1.73549	0.082654	0.99991
1700081L11Rik	1331.23	-0.118745	0.16406	-0.723792	0.469194	0.99991
1700084C01Rik	9.02012	0.0712928	0.189852	0.375517	0.707276	0.99991
1700084E18Rik	38.3396	0.0387263	0.212855	0.181937	0.855632	0.99991
1700084F23Rik	183.875	-0.0983007	0.0952951	-1.03154	0.302288	0.99991
1700084J12Rik	48.7332	0.221483	0.207455	1.06762	0.285693	0.99991
1700085B03Rik	374.427	-0.0144626	0.206648	-0.0699868	0.944204	0.99991
1700085C21Rik	8.4333	-0.0549093	0.191857	-0.286199	0.774726	0.99991
1700086L19Rik	1868.54	-0.0906387	0.213023	-0.425489	0.67048	0.99991
1700086O06Rik	25.6835	0.17847	0.213616	0.835471	0.403453	0.99991
1700088E04Rik	977.616	0.0736994	0.188176	0.391651	0.695316	0.99991
1700090G07Rik	6790.21	-0.151859	0.20829	-0.729075	0.465956	0.99991
1700091E21Rik	139.601	-0.0675845	0.210768	-0.320658	0.74847	0.99991
1700092C02Rik	20.7248	-0.293021	0.21338	-1.37324	0.169679	0.99991
1700092C10Rik	111.694	-0.0842983	0.207503	-0.406251	0.684558	0.99991
1700092E19Rik	131.358	-0.159174	0.203631	-0.781683	0.434401	0.99991
1700092K14Rik	15.5058	0.114089	0.200036	0.570341	0.568447	0.99991
1700092M07Rik	1226.85	0.0241402	0.213238	0.113208	0.909866	0.99991
1700093K21Rik	2824.56	-0.126557	0.191521	-0.660799	0.508741	0.99991
1700094D03Rik	571.792	-0.101736	0.212458	-0.47885	0.632045	0.99991
1700094J05Rik	276.447	-0.195285	0.213321	-0.915449	0.359956	0.99991
1700094M24Rik	135.513	-0.145692	0.2101	-0.69344	0.488033	0.99991
1700095A21Rik	153.915	-0.241838	0.210692	-1.14783	0.251041	0.99991
1700095B10Rik	937.882	-0.188248	0.196409	-0.958453	0.337834	0.99991
1700095B22Rik	16.542	-0.112994	0.209716	-0.538792	0.59003	0.99991
1700096J18Rik	303.521	-0.131777	0.209132	-0.630111	0.528622	0.99991
1700096K18Rik	79.149	0.127436	0.206283	0.61777	0.536727	0.99991
1700097N02Rik	73.9547	-0.0895537	0.208759	-0.428981	0.667937	0.99991
1700100L14Rik	602.329	-0.24126	0.212769	-1.13391	0.256833	0.99991
1700101E01Rik	192.79	0.0236084	0.187438	0.125953	0.899769	0.99991
1700101I11Rik	236.795	-0.085656	0.199254	-0.429883	0.667281	0.99991
1700101O22Rik	359.908	-0.0643876	0.213648	-0.301373	0.76313	0.99991
1700102H20Rik	41.6642	-0.00353748	0.204676	-0.0172833	0.986211	0.99991
1700102P08Rik	1383.95	-0.000342783	0.187771	-0.00182553	0.998543	0.99991
1700104A03Rik	11.7451	-0.0715562	0.184608	-0.387612	0.698303	0.99991
1700105P06Rik	233.24	-0.00999447	0.129872	-0.076956	0.938659	0.99991
1700106J16Rik	639.474	0.146468	0.182739	0.801511	0.422836	0.99991
1700106N22Rik	87.137	-0.233853	0.204676	-1.14255	0.253224	0.99991
1700108F19Rik	315.333	-0.0621966	0.198937	-0.312644	0.754551	0.99991
1700108J01Rik	375.144	-0.00503193	0.211058	-0.0238414	0.980979	0.99991
1700108M19Rik	363.017	-0.0777199	0.195042	-0.398477	0.690279	0.99991
1700109F18Rik	367.264	-0.116834	0.193859	-0.602672	0.546727	0.99991
1700109G14Rik	927.318	-0.0800426	0.212579	-0.376531	0.706522	0.99991
1700109G15Rik	44.6945	-0.306929	0.201036	-1.52674	0.126826	0.99991
1700109H08Rik	507.949	-0.229715	0.200226	-1.14728	0.251266	0.99991
1700109I08Rik	19.5524	0.216287	0.209024	1.03474	0.300788	0.99991
1700110C19Rik	42.1653	-0.18289	0.209405	-0.873376	0.382458	0.99991
1700110I01Rik	1454.15	-0.218819	0.18352	-1.19235	0.233124	0.99991
1700110K17Rik	413.045	-0.170722	0.184312	-0.926269	0.354306	0.99991
1700110M21Rik	3285.32	-0.0766593	0.168181	-0.455814	0.648524	0.99991
1700111N16Rik	27.6363	-0.0242679	0.210356	-0.115366	0.908155	0.99991
1700112E06Rik	37.1243	-0.135763	0.213302	-0.636484	0.524461	0.99991
1700112H15Rik	8.24341	0.25237	0.193026	1.30744	0.191064	0.99991
1700113A16Rik	52.9128	-0.0639242	0.212483	-0.300844	0.763533	0.99991
1700113H08Rik	1210.47	-0.0842256	0.191419	-0.440007	0.659932	0.99991
1700113I22Rik	207.201	0.175392	0.205567	0.853208	0.393544	0.99991
1700119H24Rik	11.3886	-0.26144	0.200472	-1.30412	0.192192	0.99991
1700120C14Rik	5.90624	0.154793	0.164647	0.940147	0.347142	0.99991
1700120E14Rik	256.149	-0.390313	0.18697	-2.08757	0.0368371	0.99991
1700120G07Rik	107.016	-0.0846109	0.205952	-0.410829	0.681198	0.99991
1700120K04Rik	412.28	0.0172904	0.213654	0.0809271	0.9355	0.99991
1700121L16Rik	3.10792	-0.0627246	0.140733	-0.445699	0.655815	0.99991
1700121N20Rik	77.209	0.075984	0.209383	0.362894	0.716684	0.99991
1700122O11Rik	131.603	0.302567	0.210059	1.44039	0.149757	0.99991
1700123I01Rik	138.051	0.0849593	0.19299	0.440227	0.659773	0.99991
1700123K08Rik	212.751	-0.145869	0.19388	-0.752369	0.451829	0.99991
1700123L14Rik	8268.03	-0.0626254	0.169367	-0.369762	0.71156	0.99991
1700123M08Rik	109.23	-0.0626213	0.192695	-0.324977	0.745199	0.99991
1700123O12Rik	127.748	-0.108582	0.205414	-0.528601	0.597083	0.99991
1700123O20Rik	364.523	0.211857	0.184707	1.14699	0.251386	0.99991
1700123O21Rik	1.51388	0.008863	0.10461	0.0847238	0.932481	0.99991
1700125D06Rik	1474.5	0.0730331	0.168665	0.433008	0.665009	0.99991
1700125G02Rik	8.84163	-0.0338754	0.183896	-0.184209	0.853849	0.99991
1700125G22Rik	77.0853	-0.0612276	0.206306	-0.296781	0.766634	0.99991
1700125H03Rik	301.603	-0.207927	0.20846	-0.997441	0.318551	0.99991
1700125H20Rik	732.765	-0.0631981	0.19253	-0.328251	0.742722	0.99991
1700126H18Rik	14.265	-0.0186137	0.20762	-0.0896524	0.928563	0.99991
1700128A07Rik	138.783	-0.0590343	0.208341	-0.283354	0.776906	0.99991
1700128F08Rik	63.0274	-0.137318	0.203062	-0.676238	0.49889	0.99991
1700129C05Rik	4306.11	-0.148688	0.176749	-0.841239	0.400214	0.99991
1810006J02Rik	3.36916	0.032054	0.142977	0.22419	0.822609	0.99991
1810006K21Rik	444.085	-0.00277086	0.206765	-0.013401	0.989308	0.99991
1810007C17Rik	0.188298	-0.0237802	0.0389107	-0.611149	0.541101	0.99991
1810007D17Rik	2.49803	0.0286186	0.119785	0.238916	0.811171	0.99991
1810007I06Rik	6.81237	0.118308	0.177418	0.666833	0.504879	0.99991
1810008A18Rik	191.748	0.269763	0.192548	1.40102	0.161208	0.99991
1810008I18Rik	1.26016	0.0854227	0.0973589	0.8774	0.380269	0.99991
1810009A15Rik	653.621	-0.0795718	0.16655	-0.477766	0.632817	0.99991
1810009J06Rik	71.898	-0.0336433	0.102627	-0.327822	0.743047	0.99991
1810010D01Rik	1.54246	-0.161845	0.10667	-1.51726	0.129202	0.99991
1810010H24Rik	4.92201	-0.0886286	0.161436	-0.549	0.583005	0.99991
1810011H11Rik	3.49432	0.0302795	0.143709	0.2107	0.833121	0.99991
1810011O10Rik	3.16361	0.111934	0.142623	0.784827	0.432555	0.99991
1810012K16Rik	75.7785	-0.189971	0.21035	-0.90312	0.366462	0.99991
1810012P15Rik	611.213	0.0638148	0.190038	0.335801	0.737021	0.99991
1810013A23Rik	1.45322	-0.0812879	0.0998907	-0.813768	0.415778	0.99991
1810013D10Rik	82.271	0.0796967	0.200523	0.397444	0.69104	0.99991
1810013L24Rik	2210.41	-0.127858	0.209644	-0.60988	0.541941	0.99991
1810014B01Rik	9.91775	-0.00286829	0.195143	-0.0146984	0.988273	0.99991
1810014F10Rik	5.67383	-0.0571309	0.17369	-0.328925	0.742212	0.99991
1810018F18Rik	1.28335	-0.0808145	0.0905145	-0.892835	0.371946	0.99991
1810019D21Rik	7.09218	0.338589	0.18358	1.84437	0.0651296	0.99991
1810019J16Rik	12.3367	0.0490481	0.18545	0.264481	0.791409	0.99991
1810020D17Rik	313.691	-0.05565	0.179366	-0.310259	0.756364	0.99991
1810020O05Rik	261.229	-0.180322	0.195324	-0.923194	0.355906	0.99991
1810021B22Rik	38.5694	0.0945391	0.213026	0.443792	0.657193	0.99991
1810022K09Rik	9.96584	0.107866	0.186957	0.576956	0.563969	0.99991
1810024B03Rik	111.697	-0.118064	0.2043	-0.577898	0.563333	0.99991
1810026B05Rik	151	-0.216566	0.212709	-1.01813	0.308615	0.99991
1810026J23Rik	348.282	0.183174	0.186476	0.98229	0.325957	0.99991
1810027O10Rik	15.7227	-0.0320759	0.190871	-0.16805	0.866544	0.99991
1810029B16Rik	135.125	-0.205574	0.213551	-0.962647	0.335725	0.99991
1810030J14Rik	1.56457	0.10062	0.107441	0.936521	0.349005	0.99991
1810030N24Rik	890.984	-0.176852	0.208338	-0.848873	0.395952	0.99991
1810030O07Rik	48.9302	0.0779156	0.213222	0.36542	0.714798	0.99991
1810031K17Rik	1498.69	0.0607915	0.184698	0.32914	0.74205	0.99991
1810032O08Rik	110.727	0.113828	0.200464	0.567823	0.570155	0.99991
1810033B17Rik	8.67443	-0.221705	0.19414	-1.14199	0.253459	0.99991
1810034E14Rik	6.62256	0.0540595	0.18566	0.291175	0.770917	0.99991
1810035I16Rik	0.266876	-0.0358748	0.047615	-0.753435	0.451189	0.99991
1810035L17Rik	307.725	-0.0222116	0.213602	-0.103986	0.917181	0.99991
1810037I17Rik	172.19	0.0713115	0.193664	0.368223	0.712707	0.99991
1810041L15Rik	36.9017	0.238753	0.213419	1.1187	0.263266	0.99991
1810043G02Rik	403.793	0.113527	0.204199	0.555963	0.578236	0.99991
1810043H04Rik	170.976	0.194559	0.212701	0.914709	0.360344	0.99991
1810044D09Rik	801.827	-0.117359	0.195117	-0.601478	0.547522	0.99991
1810046J19Rik	401.793	0.0879114	0.176606	0.497782	0.618638	0.99991
1810046K07Rik	11.1114	0.235649	0.195369	1.20617	0.227751	0.99991
1810048J11Rik	455.936	0.023974	0.182246	0.131547	0.895342	0.99991
1810049H13Rik	43.7672	0.329594	0.212746	1.54923	0.121325	0.99991
1810053B23Rik	20.2018	-0.355503	0.19143	-1.85709	0.0632988	0.99991
1810055G02Rik	1901	0.0489603	0.195845	0.249995	0.802591	0.99991
1810058I24Rik	145.29	0.179491	0.197769	0.907577	0.364102	0.99991
1810062G17Rik	2.9478	0.0730465	0.123398	0.591961	0.553877	0.99991
1810062O18Rik	30.4001	-0.244342	0.213671	-1.14354	0.252813	0.99991
1810063B05Rik	50.3107	0.0765568	0.209827	0.364857	0.715218	0.99991
1810063B07Rik	6649.21	0.0395107	0.187673	0.210529	0.833255	0.99991
1810064F22Rik	3.4983	0.146258	0.146703	0.996968	0.31878	0.99991
1810065E05Rik	45.2769	-0.336431	0.210184	-1.60066	0.109453	0.99991
1810074P20Rik	650.46	-0.0817622	0.191817	-0.426251	0.669925	0.99991
2010001E11Rik	5.62598	-0.0412894	0.166357	-0.248198	0.803981	0.99991
2010001M06Rik	1.06124	-0.0341583	0.0893561	-0.382272	0.70226	0.99991
2010001M09Rik	21.6332	0.0220912	0.208059	0.106178	0.915441	0.99991
2010002M12Rik	7.36827	-0.0232862	0.184378	-0.126296	0.899498	0.99991
2010002N04Rik	18.0853	0.170187	0.21218	0.802087	0.422503	0.99991
2010003K11Rik	9.34162	-0.11449	0.186155	-0.615027	0.538537	0.99991
2010003K15Rik	1.76503	0.158253	0.11506	1.3754	0.169009	0.99991
2010003O02Rik	14.9971	0.0613459	0.191771	0.319892	0.74905	0.99991
2010005H15Rik	0.727154	-0.020694	0.0711453	-0.29087	0.771151	0.99991
2010009K17Rik	0.44381	-0.0245799	0.0616525	-0.398685	0.690125	0.99991
2010010A06Rik	1.86112	0.135547	0.116746	1.16104	0.245624	0.99991
2010011I20Rik	110.477	-0.0748668	0.200634	-0.373151	0.709036	0.99991
2010012O05Rik	94.4484	0.126068	0.202476	0.622635	0.533525	0.99991
2010015L04Rik	1625.81	-0.0223351	0.193492	-0.115432	0.908103	0.99991
2010016I18Rik	1.75092	0.0615426	0.121553	0.506304	0.612643	0.99991
2010106C02Rik	0.913744	-0.0284868	0.0819435	-0.347639	0.728111	0.99991
2010106E10Rik	0.25089	0.00976464	0.0450982	0.21652	0.828583	0.99991
2010106G01Rik	504.145	-0.219966	0.196053	-1.12198	0.261872	0.99991
2010107E04Rik	962.252	-0.22344	0.201836	-1.10704	0.268277	0.99991
2010107G12Rik	4.23816	0.053128	0.155926	0.340726	0.73331	0.99991
2010107G23Rik	42.9603	-0.0546331	0.21275	-0.256795	0.797337	0.99991
2010107H07Rik	18.582	0.295118	0.208366	1.41634	0.156675	0.99991
2010109A12Rik	68.2483	-0.0496363	0.125055	-0.396915	0.69143	0.99991
2010109I03Rik	275.453	0.0387766	0.192711	0.201217	0.840529	0.99991
2010109K11Rik	52.6598	0.153736	0.210764	0.729422	0.465744	0.99991
2010110P09Rik	150.589	-0.114896	0.212591	-0.540455	0.588883	0.99991
2010111I01Rik	757.409	0.171108	0.192259	0.889987	0.373473	0.99991
2010204K13Rik	12.0704	0.0351441	0.179475	0.195815	0.844755	0.99991
2010300C02Rik	153.019	0.0835941	0.2123	0.393754	0.693762	0.99991
2010305A19Rik	50.0808	-0.105971	0.2105	-0.503423	0.614667	0.99991
2010308F09Rik	1.1682	0.111777	0.0971636	1.1504	0.24998	0.99991
2010310C07Rik	1.52655	0.0496012	0.10126	0.489839	0.624248	0.99991
2010317E24Rik	6.5157	0.148778	0.182741	0.814151	0.415559	0.99991
2010320M18Rik	68.429	0.225287	0.213862	1.05342	0.292149	0.99991
2010321M09Rik	900.358	-0.13157	0.207615	-0.63372	0.526264	0.99991
2200002D01Rik	8.07228	0.0133027	0.192449	0.0691235	0.944891	0.99991
2200002J24Rik	291.686	0.0992407	0.206438	0.480729	0.630709	0.99991
2200002K05Rik	8.85151	0.372402	0.174886	2.12941	0.0332206	0.99991
2210009G21Rik	176.638	-0.283671	0.205223	-1.38226	0.166892	0.99991
2210010C04Rik	2.2551	0.105868	0.122973	0.860911	0.389287	0.99991
2210010C17Rik	6.10011	0.383614	0.170181	2.25415	0.0241865	0.99991
2210012G02Rik	261.561	0.168848	0.182643	0.924475	0.355239	0.99991
2210013O21Rik	18.8824	-0.0635029	0.206773	-0.307113	0.758757	0.99991
2210015D19Rik	225.453	-0.0888483	0.188663	-0.470936	0.637687	0.99991
2210016F16Rik	70.617	-0.0205724	0.207055	-0.0993572	0.920855	0.99991
2210016L21Rik	47.5758	0.0894108	0.208557	0.428711	0.668133	0.99991
2210018M11Rik	414.546	0.133991	0.185042	0.724113	0.468996	0.99991
2210019I11Rik	1.82927	0.0969508	0.117554	0.824733	0.409523	0.99991
2210020M01Rik	4.61077	-0.00521432	0.15265	-0.0341587	0.972751	0.99991
2210021J22Rik	483.318	-0.0223587	0.1951	-0.114602	0.908761	0.99991
2210039B01Rik	38.3397	-0.0237872	0.213814	-0.111252	0.911417	0.99991
2210403K04Rik	62.3309	0.161849	0.210573	0.768613	0.442123	0.99991
2210404J11Rik	180.465	-0.104375	0.192888	-0.541117	0.588427	0.99991
2210404O07Rik	9231.73	-0.0945854	0.180349	-0.524459	0.59996	0.99991
2210404O09Rik	12.4508	-0.0966623	0.202863	-0.47649	0.633725	0.99991
2210407C18Rik	0.849189	-0.00234413	0.0846746	-0.027684	0.977914	0.99991
2210408F21Rik	17.5038	0.108672	0.210751	0.515645	0.606103	0.99991
2210408I21Rik	1499.91	-0.257912	0.179579	-1.43621	0.150943	0.99991
2210409D07Rik	1.11768	0.0847656	0.0990827	0.855503	0.392273	0.99991
2210409E12Rik	29.0796	-0.0183421	0.209189	-0.0876818	0.93013	0.99991
2210411K11Rik	3.42392	0.16976	0.14938	1.13643	0.255776	0.99991
2210414B05Rik	1.17884	-0.0400438	0.0928783	-0.431143	0.666365	0.99991
2210415F13Rik	15.3406	-0.0672503	0.20083	-0.334862	0.737729	0.99991
2210416O15Rik	1.70018	-0.0205951	0.112333	-0.183339	0.854532	0.99991
2210417A02Rik	1.82398	-0.0231186	0.101572	-0.227607	0.819952	0.99991
2210417K05Rik	1.01097	-0.0372416	0.0911171	-0.408723	0.682743	0.99991
2210420H20Rik	2.0044	-0.117495	0.112791	-1.04171	0.297546	0.99991
2300002M23Rik	2.25449	0.149265	0.124977	1.19434	0.232344	0.99991
2300003K06Rik	0.694699	-0.0139377	0.0787322	-0.177027	0.859487	0.99991
2300005B03Rik	0.266876	-0.0358748	0.047615	-0.753435	0.451189	0.99991
2300009A05Rik	251.848	0.0246369	0.155769	0.158163	0.874328	0.99991
2310001A20Rik	119.826	0.0954573	0.208673	0.45745	0.647348	0.99991
2310001H17Rik	2.98308	-0.110752	0.14116	-0.784585	0.432697	0.99991
2310001H18Rik	0.110852	0.021607	0.0372751	0.579664	0.562141	0.99991
2310001K24Rik	3.04664	0.171372	0.128609	1.33251	0.182694	0.99991
2310002D06Rik	2.2494	0.0594654	0.110214	0.539546	0.58951	0.99991
2310002J15Rik	2.92058	-0.065598	0.141871	-0.462379	0.64381	0.99991
2310002L09Rik	2.6216	-0.00929476	0.137439	-0.0676284	0.946081	0.99991
2310002L13Rik	1.85837	-0.0104361	0.110163	-0.0947329	0.924527	0.99991
2310003C23Rik	540.06	-0.0850599	0.19197	-0.443089	0.657701	0.99991
2310003F16Rik	373.985	0.044652	0.178167	0.250619	0.802108	0.99991
2310003H01Rik	2904.77	0.131344	0.195685	0.671204	0.502091	0.99991
2310003L22Rik	90.7482	-0.241239	0.197006	-1.22453	0.220752	0.99991
2310004I24Rik	94.3661	-0.0722916	0.207514	-0.348369	0.727563	0.99991
2310004N24Rik	92.9453	-0.0476829	0.210854	-0.226142	0.821091	0.99991
2310005A03Rik	7.59344	0.0796756	0.178092	0.447385	0.654597	0.99991
2310005E17Rik	22.5762	0.135688	0.20947	0.647767	0.517136	0.99991
2310005G13Rik	17.2533	-0.00667079	0.210659	-0.0316663	0.974738	0.99991
2310007B03Rik	3.48334	0.0558982	0.139789	0.399875	0.689249	0.99991
2310007L24Rik	5.41502	0.184411	0.160682	1.14768	0.251102	0.99991
2310008H04Rik	198.587	0.00492887	0.189122	0.0260619	0.979208	0.99991
2310008H09Rik	4449	-0.0784072	0.170957	-0.458638	0.646494	0.99991
2310008N11Rik	1.1203	0.0496193	0.0815518	0.608439	0.542897	0.99991
2310009A05Rik	36.3946	0.174088	0.209559	0.830736	0.406123	0.99991
2310009B15Rik	17.8242	-0.174183	0.209954	-0.829625	0.406751	0.99991
2310010J17Rik	125.453	-0.0114736	0.213116	-0.0538373	0.957065	0.99991
2310010M20Rik	5.51409	0.120177	0.170881	0.703279	0.481882	0.99991
2310011J03Rik	146.582	0.296001	0.191419	1.54635	0.122019	0.99991
2310014F07Rik	1.94066	-0.114038	0.117589	-0.969795	0.332149	0.99991
2310015A10Rik	64.612	-0.0979911	0.21384	-0.458244	0.646777	0.99991
2310015B20Rik	6.35129	-0.0554802	0.163515	-0.339297	0.734386	0.99991
2310015D24Rik	5.91218	0.290219	0.171991	1.68741	0.0915255	0.99991
2310016D03Rik	2.67935	0.089264	0.136808	0.652475	0.514095	0.99991
2310016M24Rik	91.4509	0.102203	0.213807	0.478014	0.63264	0.99991
2310020H05Rik	2.15831	0.102978	0.128232	0.803063	0.421938	0.99991
2310021P13Rik	1733.43	0.124228	0.191211	0.649691	0.515892	0.99991
2310022A10Rik	331.488	0.0726725	0.173643	0.418516	0.67557	0.99991
2310022B05Rik	175.931	0.127455	0.188763	0.675212	0.499541	0.99991
2310028H24Rik	602.818	0.00318028	0.183362	0.0173443	0.986162	0.99991
2310030A07Rik	6.5018	-0.196976	0.170119	-1.15787	0.246916	0.99991
2310030G06Rik	12.7893	-0.0191564	0.199006	-0.0962605	0.923314	0.99991
2310030N02Rik	10.3569	-0.0372015	0.197873	-0.188007	0.850871	0.99991
2310033E01Rik	90.6091	-0.0242925	0.213569	-0.113746	0.909439	0.99991
2310033P09Rik	115.259	0.0177859	0.19384	0.0917556	0.926892	0.99991
2310034C09Rik	1.65671	0.034077	0.0970735	0.351043	0.725556	0.99991
2310034G01Rik	9.55535	0.176432	0.171603	1.02814	0.303884	0.99991
2310034O05Rik	2.5738	0.0643247	0.128162	0.501903	0.615736	0.99991
2310035C23Rik	247.743	0.0495367	0.19295	0.256733	0.797385	0.99991
2310035K24Rik	69.819	0.136333	0.207126	0.658212	0.510402	0.99991
2310036O22Rik	451.721	0.0596613	0.188405	0.316665	0.751498	0.99991
2310037I24Rik	344.697	0.0546656	0.196434	0.27829	0.78079	0.99991
2310039H08Rik	221.916	0.106673	0.211507	0.504346	0.614018	0.99991
2310039L15Rik	27.9124	-0.0401493	0.212404	-0.189023	0.850075	0.99991
2310040G24Rik	2.74164	-0.000884765	0.13718	-0.00644966	0.994854	0.99991
2310042D19Rik	6.4455	0.141775	0.180234	0.786617	0.431506	0.99991
2310042E22Rik	2.37053	0.0183495	0.13182	0.139201	0.889291	0.99991
2310043J07Rik	319.581	0.241757	0.21319	1.13399	0.256797	0.99991
2310043L19Rik	1.5198	0.0716447	0.100411	0.713513	0.475529	0.99991
2310043O21Rik	1.67365	0.0659084	0.117062	0.563022	0.57342	0.99991
2310044G17Rik	1355.15	-0.0524537	0.163787	-0.320256	0.748774	0.99991
2310044H10Rik	775.421	0.248566	0.20049	1.23979	0.215053	0.99991
2310045N01Rik	318.524	0.011679	0.209442	0.0557625	0.955531	0.99991
2310046A06Rik	25.8573	-0.397997	0.212183	-1.87573	0.060693	0.99991
2310046K01Rik	113.454	0.133777	0.206411	0.648108	0.516915	0.99991
2310046O06Rik	126.391	-0.154486	0.211159	-0.731613	0.464405	0.99991
2310047B19Rik	85.0176	-0.0838179	0.207933	-0.403101	0.686874	0.99991
2310047M10Rik	343.728	0.146216	0.211943	0.689882	0.490269	0.99991
2310050B05Rik	30.9647	0.0961161	0.213307	0.450601	0.652277	0.99991
2310050C09Rik	1.43596	0.0757945	0.105505	0.718396	0.472513	0.99991
2310057J18Rik	1.78582	0.0654651	0.112169	0.583631	0.559468	0.99991
2310057M21Rik	274.249	-0.0342377	0.180779	-0.18939	0.849787	0.99991
2310057N15Rik	1.07422	0.0444381	0.0872324	0.509422	0.610456	0.99991
2310061C15Rik	159.515	0.020095	0.21239	0.0946139	0.924621	0.99991
2310061I04Rik	392.817	-0.138908	0.19238	-0.722053	0.470262	0.99991
2310061J03Rik	117.564	0.0977228	0.210266	0.464759	0.642104	0.99991
2310061N02Rik	0.619611	-0.0347434	0.062667	-0.554413	0.579296	0.99991
2310065F04Rik	6.38657	0.116808	0.171306	0.681871	0.495321	0.99991
2310067B10Rik	2813.56	0.133678	0.192751	0.693525	0.48798	0.99991
2310068J16Rik	1.33847	0.0282762	0.105397	0.268282	0.788482	0.99991
2310069B03Rik	2.19739	0.0784556	0.1201	0.65325	0.513595	0.99991
2310069G16Rik	1.92545	0.152582	0.1191	1.28112	0.200151	0.99991
2310079F23Rik	284.845	0.22262	0.199225	1.11743	0.263811	0.99991
2310079G19Rik	0.741263	0.0827746	0.0701673	1.17967	0.23813	0.99991
2310081J21Rik	2.8712	0.0874498	0.139809	0.625496	0.531646	0.99991
2400001E08Rik	194.714	-0.137245	0.19504	-0.703676	0.481635	0.99991
2400003C14Rik	687.488	0.00972255	0.178731	0.0543976	0.956618	0.99991
2400009B08Rik	1.04364	-0.107908	0.0935164	-1.1539	0.248543	0.99991
2410001C21Rik	1269.8	0.0273891	0.211341	0.129597	0.896886	0.99991
2410002F23Rik	249.091	0.193218	0.210064	0.919807	0.357674	0.99991
2410002I01Rik	453.084	0.0836959	0.19414	0.431112	0.666387	0.99991
2410002O22Rik	104.172	0.0706798	0.200912	0.351795	0.724992	0.99991
2410003K15Rik	152.74	-0.0396798	0.212912	-0.186368	0.852156	0.99991
2410003L11Rik	0.805732	-0.0378692	0.0803383	-0.471371	0.637376	0.99991
2410004A20Rik	6.96372	0.100861	0.178843	0.563961	0.572781	0.99991
2410004B18Rik	249.531	-0.127663	0.187018	-0.682621	0.494846	0.99991
2410004I01Rik	2.63807	0.0276443	0.13	0.212648	0.831601	0.99991
2410004N09Rik	32.8621	-0.0742475	0.202846	-0.36603	0.714343	0.99991
2410004P03Rik	8.28112	0.109183	0.181561	0.601356	0.547603	0.99991
2410006H16Rik	245.741	0.0118843	0.185782	0.0639693	0.948995	0.99991
2410007B07Rik	6.49466	0.273188	0.179648	1.52069	0.128339	0.99991
2410012E07Rik	3.09602	0.0820892	0.131497	0.624266	0.532453	0.99991
2410012M07Rik	2.06812	0.105989	0.108601	0.975946	0.329091	0.99991
2410015M20Rik	4268.07	-0.0315854	0.172564	-0.183036	0.85477	0.99991
2410016O06Rik	46.4857	0.278305	0.21254	1.30943	0.19039	0.99991
2410017I17Rik	2.03325	0.189928	0.122341	1.55245	0.120554	0.99991
2410017P09Rik	135.858	0.274266	0.194416	1.41072	0.158328	0.99991
2410018L13Rik	2.35302	0.0301873	0.127012	0.237673	0.812135	0.99991
2410018M08Rik	91.4493	0.0458198	0.198246	0.231126	0.817217	0.99991
2410021H03Rik	2.20861	0.195195	0.127567	1.53013	0.125984	0.99991
2410022L05Rik	609.476	0.129259	0.20809	0.621169	0.534488	0.99991
2410042D21Rik	28.7797	-0.114828	0.213878	-0.536886	0.591346	0.99991
2410057H14Rik	1.17096	-0.0480634	0.0958745	-0.501315	0.616149	0.99991
2410066E13Rik	199.596	-0.014655	0.187167	-0.078299	0.93759	0.99991
2410075B13Rik	367.021	0.0296312	0.185478	0.159756	0.873073	0.99991
2410076I21Rik	17.9989	0.249283	0.211392	1.17925	0.238299	0.99991
2410088K16Rik	0.980949	0.0667792	0.0832218	0.802424	0.422308	0.99991
2410089E03Rik	3385.92	-0.101291	0.189328	-0.534999	0.59265	0.99991
2410091C18Rik	515.843	0.018486	0.19788	0.0934203	0.92557	0.99991
2410114N07Rik	1.81678	0.113558	0.118993	0.954329	0.339917	0.99991
2410124H12Rik	1.59285	-0.000675026	0.111105	-0.00607556	0.995152	0.99991
2410127L17Rik	326.676	-0.0861343	0.204753	-0.420675	0.673992	0.99991
2410131K14Rik	112.485	0.0673163	0.194936	0.345325	0.72985	0.99991
2410137F16Rik	4.58059	0.0532725	0.162594	0.327642	0.743182	0.99991
2410137M14Rik	7.1362	0.11132	0.185398	0.60044	0.548213	0.99991
2410141K09Rik	20.0836	0.126823	0.209641	0.604955	0.545209	0.99991
2500003M10Rik	958.588	-0.0644395	0.192499	-0.334753	0.737811	0.99991
2500004C02Rik	100.241	-0.112504	0.213541	-0.526849	0.598299	0.99991
2510002D24Rik	32.659	0.249562	0.213856	1.16696	0.243225	0.99991
2510003D18Rik	1.94248	0.0354882	0.1058	0.335426	0.737304	0.99991
2510003E04Rik	1717.95	-0.0855461	0.165773	-0.516045	0.605823	0.99991
2510006D16Rik	136.462	0.236535	0.196597	1.20315	0.22892	0.99991
2510009E07Rik	21.9153	0.308121	0.213731	1.44163	0.149407	0.99991
2510012J08Rik	257.511	0.193953	0.185595	1.04503	0.296009	0.99991
2510039O18Rik	587.678	0.239911	0.188196	1.27479	0.202382	0.99991
2600006L11Rik	2.1144	0.0563146	0.115309	0.488381	0.62528	0.99991
2610001J05Rik	73.2564	0.0960294	0.213828	0.449096	0.653363	0.99991
2610002D18Rik	21.8302	-0.331462	0.197411	-1.67905	0.0931425	0.99991
2610002I17Rik	44.4892	0.00125326	0.212872	0.0058874	0.995303	0.99991
2610002J02Rik	22.0942	-0.187581	0.208535	-0.899519	0.368376	0.99991
2610002M06Rik	165.763	0.159723	0.213086	0.749571	0.453513	0.99991
2610005L07Rik	64.2756	-0.0170081	0.213318	-0.0797313	0.936451	0.99991
2610008E11Rik	125.209	0.0901826	0.200721	0.449292	0.653221	0.99991
2610015P09Rik	643.179	-0.0826604	0.176107	-0.469375	0.638801	0.99991
2610016A17Rik	0.346587	-0.0163027	0.0521826	-0.312417	0.754723	0.99991
2610017I09Rik	4.43138	-0.00260038	0.148886	-0.0174656	0.986065	0.99991
2610018G03Rik	51.121	0.0115787	0.213602	0.0542067	0.95677	0.99991
2610019E17Rik	2.85215	0.0939093	0.133645	0.702676	0.482257	0.99991
2610019F03Rik	916.91	0.0408229	0.177765	0.229645	0.818368	0.99991
2610020C07Rik	32.5124	-0.0661856	0.21388	-0.309452	0.756978	0.99991
2610020H08Rik	1987.92	-0.151687	0.167633	-0.904877	0.365531	0.99991
2610021K21Rik	200.601	-0.187305	0.203389	-0.920918	0.357093	0.99991
2610027L16Rik	5870.89	-0.0207337	0.171161	-0.121135	0.903584	0.99991
2610028E06Rik	57.8973	-0.0981832	0.211862	-0.46343	0.643056	0.99991
2610028H24Rik	14.8451	-0.0519324	0.205064	-0.25325	0.800075	0.99991
2610029G23Rik	60.1562	-0.236395	0.211725	-1.11652	0.264199	0.99991
2610029I01Rik	146.374	-0.524747	0.202775	-2.58783	0.00965813	0.99991
2610034B18Rik	12.5886	0.0963751	0.204303	0.471726	0.637122	0.99991
2610034M16Rik	339.382	0.0375886	0.194838	0.192922	0.84702	0.99991
2610035D17Rik	95.2182	-0.423327	0.207015	-2.04491	0.0408641	0.99991
2610035F20Rik	1.76115	-0.00797251	0.113642	-0.0701546	0.944071	0.99991
2610037D02Rik	18.0135	0.0938177	0.204409	0.458969	0.646256	0.99991
2610039C10Rik	80.5231	0.0407877	0.209787	0.194424	0.845844	0.99991
2610044O15Rik	9.58137	0.125911	0.195895	0.642749	0.520387	0.99991
2610100L16Rik	10.4126	-0.12934	0.200606	-0.644746	0.519092	0.99991
2610101N10Rik	498.653	-0.189124	0.184569	-1.02468	0.305514	0.99991
2610109H07Rik	11.4621	0.0750456	0.191916	0.391033	0.695773	0.99991
2610203C20Rik	14.4002	-0.110815	0.203979	-0.543265	0.586947	0.99991
2610203C22Rik	5.40735	-0.0312785	0.174893	-0.178844	0.85806	0.99991
2610206C17Rik	30.2244	0.0738204	0.213857	0.345186	0.729955	0.99991
2610301B20Rik	678.123	-0.00566141	0.201574	-0.028086	0.977594	0.99991
2610301G19Rik	1581.59	0.196906	0.180376	1.09164	0.274991	0.99991
2610305D13Rik	14.3737	-0.287389	0.166717	-1.72381	0.0847414	0.99991
2610306M01Rik	195.252	0.183099	0.197518	0.927003	0.353925	0.99991
2610307P16Rik	75.0615	-0.287249	0.207084	-1.38712	0.165406	0.99991
2610316D01Rik	1.52929	0.210939	0.108123	1.95091	0.0510676	0.99991
2610318N02Rik	14809.2	-0.196993	0.201422	-0.978013	0.328068	0.99991
2610507B11Rik	14049.3	-0.0484989	0.193883	-0.250145	0.802475	0.99991
2610507I01Rik	53.4382	0.212939	0.208987	1.01891	0.308246	0.99991
2610524H06Rik	43.5904	-0.0336981	0.208971	-0.161258	0.87189	0.99991
2610528A11Rik	261.294	-0.102207	0.199689	-0.511832	0.608769	0.99991
2610528E23Rik	399.933	0.0685397	0.181591	0.377441	0.705846	0.99991
2610528J11Rik	1.81444	-0.128525	0.114249	-1.12495	0.260611	0.99991
2700007P21Rik	521.818	-0.112788	0.184792	-0.610349	0.541631	0.99991
2700023E23Rik	7.69952	0.0289381	0.182216	0.158812	0.873817	0.99991
2700029M09Rik	435.69	-0.298133	0.182763	-1.63126	0.102836	0.99991
2700038G22Rik	4.78073	-0.016716	0.165864	-0.100781	0.919724	0.99991
2700046A07Rik	5.83931	-0.0877252	0.176009	-0.498413	0.618193	0.99991
2700046G09Rik	443.579	0.292433	0.197198	1.48294	0.13809	0.99991
2700049A03Rik	4449.47	-0.176886	0.186744	-0.947215	0.343529	0.99991
2700050L05Rik	962.05	-0.0707759	0.206437	-0.342846	0.731715	0.99991
2700054A10Rik	123.782	-0.0346039	0.201667	-0.171589	0.863761	0.99991
2700060E02Rik	727.136	-0.248485	0.203587	-1.22053	0.222263	0.99991
2700062C07Rik	184.389	-0.0608275	0.205999	-0.295281	0.76778	0.99991
2700069I18Rik	0.457438	-0.00256482	0.0579537	-0.0442563	0.9647	0.99991
2700070H01Rik	10.2385	0.178383	0.189543	0.941122	0.346642	0.99991
2700078E11Rik	3165.95	-0.166582	0.171587	-0.970829	0.331633	0.99991
2700081L22Rik	21.6832	0.0134164	0.2039	0.0657987	0.947538	0.99991
2700081O15Rik	44.6222	0.151215	0.210371	0.718804	0.472262	0.99991
2700086A05Rik	0.25438	-0.0255143	0.04023	-0.634212	0.525943	0.99991
2700089E24Rik	133.307	-0.00372084	0.208067	-0.0178829	0.985732	0.99991
2700089I24Rik	3.20391	0.0250074	0.14783	0.169164	0.865668	0.99991
2700090O03Rik	0.365231	-0.0107295	0.0515007	-0.208336	0.834967	0.99991
2700094K13Rik	34.9306	-0.0936714	0.213828	-0.43807	0.661336	0.99991
2700097O09Rik	44.2567	-0.0472391	0.213067	-0.22171	0.82454	0.99991
2700099C18Rik	102.479	-0.0276322	0.206764	-0.133641	0.893686	0.99991
2810001G20Rik	273.035	-0.224627	0.203999	-1.10112	0.270845	0.99991
2810002D19Rik	38.9187	-0.021056	0.212996	-0.0988559	0.921253	0.99991
2810002N01Rik	412.869	0.0383092	0.21059	0.181914	0.85565	0.99991
2810004N23Rik	288.413	0.00728227	0.182678	0.0398639	0.968202	0.99991
2810006K23Rik	94.7924	0.133695	0.212862	0.628081	0.529951	0.99991
2810007J24Rik	1.98243	0.0276938	0.117789	0.235113	0.814121	0.99991
2810008D09Rik	25.3979	0.243499	0.201526	1.20827	0.226943	0.99991
2810008M24Rik	75.8238	-0.0515962	0.208041	-0.24801	0.804127	0.99991
2810011L19Rik	10.2682	0.195155	0.201104	0.970421	0.331837	0.99991
2810013P06Rik	112.821	-0.176053	0.19315	-0.911483	0.362041	0.99991
2810021B07Rik	263.595	0.0495155	0.195595	0.253153	0.80015	0.99991
2810021J22Rik	218.112	0.0309846	0.187726	0.165052	0.868903	0.99991
2810025M15Rik	1713.12	-0.00939991	0.21367	-0.0439927	0.96491	0.99991
2810029C07Rik	428.67	0.0469591	0.208451	0.225276	0.821764	0.99991
2810030E01Rik	14.9815	0.149395	0.196158	0.761606	0.446295	0.99991
2810032G03Rik	100.284	-0.0623307	0.193309	-0.32244	0.747119	0.99991
2810046L04Rik	41.3313	-0.286807	0.212059	-1.35249	0.176218	0.99991
2810047C21Rik1	6.85857	0.089741	0.177718	0.504962	0.613585	0.99991
2810049E08Rik	3.42328	0.124091	0.144013	0.861669	0.38887	0.99991
2810055F11Rik	13.7365	0.334227	0.203112	1.64553	0.0998609	0.99991
2810055G20Rik	71.4604	-0.203718	0.213144	-0.955774	0.339186	0.99991
2810403A07Rik	535.905	-0.0396812	0.188919	-0.210044	0.833634	0.99991
2810403D21Rik	3.65566	0.00136467	0.138259	0.00987039	0.992125	0.99991
2810404M03Rik	1.87969	-0.128385	0.116397	-1.10299	0.27003	0.99991
2810405F15Rik	1.81516	-0.00742436	0.113613	-0.065348	0.947897	0.99991
2810405K02Rik	9.24913	0.316042	0.195864	1.61358	0.10662	0.99991
2810407C02Rik	1082	-0.336198	0.20445	-1.6444	0.100094	0.99991
2810408A11Rik	7602.83	0.0140357	0.186244	0.0753621	0.939927	0.99991
2810408I11Rik	683.367	-0.123201	0.20912	-0.589139	0.555768	0.99991
2810408M09Rik	219.437	0.0503556	0.193332	0.260462	0.794507	0.99991
2810410L24Rik	24.1859	0.214423	0.204804	1.04697	0.295115	0.99991
2810417H13Rik	30.4459	-0.158768	0.213832	-0.742487	0.457792	0.99991
2810422J05Rik	314.031	0.0367444	0.188469	0.194962	0.845422	0.99991
2810422O20Rik	34.9995	-0.0988181	0.212873	-0.464212	0.642496	0.99991
2810428I15Rik	96.6972	0.0703889	0.213822	0.329195	0.742009	0.99991
2810429I04Rik	3.34202	0.0750551	0.151639	0.494958	0.62063	0.99991
2810432D09Rik	317.966	0.306008	0.197254	1.55134	0.12082	0.99991
2810432L12Rik	664.095	-0.222447	0.166706	-1.33437	0.182084	0.99991
2810433D01Rik	3.54967	0.0958777	0.153899	0.622991	0.533291	0.99991
2810442I21Rik	8.33303	0.113602	0.184594	0.615415	0.538281	0.99991
2810442N19Rik	1.73219	-0.0385406	0.117047	-0.329275	0.741948	0.99991
2810453I06Rik	4720.57	-0.200068	0.204758	-0.977099	0.32852	0.99991
2810454H06Rik	58.6688	0.0787512	0.206617	0.381145	0.703096	0.99991
2810459M11Rik	17.2158	0.0422928	0.210099	0.2013	0.840464	0.99991
2810468N07Rik	20.0778	-0.272431	0.211713	-1.28679	0.198166	0.99991
2810471M01Rik	2.43038	-0.0861498	0.131901	-0.653138	0.513667	0.99991
2810474O19Rik	101.739	-0.0260068	0.205201	-0.126738	0.899148	0.99991
2900002K06Rik	15.7798	-0.076955	0.206174	-0.373253	0.70896	0.99991
2900005J15Rik	30.6873	0.265169	0.213806	1.24024	0.214888	0.99991
2900006K08Rik	2904.85	-0.174882	0.178857	-0.977774	0.328186	0.99991
2900008C10Rik	1.00551	0.0667483	0.0908401	0.73479	0.462468	0.99991
2900009J06Rik	10.584	-0.0341001	0.199046	-0.171318	0.863974	0.99991
2900010M23Rik	2356.82	0.0284247	0.213867	0.132908	0.894266	0.99991
2900011O08Rik	352.3	-0.0245687	0.184173	-0.1334	0.893877	0.99991
2900026A02Rik	53.4539	0.0674727	0.209303	0.322369	0.747173	0.99991
2900041M22Rik	2.14481	-0.0440941	0.121214	-0.36377	0.716029	0.99991
2900052N01Rik	8.20876	0.0293624	0.177786	0.165156	0.868821	0.99991
2900053A13Rik	488.975	-0.119493	0.205669	-0.580997	0.561243	0.99991
2900056M20Rik	9.46832	0.150865	0.19337	0.780184	0.435282	0.99991
2900057B20Rik	2.99505	-0.0907986	0.134574	-0.674712	0.499859	0.99991
2900060B14Rik	1094.97	0.089975	0.144795	0.621397	0.534338	0.99991
2900064A13Rik	452.977	-0.0537529	0.213398	-0.25189	0.801126	0.99991
2900076A07Rik	26.1716	0.107203	0.213844	0.501315	0.61615	0.99991
2900079G21Rik	8.13389	0.268873	0.176266	1.52538	0.127164	0.99991
2900092C05Rik	406.416	-0.23349	0.204461	-1.14198	0.253463	0.99991
2900092D14Rik	3.1228	0.130015	0.146174	0.889457	0.373757	0.99991
2900092E17Rik	406.639	0.113458	0.186229	0.609239	0.542366	0.99991
2900093L17Rik	1.75241	0.00862523	0.108872	0.0792239	0.936855	0.99991
2900097C17Rik	914.127	-0.0884194	0.208788	-0.423489	0.671939	0.99991
3000002C10Rik	26.0054	-0.226809	0.212934	-1.06516	0.286802	0.99991
3010001F23Rik	3.01305	0.15978	0.131927	1.21113	0.225847	0.99991
3010026O09Rik	453.091	0.178669	0.174186	1.02574	0.305016	0.99991
3100003L05Rik	0.442678	-0.0519998	0.0570718	-0.911129	0.362227	0.99991
3110001D03Rik	189.77	0.169197	0.209735	0.806722	0.419827	0.99991
3110001I22Rik	25.5893	-0.152583	0.213879	-0.713407	0.475594	0.99991
3110002H16Rik	442.745	-0.05056	0.192002	-0.26333	0.792296	0.99991
3110003A17Rik	40.9523	-0.0813223	0.213697	-0.38055	0.703537	0.99991
3110007F17Rik	47.7798	0.283341	0.213209	1.32893	0.18387	0.99991
3110009E18Rik	86.1938	-0.161045	0.204835	-0.786221	0.431738	0.99991
3110009F21Rik	2.25759	-0.0690374	0.10706	-0.644846	0.519027	0.99991
3110015C05Rik	12.5385	-0.226008	0.203184	-1.11233	0.265995	0.99991
3110021A11Rik	1.94941	0.155032	0.111564	1.38963	0.164642	0.99991
3110021N24Rik	4.2279	0.141064	0.155278	0.908463	0.363634	0.99991
3110035E14Rik	56.4062	-0.127802	0.209357	-0.610448	0.541565	0.99991
3110039I08Rik	23.7952	-0.141439	0.213737	-0.661743	0.508136	0.99991
3110039M20Rik	2.5271	0.0860343	0.122573	0.701902	0.48274	0.99991
3110040N11Rik	44.7589	0.0175418	0.213873	0.0820197	0.934631	0.99991
3110043O21Rik	185.897	-0.0483203	0.201241	-0.240112	0.810243	0.99991
3110045C21Rik	4.30867	0.0867381	0.151543	0.572368	0.567073	0.99991
3110047P20Rik	196.992	0.265172	0.186632	1.42082	0.155368	0.99991
3110052M02Rik	19.8043	-0.116813	0.212201	-0.550482	0.581989	0.99991
3110056K07Rik	82.0028	-0.0400001	0.213725	-0.187157	0.851537	0.99991
3110056O03Rik	4484.45	0.115575	0.211187	0.547264	0.584197	0.99991
3110057O12Rik	219.421	-0.212405	0.185441	-1.1454	0.252042	0.99991
3110062M04Rik	29.7177	-0.00677332	0.213826	-0.0316767	0.97473	0.99991
3110070M22Rik	601.965	0.0183851	0.213468	0.0861256	0.931367	0.99991
3110079O15Rik	1.34005	0.0549027	0.0885485	0.620029	0.535238	0.99991
3110082D06Rik	10.5412	0.0890498	0.186627	0.477154	0.633252	0.99991
3110082I17Rik	139.01	-0.0556976	0.196228	-0.283842	0.776531	0.99991
3110082J24Rik	0.692522	0.0155004	0.0721223	0.214919	0.829831	0.99991
3110099E03Rik	4.71274	0.0412755	0.165429	0.249506	0.802969	0.99991
3200001D21Rik	6.00923	0.0807953	0.17189	0.47004	0.638327	0.99991
3200002M19Rik	288.142	0.0390275	0.211607	0.184434	0.853673	0.99991
3230401D17Rik	2511.3	-0.29179	0.178184	-1.63758	0.10151	0.99991
3300002I08Rik	4.67279	-0.0307047	0.154491	-0.198748	0.84246	0.99991
3300005D01Rik	1.46753	0.0634792	0.100625	0.630848	0.52814	0.99991
3425401B19Rik	18.4929	0.213236	0.210311	1.01391	0.310627	0.99991
3632451O06Rik	14.005	-0.10634	0.207309	-0.512956	0.607982	0.99991
3632454L22Rik	8.07909	0.110101	0.178491	0.616847	0.537336	0.99991
3830403N18Rik	30.0474	-0.0476313	0.213387	-0.223216	0.823368	0.99991
3830406C13Rik	989.669	-0.215534	0.190856	-1.1293	0.258771	0.99991
3830408C21Rik	14.9962	-0.089744	0.20976	-0.42784	0.668767	0.99991
3830417A13Rik	293.323	-0.107091	0.208432	-0.513794	0.607396	0.99991
3830431G21Rik	259.299	0.0919547	0.182799	0.503037	0.614938	0.99991
3930402G23Rik	7.47296	0.180832	0.182845	0.988989	0.322668	0.99991
4430402I18Rik	7989.58	-0.140228	0.165583	-0.846877	0.397064	0.99991
4632411B12Rik	4267.91	0.117582	0.189527	0.620398	0.534996	0.99991
4632415K11Rik	246.399	0.234755	0.211413	1.11041	0.266823	0.99991
4632415L05Rik	24.8496	0.112172	0.213456	0.525505	0.599232	0.99991
4632427E13Rik	15.8408	-0.0624867	0.202516	-0.308552	0.757663	0.99991
4632428C04Rik	4.95667	0.114315	0.165179	0.69207	0.488893	0.99991
4632428N05Rik	84.5673	0.111128	0.212976	0.521784	0.601821	0.99991
4632434I11Rik	1473.68	-0.225568	0.200345	-1.1259	0.260209	0.99991
4732415M23Rik	6692.17	0.0592485	0.208472	0.284204	0.776254	0.99991
4732416N19Rik	46.7798	-0.0342751	0.212448	-0.161334	0.87183	0.99991
4732418C07Rik	751.392	-0.0443672	0.200284	-0.221521	0.824687	0.99991
4732456N10Rik	3.93172	-0.0492667	0.157812	-0.312186	0.754899	0.99991
4732471D19Rik	674.645	-0.11185	0.198653	-0.563045	0.573404	0.99991
4732471J01Rik	88.5565	-0.232665	0.198505	-1.17209	0.241161	0.99991
4732490B19Rik	4.63879	0.143311	0.158438	0.904523	0.365718	0.99991
4732491K20Rik	15.7082	0.0533369	0.205421	0.259647	0.795136	0.99991
4831426I19Rik	919.735	0.0369418	0.21363	0.172924	0.862711	0.99991
4831440E17Rik	25.4345	-0.0400798	0.206391	-0.194193	0.846024	0.99991
4832428D23Rik	4.75602	-0.215615	0.161033	-1.33895	0.180585	0.99991
4833403I15Rik	22.4717	0.113334	0.209367	0.541317	0.588289	0.99991
4833412C05Rik	0.943412	0.0239833	0.0804909	0.297963	0.765731	0.99991
4833417C18Rik	16.558	0.0625513	0.211329	0.295989	0.767238	0.99991
4833418N02Rik	123.564	-0.0838996	0.196622	-0.426704	0.669595	0.99991
4833419F23Rik	2.03979	0.118425	0.115837	1.02233	0.306623	0.99991
4833420G17Rik	127.383	0.132231	0.195659	0.675822	0.499154	0.99991
4833422C13Rik	14.6037	0.0652152	0.20497	0.318169	0.750356	0.99991
4833422F24Rik	4.08491	-0.0196073	0.156467	-0.125313	0.900276	0.99991
4833423E24Rik	1.79526	0.0865338	0.119823	0.722182	0.470183	0.99991
4833424O15Rik	13.1501	-0.270797	0.203307	-1.33196	0.182873	0.99991
4833427F10Rik	3.75989	0.0081065	0.153499	0.0528115	0.957882	0.99991
4833427G06Rik	564.805	0.0151186	0.204749	0.0738395	0.941138	0.99991
4833428L15Rik	1.51488	-0.0282414	0.105455	-0.267806	0.788848	0.99991
4833439L19Rik	605.053	-0.0502468	0.188182	-0.267012	0.78946	0.99991
4833442J19Rik	188.965	-0.16237	0.203891	-0.796357	0.425825	0.99991
4921501E09Rik	1318.16	-0.205257	0.169258	-1.21269	0.225249	0.99991
4921504E06Rik	794.763	-0.201359	0.170605	-1.18026	0.237896	0.99991
4921506M07Rik	979.942	-0.167674	0.178152	-0.941187	0.346609	0.99991
4921507L20Rik	198.223	0.121901	0.197702	0.616592	0.537504	0.99991
4921507P07Rik	9434.71	-0.230986	0.170245	-1.35679	0.174848	0.99991
4921508A21Rik	80.37	0.204025	0.210855	0.967607	0.333241	0.99991
4921508D12Rik	5.41202	-0.0344105	0.162939	-0.211187	0.832742	0.99991
4921509C19Rik	593.996	-0.145932	0.211979	-0.688423	0.491186	0.99991
4921509O07Rik	15.8753	0.0241613	0.205318	0.117678	0.906323	0.99991
4921510H08Rik	7017.87	0.151004	0.17517	0.862043	0.388664	0.99991
4921511C10Rik	3.51082	0.0461459	0.147855	0.312102	0.754963	0.99991
4921511C20Rik	128.742	-0.105789	0.212681	-0.497407	0.618902	0.99991
4921511H03Rik	865.26	-0.190712	0.213446	-0.893493	0.371593	0.99991
4921511I17Rik	23.6472	-0.105536	0.213467	-0.49439	0.621031	0.99991
4921513D23Rik	909.262	-0.112665	0.184138	-0.611852	0.540636	0.99991
4921513I03Rik	257.254	-0.0257623	0.200172	-0.128701	0.897594	0.99991
4921515E04Rik	94.6885	-0.0746765	0.210446	-0.354848	0.722704	0.99991
4921515J06Rik	434.79	0.0128027	0.208975	0.0612645	0.951149	0.99991
4921517D21Rik	11753.9	-0.122052	0.175232	-0.696516	0.486106	0.99991
4921517D22Rik	1024.72	-0.117656	0.202941	-0.579754	0.562081	0.99991
4921517L17Rik	2548.54	-0.0050675	0.199397	-0.0254142	0.979725	0.99991
4921523A10Rik	1300.21	-0.156402	0.180769	-0.865204	0.386927	0.99991
4921524J17Rik	190.101	-0.0408306	0.197572	-0.206662	0.836274	0.99991
4921524L21Rik	726.69	-0.0955578	0.165005	-0.579121	0.562507	0.99991
4921525B02Rik	15.1362	0.189264	0.199205	0.950097	0.342063	0.99991
4921525O09Rik	1315.13	0.111709	0.181573	0.615227	0.538405	0.99991
4921528I01Rik	2116.95	-0.319884	0.188365	-1.69822	0.0894671	0.99991
4921528O07Rik	1039.07	-0.157158	0.178964	-0.878152	0.379861	0.99991
4921530D09Rik	3042.01	-0.0273616	0.161553	-0.169366	0.865509	0.99991
4921530L18Rik	304.601	-0.0310075	0.213003	-0.145573	0.884258	0.99991
4921530L21Rik	1627.43	-0.249379	0.186946	-1.33396	0.182216	0.99991
4921531C22Rik	643.445	-0.0667835	0.194944	-0.342578	0.731916	0.99991
4921531P14Rik	70.6814	-0.180333	0.201964	-0.892896	0.371913	0.99991
4921533I20Rik	4.64579	0.135676	0.158963	0.853509	0.393377	0.99991
4921536K21Rik	2743.94	0.000747945	0.185004	0.00404285	0.996774	0.99991
4921539E11Rik	1754.09	-0.298655	0.191163	-1.56231	0.118216	0.99991
4922501C03Rik	708.938	0.0339234	0.199218	0.170283	0.864788	0.99991
4922501L14Rik	5632.84	-0.171493	0.202773	-0.845739	0.397698	0.99991
4922502D21Rik	21074.5	-0.194161	0.182293	-1.0651	0.286829	0.99991
4922502H24Rik	14.1716	0.0607141	0.1952	0.311036	0.755773	0.99991
4922502N22Rik	1.78408	0.077572	0.110682	0.700852	0.483396	0.99991
4922505E12Rik	6322.18	0.0173652	0.206086	0.0842618	0.932848	0.99991
4922505G16Rik	6287.11	-0.16684	0.198379	-0.841019	0.400338	0.99991
4930401C15Rik	21.7855	-0.165437	0.203855	-0.811544	0.417054	0.99991
4930401O10Rik	79.6383	-0.0839624	0.204561	-0.410451	0.681475	0.99991
4930401O12Rik	343.886	-0.00104992	0.130801	-0.00802685	0.993596	0.99991
4930402F06Rik	35.1847	-0.181574	0.211849	-0.857091	0.391394	0.99991
4930402F11Rik	23.7883	0.0131188	0.210174	0.0624188	0.950229	0.99991
4930402H24Rik	2032.15	-0.141904	0.18132	-0.782616	0.433853	0.99991
4930403N07Rik	1869.38	-0.165693	0.211722	-0.782597	0.433864	0.99991
4930404A05Rik	49.2069	-0.166189	0.210753	-0.788551	0.430375	0.99991
4930404A10Rik	271.684	-0.0452778	0.19472	-0.232528	0.816128	0.99991
4930404H11Rik	28.053	0.120652	0.212606	0.567489	0.570382	0.99991
4930404H21Rik	1478.29	-0.0100137	0.207679	-0.048217	0.961543	0.99991
4930404I05Rik	85.1623	-0.225438	0.209195	-1.07765	0.281191	0.99991
4930404N11Rik	439.537	0.171977	0.166056	1.03566	0.300362	0.99991
4930405A10Rik	59.24	-0.197708	0.213824	-0.924628	0.355159	0.99991
4930405A21Rik	56.7236	-0.0793558	0.20778	-0.381923	0.702518	0.99991
4930405D11Rik	118.925	-0.0161993	0.2132	-0.0759816	0.939434	0.99991
4930405J17Rik	47.4909	0.0251054	0.13286	0.188961	0.850123	0.99991
4930405P13Rik	36.9861	0.0425992	0.211199	0.201702	0.84015	0.99991
4930406D18Rik	926.513	-0.185811	0.181163	-1.02566	0.305054	0.99991
4930407I10Rik	10418	-0.122034	0.194102	-0.628712	0.529538	0.99991
4930408F14Rik	29.3033	0.15447	0.21348	0.72358	0.469324	0.99991
4930412B13Rik	11.487	-0.38279	0.202416	-1.89111	0.0586094	0.99991
4930412C18Rik	37.1624	0.255659	0.211772	1.20724	0.227342	0.99991
4930412F15Rik	5351.79	-0.0940061	0.166124	-0.56588	0.571475	0.99991
4930412O13Rik	1606.02	-0.0679907	0.192655	-0.352914	0.724153	0.99991
4930413E15Rik	83.2354	-0.0170326	0.199975	-0.0851739	0.932123	0.99991
4930413G21Rik	270.513	0.169946	0.186113	0.913133	0.361173	0.99991
4930413M19Rik	1.85203	-0.0759557	0.112507	-0.67512	0.499599	0.99991
4930414L22Rik	341.358	0.268702	0.210441	1.27686	0.201653	0.99991
4930414N06Rik	411.517	-0.112408	0.213564	-0.526342	0.598651	0.99991
4930415F15Rik	242.014	-0.0409971	0.21217	-0.193227	0.846781	0.99991
4930415L06Rik	33.1028	-0.257502	0.213739	-1.20475	0.228301	0.99991
4930415O20Rik	598.662	-0.0954784	0.199435	-0.478743	0.632121	0.99991
4930417G10Rik	787.857	-0.0561823	0.193012	-0.291081	0.770989	0.99991
4930417O13Rik	82.1294	0.0560193	0.211145	0.265312	0.790769	0.99991
4930417O22Rik	31.0524	0.0990876	0.213636	0.463816	0.64278	0.99991
4930419G24Rik	18.1132	0.296455	0.206821	1.43339	0.151746	0.99991
4930420K17Rik	408.048	-0.317018	0.187034	-1.69498	0.0900799	0.99991
4930422G04Rik	485.101	-0.0808722	0.17456	-0.463292	0.643155	0.99991
4930423M02Rik	125.357	-0.390975	0.209113	-1.86968	0.0615287	0.99991
4930425K10Rik	55.0879	-0.0993069	0.213683	-0.464739	0.642118	0.99991
4930425O10Rik	6.37064	0.103367	0.156904	0.65879	0.51003	0.99991
4930426L09Rik	40.6117	-0.0950529	0.213068	-0.446115	0.655514	0.99991
4930427A07Rik	850.692	0.173166	0.213638	0.81056	0.417618	0.99991
4930428D18Rik	180.062	-0.0693887	0.200851	-0.345473	0.729739	0.99991
4930428E07Rik	31.0738	-0.14646	0.213309	-0.686608	0.49233	0.99991
4930428E23Rik	32.1629	-0.0339284	0.198528	-0.1709	0.864303	0.99991
4930428G15Rik	1.59142	-0.149937	0.106856	-1.40318	0.160564	0.99991
4930428O21Rik	11.9413	-0.0918104	0.201757	-0.455054	0.64907	0.99991
4930429B21Rik	69.5758	0.0992783	0.213511	0.464979	0.641946	0.99991
4930429D17Rik	28.7373	0.0941383	0.213822	0.440264	0.659746	0.99991
4930429F11Rik	54.7546	-0.0942068	0.211064	-0.446342	0.655351	0.99991
4930429F24Rik	40.5693	-0.190089	0.213866	-0.88882	0.3741	0.99991
4930430A15Rik	1355.56	-0.3179	0.195807	-1.62354	0.104474	0.99991
4930430D24Rik	127.102	0.216669	0.206019	1.0517	0.292939	0.99991
4930430F08Rik	401.708	-0.0556193	0.213762	-0.260193	0.794715	0.99991
4930430F21Rik	15.1448	0.20182	0.202539	0.996448	0.319033	0.99991
4930430J02Rik	12.0174	-0.0956343	0.198799	-0.481061	0.630473	0.99991
4930431A04Rik	54.5773	-0.224131	0.213864	-1.04801	0.294636	0.99991
4930431P03Rik	120.285	-0.114401	0.196959	-0.580835	0.561352	0.99991
4930432J09Rik	318.014	-0.170892	0.213565	-0.800184	0.423604	0.99991
4930432K09Rik	380.773	-0.0973152	0.193731	-0.502321	0.615441	0.99991
4930432K21Rik	2052.63	0.181209	0.171722	1.05524	0.291315	0.99991
4930432M17Rik	1.3745	0.0708066	0.104825	0.675475	0.499374	0.99991
4930433B08Rik	6.25171	-0.194367	0.168897	-1.1508	0.249815	0.99991
4930433I11Rik	531.152	-0.0489395	0.173474	-0.282114	0.777856	0.99991
4930433N12Rik	201.738	-0.175012	0.196364	-0.891261	0.372789	0.99991
4930434J06Rik	60.405	-0.330752	0.21242	-1.55707	0.119454	0.99991
4930435E12Rik	1469.72	0.0592666	0.183896	0.322283	0.747238	0.99991
4930438E09Rik	53.8927	0.0793476	0.208698	0.380203	0.703795	0.99991
4930440C22Rik	69.7944	-0.333262	0.21058	-1.58259	0.113515	0.99991
4930441J16Rik	68.4087	-0.0294445	0.211873	-0.138973	0.889472	0.99991
4930441O14Rik	95.7256	-0.0393857	0.201314	-0.195643	0.844889	0.99991
4930442J19Rik	929.474	-0.189872	0.193456	-0.98147	0.326361	0.99991
4930442L01Rik	1115.5	-0.107819	0.194016	-0.555722	0.578401	0.99991
4930443G12Rik	526.781	-0.229156	0.202661	-1.13073	0.258167	0.99991
4930443O20Rik	163.77	-0.187784	0.206249	-0.910475	0.362572	0.99991
4930444A02Rik	62.0784	-0.235929	0.21362	-1.10443	0.269405	0.99991
4930444F02Rik	869.151	-0.14961	0.196979	-0.75952	0.447541	0.99991
4930444G20Rik	639.452	-0.0203942	0.197923	-0.103041	0.91793	0.99991
4930444M15Rik	230.028	-0.00174699	0.210599	-0.00829533	0.993381	0.99991
4930444P10Rik	833.788	-0.204929	0.200256	-1.02333	0.306151	0.99991
4930447A16Rik	3.23371	-0.037652	0.144282	-0.260961	0.794123	0.99991
4930447C04Rik	67.8281	-0.0310211	0.212586	-0.145923	0.883982	0.99991
4930447J18Rik	47.5089	0.0375635	0.210567	0.178392	0.858415	0.99991
4930447K03Rik	110.2	-0.214155	0.205167	-1.04381	0.296576	0.99991
4930447N08Rik	22.302	-0.0890637	0.20751	-0.429202	0.667776	0.99991
4930448C13Rik	270.975	-0.313418	0.201222	-1.55757	0.119336	0.99991
4930448F12Rik	11.9342	-0.183593	0.19869	-0.924017	0.355478	0.99991
4930448H16Rik	70.8526	0.192148	0.213874	0.898416	0.368964	0.99991
4930448I06Rik	20.262	-0.0361887	0.193104	-0.187405	0.851343	0.99991
4930448I18Rik	14.3284	-0.169714	0.199805	-0.8494	0.395659	0.99991
4930448K20Rik	331.167	-0.448111	0.198107	-2.26196	0.0236997	0.99991
4930449E01Rik	123.67	-0.219451	0.20161	-1.08849	0.276378	0.99991
4930449E18Rik	11.1811	0.0938148	0.195556	0.479733	0.631417	0.99991
4930449I24Rik	264.383	-0.289976	0.207282	-1.39895	0.161829	0.99991
4930451C15Rik	14.7954	0.157355	0.209288	0.751856	0.452138	0.99991
4930451I11Rik	478.217	-0.146514	0.182802	-0.801489	0.422849	0.99991
4930452A19Rik	88.1305	0.0249999	0.201115	0.124307	0.901073	0.99991
4930452B06Rik	307.421	-0.0745891	0.206071	-0.361959	0.717383	0.99991
4930452G13Rik	783.106	-0.108669	0.182487	-0.59549	0.551516	0.99991
4930452N14Rik	4.24463	0.118318	0.160539	0.737004	0.46112	0.99991
4930453H23Rik	456.938	0.258429	0.183004	1.41215	0.157906	0.99991
4930453N24Rik	8495.03	-0.174772	0.193966	-0.901043	0.367565	0.99991
4930455B14Rik	649.952	-0.224985	0.209605	-1.07337	0.283103	0.99991
4930455C13Rik	692.284	-0.0623463	0.194558	-0.320452	0.748626	0.99991
4930455C21Rik	78.238	-0.0349696	0.212456	-0.164597	0.869261	0.99991
4930455D15Rik	31.5501	-0.318329	0.213291	-1.49246	0.135577	0.99991
4930455F16Rik	424.089	-0.23579	0.193836	-1.21644	0.223817	0.99991
4930455F23Rik	7045.91	-0.129153	0.173662	-0.743698	0.457059	0.99991
4930455H04Rik	5.93429	-0.178311	0.155262	-1.14845	0.250782	0.99991
4930455J16Rik	331.74	-0.104595	0.204099	-0.512474	0.608319	0.99991
4930456L15Rik	14.6579	0.0482001	0.207215	0.23261	0.816065	0.99991
4930458L03Rik	1358.86	-0.192865	0.192935	-0.999635	0.317487	0.99991
4930459L07Rik	1.49314	-0.000524384	0.0959708	-0.00546399	0.99564	0.99991
4930461G14Rik	174.368	0.0708368	0.204673	0.346098	0.729269	0.99991
4930465A12Rik	2.69037	0.0256077	0.120993	0.211646	0.832383	0.99991
4930465K10Rik	561.863	0.23972	0.181236	1.3227	0.185936	0.99991
4930465M20Rik	170.622	-0.182275	0.19148	-0.951926	0.341135	0.99991
4930467D21Rik	63.4151	-0.0377134	0.213302	-0.176808	0.859659	0.99991
4930467E23Rik	1916.57	-0.0869184	0.187839	-0.462727	0.64356	0.99991
4930467K11Rik	37.5164	-0.143603	0.213355	-0.673068	0.500904	0.99991
4930468A15Rik	158.762	0.159558	0.189181	0.843412	0.398998	0.99991
4930469G21Rik	2196.4	-0.191811	0.201143	-0.953603	0.340285	0.99991
4930470H14Rik	354.814	-0.0553129	0.213019	-0.259662	0.795125	0.99991
4930470P17Rik	104.108	-0.168897	0.204988	-0.823933	0.409978	0.99991
4930471C04Rik	158.605	-0.601653	0.190225	-3.16285	0.00156232	0.99991
4930471G03Rik	732.314	-0.0334859	0.191868	-0.174525	0.861453	0.99991
4930471I20Rik	7.90396	-0.192132	0.186083	-1.0325	0.301836	0.99991
4930471M09Rik	58.4868	-0.11912	0.206911	-0.575704	0.564815	0.99991
4930471M23Rik	434.007	0.15006	0.180431	0.831674	0.405593	0.99991
4930473A02Rik	94.5123	0.07793	0.21314	0.365629	0.714642	0.99991
4930473A06Rik	1520.56	-0.123904	0.169199	-0.732294	0.463989	0.99991
4930473O22Rik	110.522	-0.0430026	0.210702	-0.204092	0.838281	0.99991
4930474G06Rik	6.51412	0.108797	0.179629	0.605676	0.54473	0.99991
4930474H20Rik	14.736	-0.0860377	0.205982	-0.417695	0.67617	0.99991
4930474M22Rik	64.7024	-0.0849295	0.211698	-0.401183	0.688285	0.99991
4930474N05Rik	228.335	-0.0806392	0.194675	-0.414224	0.67871	0.99991
4930474N09Rik	291.91	0.0144625	0.212001	0.0682193	0.945611	0.99991
4930478L05Rik	3.8949	0.0991806	0.158595	0.62537	0.531729	0.99991
4930478P22Rik	488.715	0.210362	0.193448	1.08743	0.276845	0.99991
4930479D17Rik	250.883	0.0432765	0.21009	0.205991	0.836798	0.99991
4930479M11Rik	673.339	-0.010944	0.176368	-0.0620521	0.950521	0.99991
4930480E11Rik	73.2649	-0.247199	0.211257	-1.17013	0.241947	0.99991
4930480G23Rik	60.3201	-0.0101862	0.213653	-0.0476767	0.961974	0.99991
4930480K15Rik	24.2212	-0.0871873	0.212002	-0.411256	0.680885	0.99991
4930480M12Rik	0.25089	0.00976464	0.0450982	0.21652	0.828583	0.99991
4930481A15Rik	37.9533	0.038002	0.212611	0.17874	0.858142	0.99991
4930483J18Rik	425.338	-0.133531	0.213338	-0.625914	0.531371	0.99991
4930483K19Rik	123.62	-0.0689378	0.192939	-0.357304	0.720865	0.99991
4930483O08Rik	7.79343	0.104633	0.188452	0.555225	0.57874	0.99991
4930486F22Rik	34.6898	0.0448793	0.209854	0.21386	0.830657	0.99991
4930486I03Rik	156.819	-0.116356	0.213229	-0.545688	0.585281	0.99991
4930486L24Rik	10.0982	-0.0365053	0.184235	-0.198145	0.842931	0.99991
4930487D11Rik	25.7144	0.240218	0.211468	1.13595	0.255976	0.99991
4930487H11Rik	27.3287	-0.0574204	0.210175	-0.273203	0.784697	0.99991
4930488B22Rik	11.5779	-0.027738	0.192423	-0.144151	0.885381	0.99991
4930488L21Rik	1277.36	0.0183179	0.209783	0.0873187	0.930418	0.99991
4930500F04Rik	105.709	0.0283806	0.210072	0.1351	0.892533	0.99991
4930500J02Rik	32.1917	-0.00126941	0.213868	-0.00593549	0.995264	0.99991
4930500L23Rik	4.71177	0.0656264	0.153979	0.426204	0.669959	0.99991
4930502A04Rik	41.6547	-0.0266088	0.213347	-0.124721	0.900744	0.99991
4930502E09Rik	15.5243	0.131597	0.206601	0.636961	0.52415	0.99991
4930502E18Rik	58.1176	-0.0933087	0.20833	-0.447889	0.654233	0.99991
4930503B20Rik	7897.96	-0.29243	0.176568	-1.65619	0.0976838	0.99991
4930503E14Rik	221.313	-0.0173196	0.204057	-0.0848762	0.93236	0.99991
4930503E24Rik	42.5745	0.165832	0.19717	0.841059	0.400315	0.99991
4930503H13Rik	16.9411	-0.00662589	0.193915	-0.0341691	0.972742	0.99991
4930503L19Rik	1648.51	-0.22977	0.177205	-1.29663	0.194757	0.99991
4930503O07Rik	19.8486	0.231086	0.202211	1.1428	0.253122	0.99991
4930504O13Rik	897.647	-0.0417175	0.21358	-0.195324	0.845139	0.99991
4930505G20Rik	3.75098	0.12072	0.150325	0.803063	0.421938	0.99991
4930506M07Rik	323.232	0.0173047	0.213319	0.0811213	0.935345	0.99991
4930507D05Rik	169.369	-0.0155826	0.211669	-0.0736178	0.941315	0.99991
4930509E16Rik	22.2481	-0.0596702	0.207327	-0.287807	0.773495	0.99991
4930509J09Rik	31.6221	-0.471601	0.213745	-2.20638	0.0273577	0.99991
4930509K18Rik	12.044	0.017503	0.191542	0.0913798	0.927191	0.99991
4930511E03Rik	7.81613	-0.0130016	0.188865	-0.0688406	0.945116	0.99991
4930511I11Rik	4262.28	-0.048751	0.201015	-0.242524	0.808374	0.99991
4930511M06Rik	412.263	-0.11303	0.195791	-0.5773	0.563737	0.99991
4930511M11Rik	4139.39	-0.145873	0.203993	-0.715088	0.474555	0.99991
4930512B01Rik	10.0387	0.0762282	0.197648	0.385677	0.699736	0.99991
4930513D17Rik	133.515	0.0241827	0.212951	0.11356	0.909587	0.99991
4930513N10Rik	237.852	-0.0164791	0.197041	-0.0836331	0.933348	0.99991
4930513O06Rik	114.123	0.186815	0.203267	0.919064	0.358062	0.99991
4930515G01Rik	76.4202	0.255287	0.212847	1.19939	0.230377	0.99991
4930515G16Rik	5.45775	-0.0603651	0.158467	-0.380933	0.703253	0.99991
4930515L03Rik	3.64646	0.0165907	0.149917	0.110666	0.911881	0.99991
4930515L19Rik	79.9734	-0.292814	0.211678	-1.3833	0.166574	0.99991
4930517E11Rik	1.46685	-0.0692461	0.10906	-0.634939	0.525468	0.99991
4930518P08Rik	23.708	-0.0161192	0.213869	-0.0753693	0.939921	0.99991
4930519D14Rik	106.57	-0.279156	0.212595	-1.31309	0.189154	0.99991
4930519F09Rik	37.3803	0.0695505	0.21374	0.325397	0.744881	0.99991
4930519F16Rik	67.8919	0.0121205	0.213795	0.0566923	0.95479	0.99991
4930519F24Rik	40.6196	-0.345183	0.21353	-1.61656	0.105974	0.99991
4930519G04Rik	664.492	0.208404	0.198244	1.05125	0.293144	0.99991
4930519H02Rik	282.283	-0.201596	0.202902	-0.993564	0.320435	0.99991
4930520O04Rik	163.412	0.115993	0.203707	0.56941	0.569078	0.99991
4930520P13Rik	56.4694	0.139757	0.211921	0.659477	0.50959	0.99991
4930521A18Rik	166.701	0.0802858	0.212897	0.37711	0.706092	0.99991
4930521E06Rik	2.14638	-0.0336411	0.122954	-0.273606	0.784387	0.99991
4930522H14Rik	947.112	-0.0557436	0.189283	-0.294499	0.768377	0.99991
4930522O17Rik	238.774	-0.177156	0.213767	-0.828732	0.407256	0.99991
4930523C07Rik	483.69	-0.00415362	0.189461	-0.0219234	0.982509	0.99991
4930523O13Rik	424.355	-0.345156	0.190438	-1.81244	0.0699187	0.99991
4930524B15Rik	562.734	-0.0457976	0.18962	-0.241522	0.80915	0.99991
4930524C18Rik	17.1296	-0.0935455	0.209947	-0.445568	0.65591	0.99991
4930524E20Rik	70.2252	-0.0113114	0.207942	-0.0543968	0.956619	0.99991
4930524L23Rik	18.4114	-0.0580461	0.209023	-0.277703	0.781241	0.99991
4930524N10Rik	94.0521	-0.222436	0.213838	-1.04021	0.298242	0.99991
4930524O05Rik	17.8945	-0.0108323	0.205373	-0.0527445	0.957935	0.99991
4930524O08Rik	78.7453	-0.24574	0.20801	-1.18138	0.23745	0.99991
4930525D18Rik	370.105	-0.040533	0.204343	-0.198358	0.842765	0.99991
4930525F21Rik	1593.07	-0.337628	0.175081	-1.92841	0.0538041	0.99991
4930525G20Rik	403.053	-0.593349	0.205584	-2.88616	0.00389973	0.99991
4930525M21Rik	112.14	0.0143255	0.201721	0.0710163	0.943385	0.99991
4930526D03Rik	1855.79	-0.0546162	0.21211	-0.25749	0.796801	0.99991
4930526L06Rik	47.4919	-0.240474	0.212995	-1.12901	0.258892	0.99991
4930527F14Rik	40.5574	-0.242568	0.213863	-1.13422	0.256702	0.99991
4930527G23Rik	171.962	-0.265671	0.191121	-1.39006	0.164509	0.99991
4930528A17Rik	224.191	0.111748	0.194034	0.575917	0.564671	0.99991
4930528D03Rik	340.022	0.0662204	0.177844	0.372351	0.709632	0.99991
4930528F23Rik	109.742	0.129622	0.211807	0.611984	0.540548	0.99991
4930528P14Rik	71.2735	-0.224465	0.213831	-1.04973	0.293842	0.99991
4930529C04Rik	103.767	-0.147827	0.21221	-0.696605	0.48605	0.99991
4930529F22Rik	982.853	-0.345678	0.186583	-1.85268	0.0639287	0.99991
4930529F24Rik	52.2544	-0.16226	0.213805	-0.758919	0.447901	0.99991
4930529K09Rik	195.649	-0.348295	0.206131	-1.68968	0.091089	0.99991
4930529L06Rik	50.5075	-0.293497	0.213868	-1.37232	0.169962	0.99991
4930529M08Rik	415.675	-0.0617324	0.184213	-0.335114	0.737539	0.99991
4930533B01Rik	114.369	-0.0958936	0.203496	-0.471231	0.637476	0.99991
4930533P14Rik	2.5083	-0.0441166	0.132375	-0.333271	0.73893	0.99991
4930534B04Rik	9122.78	-0.187042	0.188543	-0.992038	0.321179	0.99991
4930538K18Rik	1047.22	-0.0696169	0.207695	-0.335189	0.737483	0.99991
4930539C22Rik	9.49474	-0.170172	0.189227	-0.8993	0.368493	0.99991
4930539E08Rik	178.333	0.230181	0.191904	1.19946	0.23035	0.99991
4930539J05Rik	345.43	-0.105626	0.213737	-0.494184	0.621176	0.99991
4930539M17Rik	31.5126	0.230698	0.213544	1.08033	0.279996	0.99991
4930539N22Rik	1.75092	0.0615426	0.121553	0.506304	0.612643	0.99991
4930540M03Rik	28.06	-0.28056	0.213863	-1.31187	0.189564	0.99991
4930542C21Rik	44.4056	0.102257	0.213404	0.479171	0.631817	0.99991
4930542D17Rik	6.10813	-0.0760555	0.16655	-0.456653	0.647921	0.99991
4930542H20Rik	91.4134	0.114181	0.202954	0.562595	0.573711	0.99991
4930542N07Rik	59.2116	0.0677908	0.212617	0.318839	0.749848	0.99991
4930543E12Rik	87.0477	-0.031983	0.211345	-0.151331	0.879715	0.99991
4930544D05Rik	4217.36	-0.0396474	0.195613	-0.202683	0.839382	0.99991
4930544G11Rik	5167.27	-0.104852	0.170761	-0.614029	0.539196	0.99991
4930544M13Rik	26.6929	-0.245027	0.213744	-1.14636	0.251648	0.99991
4930544O15Rik	525.014	-0.0301391	0.194287	-0.155127	0.876721	0.99991
4930545E07Rik	58.4781	-0.249987	0.213731	-1.16963	0.242149	0.99991
4930545H06Rik	74.8476	0.0478432	0.210145	0.227668	0.819905	0.99991
4930545L23Rik	166.25	-0.135682	0.205301	-0.660896	0.508679	0.99991
4930546C10Rik	6.45367	0.00371081	0.17648	0.0210268	0.983224	0.99991
4930546K05Rik	94.7133	-0.283557	0.205989	-1.37656	0.168648	0.99991
4930547C10Rik	3306.29	-0.312142	0.193647	-1.61191	0.106981	0.99991
4930547E08Rik	2.51075	-0.0275519	0.134417	-0.204973	0.837593	0.99991
4930547E14Rik	27.7123	-0.13299	0.212554	-0.625676	0.531527	0.99991
4930547N16Rik	563.296	-0.13647	0.201294	-0.677963	0.497795	0.99991
4930548G14Rik	92.0427	-0.241928	0.209331	-1.15572	0.247794	0.99991
4930548H24Rik	293.673	0.0981866	0.188745	0.520208	0.602919	0.99991
4930548J01Rik	271.432	-0.208491	0.192448	-1.08336	0.278648	0.99991
4930548K13Rik	6.48972	0.0330908	0.174065	0.190107	0.849226	0.99991
4930549C01Rik	626.244	-0.0568031	0.183308	-0.309878	0.756654	0.99991
4930549G23Rik	250.629	-0.0572435	0.213237	-0.26845	0.788353	0.99991
4930550C14Rik	530.327	-0.101891	0.210997	-0.482904	0.629164	0.99991
4930550L24Rik	466.015	-0.0534238	0.188895	-0.282823	0.777313	0.99991
4930552N02Rik	77.7952	-0.0290239	0.211949	-0.136938	0.89108	0.99991
4930552P12Rik	27.05	0.106951	0.213855	0.500109	0.616999	0.99991
4930553E22Rik	26.5734	0.0267501	0.204123	0.131049	0.895737	0.99991
4930554C24Rik	5.19036	-0.166777	0.165126	-1.01	0.312497	0.99991
4930555B11Rik	17.8409	-0.0183843	0.168095	-0.109368	0.91291	0.99991
4930555G01Rik	226.447	0.0156233	0.192337	0.081229	0.93526	0.99991
4930555I21Rik	1396.35	0.032878	0.170826	0.192465	0.847378	0.99991
4930556C24Rik	96.1284	0.260104	0.210219	1.2373	0.215977	0.99991
4930556G01Rik	28.0202	-0.204779	0.213879	-0.957453	0.338339	0.99991
4930556J02Rik	283.281	-0.248606	0.180197	-1.37963	0.1677	0.99991
4930556M19Rik	455.703	-0.0684982	0.179385	-0.38185	0.702573	0.99991
4930556N09Rik	55.2842	0.0707395	0.213639	0.331117	0.740556	0.99991
4930557A04Rik	732.482	0.113574	0.213125	0.532899	0.594104	0.99991
4930557J02Rik	15.8924	-0.124723	0.200079	-0.623371	0.533041	0.99991
4930558C23Rik	1085.68	-0.0937226	0.20987	-0.446574	0.655183	0.99991
4930558G05Rik	9.28125	0.0359366	0.189786	0.189354	0.849816	0.99991
4930558J18Rik	412.294	-0.105817	0.192803	-0.548837	0.583117	0.99991
4930558K02Rik	273.3	-0.0748778	0.213778	-0.35026	0.726144	0.99991
4930562C15Rik	2957.15	-0.0618546	0.172939	-0.357668	0.720592	0.99991
4930562F07Rik	226.9	0.0858101	0.209201	0.410181	0.681674	0.99991
4930563D23Rik	5715.31	-0.165036	0.186121	-0.886716	0.375232	0.99991
4930563E18Rik	15.1571	-0.0130848	0.204349	-0.0640316	0.948945	0.99991
4930563E22Rik	156.392	0.0849585	0.198542	0.427912	0.668716	0.99991
4930563F08Rik	8.25218	0.0195833	0.181722	0.107765	0.914182	0.99991
4930563M20Rik	15.3485	-0.411571	0.207314	-1.98525	0.0471167	0.99991
4930564B18Rik	73.2252	-0.179744	0.205824	-0.873288	0.382506	0.99991
4930564D02Rik	35.7328	0.17134	0.212182	0.807514	0.41937	0.99991
4930564G21Rik	16.3894	-0.309421	0.202759	-1.52605	0.126998	0.99991
4930564K09Rik	231.962	-0.0850361	0.202157	-0.420644	0.674015	0.99991
4930565A17	314.126	0.0278117	0.181615	0.153135	0.878291	0.99991
4930565D16Rik	58.7051	0.281456	0.212635	1.32366	0.185616	0.99991
4930565N06Rik	54.8629	0.0373977	0.207546	0.18019	0.857003	0.99991
4930567H12Rik	217.734	-0.2476	0.192559	-1.28584	0.198499	0.99991
4930567H17Rik	375.648	0.00107186	0.205555	0.00521447	0.995839	0.99991
4930567J20Rik	73.7116	-0.0780381	0.212797	-0.366726	0.713823	0.99991
4930567K20Rik	519.735	-0.00825008	0.213852	-0.0385785	0.969226	0.99991
4930568D16Rik	83.254	0.0593883	0.210957	0.281519	0.778313	0.99991
4930568E12Rik	156.604	-0.198023	0.195995	-1.01035	0.312329	0.99991
4930568G15Rik	72.281	-0.0765309	0.209595	-0.365137	0.715009	0.99991
4930568K20Rik	121.198	-0.0031571	0.19525	-0.0161695	0.987099	0.99991
4930570G19Rik	190.009	-0.0825171	0.21359	-0.386335	0.699249	0.99991
4930571K23Rik	25929.6	-0.0595174	0.171492	-0.347055	0.72855	0.99991
4930572J05Rik	1194.26	0.234817	0.166811	1.40769	0.159224	0.99991
4930572K03Rik	218.704	-0.0937108	0.198597	-0.471864	0.637024	0.99991
4930572O13Rik	58.3928	-0.00309348	0.212695	-0.0145442	0.988396	0.99991
4930573O16Rik	9.95631	-0.126497	0.170907	-0.740152	0.459208	0.99991
4930578C19Rik	3.82478	-0.00653773	0.141702	-0.0461372	0.963201	0.99991
4930578E11Rik	155.542	-0.205223	0.199825	-1.02701	0.304415	0.99991
4930578I06Rik	3571.36	-0.0375624	0.181707	-0.20672	0.836229	0.99991
4930578M01Rik	46.6878	-0.151029	0.213768	-0.706509	0.479871	0.99991
4930578N16Rik	1330.35	-0.154015	0.202213	-0.761647	0.446271	0.99991
4930578N18Rik	42.3509	-0.121038	0.213745	-0.566272	0.571209	0.99991
4930579C15Rik	1219.04	-0.051298	0.207064	-0.247739	0.804336	0.99991
4930579F01Rik	1286.78	-0.0844472	0.209292	-0.40349	0.686588	0.99991
4930579G18Rik	7.51133	0.0450122	0.184426	0.244067	0.807179	0.99991
4930579G22Rik	2613.25	0.0820952	0.210454	0.390087	0.696473	0.99991
4930579G24Rik	404.977	0.189244	0.207387	0.912517	0.361497	0.99991
4930579K19Rik	54.4681	0.0947199	0.212603	0.445524	0.655941	0.99991
4930581F22Rik	380.735	-0.00706092	0.18741	-0.0376764	0.969946	0.99991
4930583H14Rik	346.579	0.13471	0.21379	0.630105	0.528626	0.99991
4930583K01Rik	60.298	-0.00968895	0.213537	-0.0453736	0.963809	0.99991
4930583P06Rik	72.2065	-0.076885	0.213647	-0.359869	0.718945	0.99991
4930584F24Rik	708.027	-0.23414	0.208561	-1.12265	0.261587	0.99991
4930588N13Rik	756.761	-0.09692	0.208766	-0.464251	0.642468	0.99991
4930590J08Rik	3184.15	-0.117537	0.179626	-0.65434	0.512893	0.99991
4930590L20Rik	5.29032	0.114142	0.168052	0.679208	0.497006	0.99991
4930591A17Rik	73.0906	0.195474	0.213681	0.914791	0.360301	0.99991
4930592A05Rik	16.0232	-0.302231	0.189691	-1.59328	0.111097	0.99991
4930592I03Rik	633.972	-0.0537566	0.199398	-0.269595	0.787472	0.99991
4930593A02Rik	109.381	-0.0171538	0.197843	-0.0867042	0.930907	0.99991
4930593C16Rik	82.6694	-0.153456	0.213125	-0.720027	0.471509	0.99991
4930594C11Rik	336.007	0.0456858	0.192136	0.237778	0.812053	0.99991
4930595M18Rik	120.126	-0.0991486	0.208574	-0.475364	0.634528	0.99991
4930596D02Rik	402.639	-0.126917	0.212752	-0.596549	0.550809	0.99991
4930596M17Rik	418.523	-0.0517852	0.194868	-0.265744	0.790436	0.99991
4930597G03Rik	16.9803	-0.0414505	0.208539	-0.198766	0.842446	0.99991
4930598F16Rik	22.3355	-0.481474	0.209719	-2.29581	0.0216869	0.99991
4930599N23Rik	27.2431	0.014473	0.212331	0.0681627	0.945656	0.99991
4931402G19Rik	57.5974	-0.0974442	0.142748	-0.68263	0.494841	0.99991
4931403E22Rik	3.18015	-0.13386	0.139095	-0.962361	0.335868	0.99991
4931403G20Rik	509.466	-0.28189	0.201482	-1.39908	0.161788	0.99991
4931406B18Rik	350.691	-0.168688	0.173791	-0.970638	0.331729	0.99991
4931406C07Rik	415.963	-0.213348	0.187044	-1.14063	0.254024	0.99991
4931406H21Rik	13.6882	0.256704	0.201821	1.27194	0.203394	0.99991
4931406P16Rik	444.009	0.0615454	0.192418	0.319853	0.74908	0.99991
4931407G18Rik	17669.1	-0.165032	0.196371	-0.840411	0.400678	0.99991
4931408A02Rik	665.223	-0.583234	0.190028	-3.06921	0.00214629	0.99991
4931408C20Rik	1074.8	-0.308732	0.189632	-1.62806	0.103513	0.99991
4931408D14Rik	948.5	0.0438736	0.174695	0.251144	0.801702	0.99991
4931409K22Rik	2781.99	0.0895049	0.183475	0.487832	0.625668	0.99991
4931414P19Rik	30.9558	-0.0536703	0.213819	-0.251008	0.801808	0.99991
4931417E11Rik	641.61	-0.0987366	0.211341	-0.467192	0.640363	0.99991
4931417G12Rik	525.491	0.0236764	0.213065	0.111123	0.911519	0.99991
4931419H13Rik	174.141	-0.0918017	0.193483	-0.47447	0.635165	0.99991
4931420L22Rik	24.7783	0.159534	0.213688	0.746572	0.455322	0.99991
4931423N10Rik	649.701	-0.33694	0.190333	-1.77026	0.0766835	0.99991
4931428F04Rik	2117.67	0.0545116	0.196286	0.277715	0.781231	0.99991
4931428L18Rik	270.464	-0.0366979	0.192087	-0.191048	0.848488	0.99991
4931429I11Rik	1600.93	-0.146306	0.203391	-0.719333	0.471936	0.99991
4931429L15Rik	2316.09	-0.148981	0.1891	-0.787843	0.430789	0.99991
4931429P17Rik	5.43325	-0.113419	0.147729	-0.767751	0.442635	0.99991
4931430N09Rik	261.007	-0.224158	0.201129	-1.1145	0.265066	0.99991
4931431B13Rik	47.8374	0.0293031	0.213759	0.137085	0.890964	0.99991
4931431C16Rik	207.238	-0.259778	0.192971	-1.3462	0.178237	0.99991
4931431F19Rik	1448.04	-0.117964	0.164347	-0.717772	0.472898	0.99991
4931440F15Rik	1219.05	0.090038	0.188765	0.476984	0.633373	0.99991
4931440J10Rik	178.859	-0.454919	0.195986	-2.32119	0.0202768	0.99991
4931440L10Rik	862.894	-0.167754	0.176955	-0.948005	0.343127	0.99991
4931440P22Rik	47.9604	-0.00963223	0.212528	-0.0453222	0.96385	0.99991
4932411E22Rik	42.0226	-0.257398	0.213814	-1.20384	0.22865	0.99991
4932411G14Rik	1879.57	0.042641	0.187321	0.227636	0.819929	0.99991
4932411L15	780.923	-0.0958643	0.198454	-0.483055	0.629057	0.99991
4932411N23Rik	205.49	-0.410784	0.194118	-2.11615	0.0343319	0.99991
4932412D23Rik	396.862	-0.256748	0.209885	-1.22328	0.221224	0.99991
4932412H11Rik	517.642	-0.18357	0.201888	-0.909268	0.363209	0.99991
4932413F04Rik	73.9112	-0.0757916	0.212081	-0.35737	0.720815	0.99991
4932414J04Rik	190.457	0.276147	0.205123	1.34625	0.178223	0.99991
4932414N04Rik	2556.13	-0.311794	0.204989	-1.52103	0.128253	0.99991
4932415G12Rik	1401.45	0.0466094	0.170136	0.273954	0.78412	0.99991
4932415M13Rik	469.534	-0.0966072	0.200927	-0.480808	0.630653	0.99991
4932416H05Rik	1029.12	0.123532	0.196883	0.627439	0.530372	0.99991
4932416K20Rik	442.574	0.0997549	0.211256	0.472199	0.636785	0.99991
4932418E24Rik	8951.21	-0.047779	0.213067	-0.224244	0.822567	0.99991
4932425I24Rik	1686.06	-0.102313	0.170161	-0.60127	0.54766	0.99991
4932429P05Rik	165.248	-0.293697	0.21304	-1.3786	0.168017	0.99991
4932435O22Rik	85.1155	-0.0927751	0.213491	-0.434562	0.66388	0.99991
4932438A13Rik	5709.58	-0.220563	0.174949	-1.26072	0.207409	0.99991
4932438H23Rik	415.195	0.0818087	0.197952	0.413275	0.679405	0.99991
4932441B19Rik	775.172	-0.388852	0.18681	-2.08154	0.0373842	0.99991
4932441J04Rik	3.42099	0.0665046	0.151097	0.440144	0.659833	0.99991
4932443I19Rik	18.4756	-0.0824169	0.206324	-0.399454	0.689558	0.99991
4932702P03Rik	91.7811	-0.216895	0.210331	-1.03121	0.302442	0.99991
4933400A11Rik	462.229	-0.0873175	0.213877	-0.40826	0.683083	0.99991
4933400B14Rik	5.29304	0.00228542	0.158875	0.0143851	0.988523	0.99991
4933400C05Rik	1287.9	-0.177709	0.199398	-0.891229	0.372806	0.99991
4933400C23	4.73242	0.012925	0.166265	0.0777375	0.938037	0.99991
4933400F21Rik	513.571	-0.133613	0.176124	-0.758631	0.448073	0.99991
4933400L20Rik	135.43	-0.172487	0.211571	-0.81527	0.414918	0.99991
4933401B06Rik	372.292	0.0134562	0.190362	0.0706874	0.943647	0.99991
4933401D09Rik	9.1106	0.223352	0.196161	1.13861	0.254864	0.99991
4933401H06Rik	331.725	-0.0713681	0.165601	-0.430963	0.666495	0.99991
4933401P06Rik	59.8854	-0.0605033	0.211169	-0.286516	0.774483	0.99991
4933402C06Rik	207.22	-0.253417	0.198751	-1.27504	0.202293	0.99991
4933402D24Rik	204.218	-0.0684348	0.192531	-0.355448	0.722254	0.99991
4933402E13Rik	264.824	-0.170406	0.210584	-0.809209	0.418395	0.99991
4933402J07Rik	10271.2	-0.0780917	0.213855	-0.365162	0.71499	0.99991
4933402J10Rik	1195.07	-0.370681	0.192428	-1.92633	0.0540631	0.99991
4933402J15Rik	4.60144	0.12456	0.163938	0.759799	0.447375	0.99991
4933402N03Rik	904.768	-0.234182	0.197314	-1.18685	0.235286	0.99991
4933402N22Rik	223.841	-0.309038	0.212032	-1.45751	0.144977	0.99991
4933402P03Rik	11821.3	0.0763654	0.197001	0.38764	0.698282	0.99991
4933403F05Rik	315.938	-0.0561454	0.184692	-0.303995	0.761132	0.99991
4933403G14Rik	1209.15	-0.117689	0.186325	-0.631635	0.527626	0.99991
4933403O03Rik	38.3725	0.15427	0.213068	0.724041	0.46904	0.99991
4933403O08Rik	82.5431	-0.326571	0.210419	-1.552	0.120661	0.99991
4933404G15Rik	755.906	-0.00271812	0.205329	-0.0132379	0.989438	0.99991
4933404K08Rik	36.8242	0.00859159	0.213552	0.0402318	0.967908	0.99991
4933404M02Rik	2585.48	-0.103802	0.210015	-0.49426	0.621122	0.99991
4933404O12Rik	917.945	0.154948	0.186241	0.831978	0.405421	0.99991
4933405D12Rik	41.0596	-0.186539	0.213431	-0.873998	0.382119	0.99991
4933405E24Rik	73.0634	-0.234658	0.21384	-1.09735	0.272487	0.99991
4933405L10Rik	818.446	-0.0149633	0.204932	-0.0730161	0.941793	0.99991
4933405O20Rik	851.451	0.0253474	0.195934	0.129367	0.897067	0.99991
4933406C10Rik	312.857	0.0237933	0.182703	0.130229	0.896385	0.99991
4933406D12Rik	31.0201	-0.0445549	0.206184	-0.216093	0.828915	0.99991
4933406F09Rik	2878.08	-0.271133	0.196492	-1.37987	0.167627	0.99991
4933406G16Rik	130.039	-0.446312	0.19482	-2.29089	0.0219699	0.99991
4933406I18Rik	74.1979	0.0149503	0.20863	0.0716595	0.942873	0.99991
4933406J08Rik	48.0177	0.0592991	0.213477	0.277777	0.781183	0.99991
4933406J10Rik	82.4161	0.141262	0.210393	0.671419	0.501954	0.99991
4933406K04Rik	699.95	-0.359617	0.182702	-1.96832	0.0490307	0.99991
4933406M09Rik	1005.62	-0.0497737	0.182268	-0.273079	0.784792	0.99991
4933407C03Rik	185.76	0.0965076	0.200288	0.481845	0.629916	0.99991
4933407E24Rik	149.547	-0.228437	0.190155	-1.20132	0.229626	0.99991
4933407G14Rik	6.43478	0.219774	0.178716	1.22974	0.218795	0.99991
4933407H18Rik	502.126	-0.00195494	0.176407	-0.011082	0.991158	0.99991
4933407I05Rik	221.793	-0.149161	0.201074	-0.741821	0.458196	0.99991
4933407K13Rik	95.1374	0.423178	0.198208	2.13501	0.0327599	0.99991
4933407L21Rik	43.3761	-0.0246209	0.212496	-0.115865	0.907759	0.99991
4933407P14Rik	11049	-0.0813308	0.171968	-0.472942	0.636254	0.99991
4933408B17Rik	220.758	0.117163	0.190627	0.614622	0.538805	0.99991
4933408J17Rik	88.4938	-0.0597324	0.19814	-0.301466	0.763059	0.99991
4933408N05Rik	31.5565	-0.287883	0.208109	-1.38333	0.166565	0.99991
4933409G03Rik	1857.62	-0.203739	0.179131	-1.13738	0.255381	0.99991
4933409K07Rik	2560.34	-0.269246	0.207637	-1.29671	0.19473	0.99991
4933411G06Rik	422.285	-0.128132	0.205338	-0.624008	0.532622	0.99991
4933411G11Rik	519.743	-0.150846	0.189724	-0.795082	0.426566	0.99991
4933411K16Rik	46768.3	-0.0219715	0.180139	-0.12197	0.902923	0.99991
4933411K20Rik	9802.66	-0.203455	0.188765	-1.07782	0.281114	0.99991
4933412E24Rik	321.594	0.00907663	0.190882	0.0475509	0.962074	0.99991
4933412O06Rik	202.373	-0.34541	0.195994	-1.76235	0.0780094	0.99991
4933413G19Rik	318.349	-0.336648	0.204528	-1.64598	0.0997678	0.99991
4933413J09Rik	111.584	-0.166905	0.195558	-0.853482	0.393392	0.99991
4933413L06Rik	7.41469	0.0773279	0.187589	0.412221	0.680177	0.99991
4933415F23Rik	9226.86	-0.110651	0.169522	-0.652726	0.513933	0.99991
4933416C03Rik	1432.89	-0.117967	0.195982	-0.601928	0.547222	0.99991
4933416E03Rik	16.6982	-0.104827	0.209824	-0.499594	0.617361	0.99991
4933416I08Rik	63.9198	0.0757858	0.212436	0.356747	0.721282	0.99991
4933416M06Rik	56.8907	-0.173435	0.209675	-0.827161	0.408146	0.99991
4933416M07Rik	213.548	0.111743	0.200785	0.556528	0.57785	0.99991
4933417A18Rik	1283.59	-0.189021	0.20464	-0.923676	0.355655	0.99991
4933417D19Rik	800.724	-0.021082	0.175262	-0.120288	0.904255	0.99991
4933417E11Rik	39.3642	-0.159592	0.212231	-0.75197	0.452069	0.99991
4933417G07Rik	112.679	0.0604603	0.209625	0.288422	0.773024	0.99991
4933417O13Rik	197.97	-0.121754	0.191691	-0.63516	0.525324	0.99991
4933421E11Rik	1307.22	-0.187537	0.198349	-0.945494	0.344407	0.99991
4933421I07Rik	253.413	-0.107739	0.192713	-0.559067	0.576116	0.99991
4933421O10Rik	571.834	0.0908131	0.210652	0.431104	0.666393	0.99991
4933422A05Rik	140.531	-0.0609945	0.210221	-0.290145	0.771705	0.99991
4933422H20Rik	5568.87	-0.00262449	0.190263	-0.013794	0.988994	0.99991
4933424B01Rik	1385.32	-0.0435895	0.169102	-0.257771	0.796584	0.99991
4933424G05Rik	17.4314	0.0370569	0.205819	0.180046	0.857116	0.99991
4933424G06Rik	695.765	-0.0706241	0.191084	-0.369598	0.711682	0.99991
4933425H06Rik	661.106	-0.166008	0.192537	-0.862213	0.38857	0.99991
4933425L06Rik	136.734	-0.0726047	0.200273	-0.362528	0.716958	0.99991
4933425O20Rik	2828.91	-0.0948746	0.177174	-0.535489	0.592312	0.99991
4933426D04Rik	166.09	-0.0719572	0.208179	-0.345651	0.729605	0.99991
4933426M11Rik	1465.1	-0.108733	0.169909	-0.639947	0.522207	0.99991
4933427D06Rik	8.50632	0.0267045	0.189465	0.140947	0.887912	0.99991
4933427D14Rik	1934.43	-0.0115477	0.164919	-0.0700201	0.944178	0.99991
4933427E11Rik	803.889	-0.0235015	0.193038	-0.121745	0.903101	0.99991
4933427E13Rik	56.6648	-0.352001	0.211306	-1.66583	0.095747	0.99991
4933427G17Rik	2443.46	0.027682	0.173245	0.159785	0.87305	0.99991
4933427I22Rik	67.455	0.0731056	0.20278	0.360516	0.718461	0.99991
4933428C19Rik	23.9525	-0.18328	0.213761	-0.857406	0.39122	0.99991
4933429K18Rik	135.526	-0.00867504	0.206449	-0.0420203	0.966482	0.99991
4933429O19Rik	89.4253	-0.328188	0.213647	-1.53612	0.124508	0.99991
4933430H15Rik	4444.92	0.0502588	0.182092	0.276008	0.782542	0.99991
4933430H16Rik	96.9793	-0.130224	0.209835	-0.620601	0.534862	0.99991
4933430I17Rik	356.158	-0.131344	0.180645	-0.727084	0.467175	0.99991
4933430M04Rik	3.01457	0.103942	0.145768	0.713062	0.475807	0.99991
4933430N04Rik	7.3816	-0.102942	0.186192	-0.552882	0.580344	0.99991
4933431E20Rik	111.285	0.10508	0.201452	0.521616	0.601938	0.99991
4933431G14Rik	283.138	-0.283283	0.188961	-1.49916	0.133831	0.99991
4933432B09Rik	1410.49	-0.210114	0.182781	-1.14954	0.250335	0.99991
4933432G23Rik	0.90191	0.0199155	0.0762997	0.261017	0.79408	0.99991
4933432I03Rik	1.65785	0.0723662	0.110261	0.65632	0.511618	0.99991
4933432I09Rik	250.674	-0.0117187	0.19028	-0.0615867	0.950892	0.99991
4933433C11Rik	1856.98	0.066643	0.170054	0.391893	0.695137	0.99991
4933433F19Rik	2.28477	-0.223291	0.125481	-1.77949	0.0751599	0.99991
4933433G15Rik	796.076	0.0136901	0.211986	0.0645801	0.948508	0.99991
4933433G19Rik	92.1824	0.220341	0.209705	1.05072	0.293389	0.99991
4933433H22Rik	125.183	-0.240598	0.209234	-1.1499	0.250185	0.99991
4933433P14Rik	270.767	-0.199056	0.179463	-1.10917	0.267356	0.99991
4933434E20Rik	1713.39	-0.160189	0.193445	-0.828088	0.407621	0.99991
4933434I20Rik	704.913	-0.209172	0.198538	-1.05356	0.292083	0.99991
4933436C20Rik	364.673	0.267051	0.182378	1.46427	0.14312	0.99991
4933436E23Rik	12.1069	-0.00483332	0.198534	-0.024345	0.980577	0.99991
4933436H12Rik	203.386	0.0947073	0.179747	0.526892	0.598268	0.99991
4933436I01Rik	255.284	0.152321	0.210134	0.724876	0.468528	0.99991
4933437F05Rik	2234.21	-0.323195	0.180966	-1.78595	0.0741077	0.99991
4933438B17Rik	146.35	-0.113659	0.202522	-0.561215	0.574651	0.99991
4933438K21Rik	451.345	0.118977	0.185019	0.643054	0.520189	0.99991
4933439C10Rik	130.847	0.189424	0.20347	0.930968	0.35187	0.99991
4933439F18Rik	1058.17	-0.0871607	0.173322	-0.502884	0.615046	0.99991
4933439K11Rik	24.669	0.255065	0.202793	1.25776	0.20848	0.99991
4933440J02Rik	12.3042	0.0576981	0.18285	0.315548	0.752346	0.99991
4933440M02Rik	1067.48	-0.131449	0.172947	-0.760055	0.447222	0.99991
5031410I06Rik	996.043	-0.00514104	0.211871	-0.024265	0.980641	0.99991
5031414D18Rik	21.4413	0.148277	0.21266	0.697247	0.485648	0.99991
5031425E22Rik	155.884	0.123162	0.199516	0.617301	0.537036	0.99991
5031425F14Rik	1.51245	-0.134925	0.108462	-1.24398	0.213506	0.99991
5031426D15Rik	17.4017	0.0490575	0.207649	0.236252	0.813238	0.99991
5031434C07Rik	4.2194	0.153965	0.15553	0.989938	0.322204	0.99991
5031434O11Rik	1.60983	0.108446	0.107555	1.00828	0.31332	0.99991
5031439G07Rik	6801.03	-0.0446212	0.185321	-0.240777	0.809728	0.99991
5033403H07Rik	3.98158	0.0338084	0.157968	0.214021	0.830531	0.99991
5033404E19Rik	4.56352	0.157883	0.159735	0.988408	0.322953	0.99991
5033406O09Rik	95.8499	0.0449842	0.212529	0.211661	0.832371	0.99991
5033411D12Rik	53.0005	0.0641565	0.212815	0.301467	0.763059	0.99991
5033414D02Rik	26.4126	0.0488512	0.213804	0.228486	0.819269	0.99991
5133401N09Rik	105.72	0.025827	0.201483	0.128185	0.898003	0.99991
5330411J11Rik	29.5989	0.182129	0.213806	0.851844	0.3943	0.99991
5330413P13Rik	6.72457	0.0818803	0.17855	0.458584	0.646533	0.99991
5330417C22Rik	7728.68	-0.0386261	0.186431	-0.207187	0.835864	0.99991
5330426P16Rik	9.68034	-0.169074	0.198429	-0.852065	0.394178	0.99991
5330434G04Rik	4.2474	-0.0220955	0.154536	-0.14298	0.886306	0.99991
5330437I02Rik	6.24867	0.0477034	0.171465	0.278211	0.78085	0.99991
5330439B14Rik	0.741828	-0.0558675	0.0738007	-0.757006	0.449046	0.99991
5430401F13Rik	3.16921	-0.191603	0.146134	-1.31115	0.189809	0.99991
5430402E10Rik	0.835828	0.024401	0.0748994	0.325784	0.744588	0.99991
5430402O13Rik	94.0437	-0.17392	0.212635	-0.817925	0.4134	0.99991
5430403N17	3.00282	-0.0635786	0.140382	-0.452898	0.650622	0.99991
5430405G05Rik	6.43331	-0.0554184	0.16851	-0.328874	0.742251	0.99991
5430405H02Rik	33.519	0.0985476	0.213791	0.460953	0.644832	0.99991
5430407P10Rik	28.7009	0.275777	0.213866	1.28949	0.197229	0.99991
5430411K18Rik	328.275	0.180025	0.198995	0.904669	0.365641	0.99991
5430416N02Rik	54.1468	-0.158512	0.207885	-0.7625	0.445762	0.99991
5430416O09Rik	43.8885	-0.00822087	0.205094	-0.0400834	0.968027	0.99991
5430417L22Rik	776.914	-0.00285256	0.198806	-0.0143484	0.988552	0.99991
5430419D17Rik	8.11668	0.0384816	0.18846	0.20419	0.838205	0.99991
5430421F17Rik	4.28368	0.188032	0.160792	1.16941	0.242239	0.99991
5430421N21Rik	0.645736	-0.0248126	0.0729519	-0.340123	0.733764	0.99991
5430425J12Rik	3.79983	-0.0102606	0.151141	-0.0678874	0.945875	0.99991
5430427M07Rik	3.37736	0.074925	0.151824	0.493498	0.621661	0.99991
5430427O19Rik	7.24086	0.0286212	0.187672	0.152507	0.878787	0.99991
5430428K19Rik	1.62626	0.0495179	0.107241	0.461746	0.644263	0.99991
5430434I15Rik	0.838005	-0.00357282	0.0801371	-0.0445838	0.964439	0.99991
5430435G22Rik	25.0211	0.232073	0.208257	1.11436	0.265126	0.99991
5430437J10Rik	3.01303	0.1703	0.146235	1.16456	0.244196	0.99991
5430437P03Rik	951.71	0.0256357	0.21359	0.120023	0.904465	0.99991
5430440P10Rik	4.9451	0.260725	0.164917	1.58094	0.113891	0.99991
5530400C23Rik	0.456787	0.0562429	0.0582392	0.965722	0.334184	0.99991
5530401A14Rik	1.76416	-0.116527	0.109591	-1.06328	0.287655	0.99991
5530601H04Rik	13.0321	0.098908	0.2018	0.49013	0.624042	0.99991
5730403B10Rik	957.73	0.0138278	0.182413	0.0758046	0.939575	0.99991
5730403I07Rik	222.011	-0.0998123	0.178053	-0.560575	0.575087	0.99991
5730405O15Rik	5.12788	0.107271	0.17082	0.627975	0.53002	0.99991
5730408K05Rik	1188.7	0.212696	0.206176	1.03162	0.302248	0.99991
5730409E04Rik	43.0027	0.0742996	0.212938	0.348927	0.727144	0.99991
5730412P04Rik	6.42688	-0.102572	0.178502	-0.574627	0.565544	0.99991
5730416F02Rik	0.25089	0.00976464	0.0450982	0.21652	0.828583	0.99991
5730419I09Rik	257.236	-0.169819	0.184168	-0.922089	0.356482	0.99991
5730420D15Rik	1.19975	0.0294113	0.103015	0.285504	0.775258	0.99991
5730422E09Rik	23.8632	0.223703	0.196964	1.13576	0.256058	0.99991
5730435O14Rik	1.60757	0.0655609	0.112221	0.584212	0.559078	0.99991
5730437N04Rik	1986.09	0.0544096	0.210699	0.258233	0.796227	0.99991
5730455O13Rik	89.9642	0.0838643	0.202026	0.415116	0.678057	0.99991
5730455P16Rik	95.0707	0.106392	0.195198	0.545047	0.585721	0.99991
5730457N03Rik	3.01344	0.0779585	0.146212	0.533188	0.593904	0.99991
5730460C07Rik	6.6898	0.122959	0.163736	0.75096	0.452677	0.99991
5730469M10Rik	1091.5	-0.184475	0.210001	-0.878448	0.379701	0.99991
5730480H06Rik	28.4714	-0.00478105	0.21262	-0.0224864	0.98206	0.99991
5730494M16Rik	3602.42	-0.111389	0.199582	-0.55811	0.576769	0.99991
5730494N06Rik	234.607	-0.166994	0.208374	-0.801417	0.422891	0.99991
5730507C01Rik	18.8653	-0.205537	0.21168	-0.970979	0.331559	0.99991
5730508B09Rik	186.969	0.0796668	0.210414	0.37862	0.70497	0.99991
5730522E02Rik	4.35239	0.172522	0.16107	1.07109	0.284127	0.99991
5730528L13Rik	58.8896	0.0658996	0.210842	0.312555	0.754619	0.99991
5730559C18Rik	912.055	0.0139857	0.188062	0.0743675	0.940718	0.99991
5730577I03Rik	28.0397	0.0448361	0.213662	0.209846	0.833788	0.99991
5730590G19Rik	97.6139	-0.0975048	0.199347	-0.48912	0.624757	0.99991
5830403L16Rik	6.25277	-0.103215	0.172768	-0.597418	0.550229	0.99991
5830403M04Rik	3.4717	0.0657674	0.149674	0.439403	0.66037	0.99991
5830405N20Rik	4.60861	0.0171236	0.148192	0.11555	0.908009	0.99991
5830411N06Rik	6.07469	0.0279198	0.180822	0.154405	0.87729	0.99991
5830415F09Rik	418.112	-0.0996233	0.184821	-0.539026	0.589869	0.99991
5830416I19Rik	2.69891	0.0857278	0.135794	0.631309	0.527839	0.99991
5830416P10Rik	14.2911	0.334279	0.194787	1.71612	0.0861392	0.99991
5830417I10Rik	3030.45	-0.058297	0.213787	-0.272687	0.785094	0.99991
5830418K08Rik	2390.71	-0.272128	0.192138	-1.41631	0.156685	0.99991
5830418P13Rik	11.034	-0.26834	0.199019	-1.34831	0.177559	0.99991
5830428M24Rik	2.55541	0.216299	0.136726	1.58199	0.113652	0.99991
5830432E09Rik	2.71428	-0.0192463	0.131512	-0.146346	0.883648	0.99991
5830433M19Rik	97.2625	-0.22782	0.204713	-1.11287	0.265762	0.99991
5830473C10Rik	7.23732	0.0743097	0.188682	0.393836	0.693702	0.99991
5930403L14Rik	10.8532	0.0395858	0.198464	0.199461	0.841902	0.99991
5930412G12Rik	4.65804	0.0177375	0.16334	0.108592	0.913526	0.99991
5930416I19Rik	931.955	-0.0653045	0.210523	-0.310201	0.756408	0.99991
5930434B04Rik	81.6555	-0.00893382	0.213684	-0.0418087	0.966651	0.99991
5930438M14	3.44932	0.0578164	0.146435	0.394826	0.692972	0.99991
6030405A18Rik	4.22569	-0.00199573	0.16154	-0.0123544	0.990143	0.99991
6030407O03Rik	5.46799	0.0608349	0.164134	0.370642	0.710904	0.99991
6030408B16Rik	27.6459	0.255771	0.213734	1.19668	0.231432	0.99991
6030419C18Rik	24.0278	-0.129095	0.213626	-0.604303	0.545642	0.99991
6030422M02Rik	101.861	-0.184045	0.206959	-0.88928	0.373853	0.99991
6030429G01Rik	2497.85	0.0666665	0.169107	0.394226	0.693414	0.99991
6030440G07Rik	2.70345	-0.0064587	0.124026	-0.0520752	0.958469	0.99991
6030446N20Rik	15.2383	0.166572	0.208541	0.798747	0.424437	0.99991
6030458C11Rik	67.1593	0.165889	0.202677	0.818487	0.413079	0.99991
6030466F02Rik	1.81849	0.0043981	0.109252	0.0402566	0.967889	0.99991
6030468B19Rik	2.36333	0.146585	0.132326	1.10775	0.267969	0.99991
6030498E09Rik	3.55421	-0.0823036	0.15152	-0.543187	0.587001	0.99991
6230400D17Rik	3.80101	0.108388	0.153006	0.708391	0.478702	0.99991
6230409E13Rik	134.643	-0.496208	0.201971	-2.45683	0.0140171	0.99991
6230427J02Rik	7.2602	-0.00113832	0.184272	-0.00617741	0.995071	0.99991
6330403A02Rik	10.9017	0.273912	0.201762	1.3576	0.174589	0.99991
6330403K07Rik	4.70449	0.200047	0.146278	1.36758	0.171443	0.99991
6330406I15Rik	24.5037	-0.140417	0.212968	-0.659333	0.509682	0.99991
6330407A03Rik	5.52602	0.169798	0.158853	1.0689	0.285113	0.99991
6330407J23Rik	7.59193	0.0146912	0.179067	0.0820434	0.934612	0.99991
6330408A02Rik	53.1844	0.32862	0.211981	1.55023	0.121086	0.99991
6330409D20Rik	1.57766	-0.031713	0.104526	-0.303398	0.761587	0.99991
6330409N04Rik	290.424	-0.0133394	0.213808	-0.0623897	0.950253	0.99991
6330410L21Rik	14.6405	-0.1293	0.205551	-0.629042	0.529322	0.99991
6330415B21Rik	3.94052	-0.0667758	0.155779	-0.428658	0.668172	0.99991
6330416G13Rik	118.392	0.0996931	0.198403	0.502479	0.615331	0.99991
6330418K02Rik	38.6641	-0.0954085	0.211495	-0.451115	0.651907	0.99991
6330439K17Rik	187.707	-0.049484	0.200118	-0.247274	0.804696	0.99991
6330503K22Rik	3380.86	0.141637	0.187562	0.755149	0.45016	0.99991
6330512M04Rik	5.99173	0.100195	0.140868	0.71127	0.476917	0.99991
6330527O06Rik	40.217	0.147693	0.213745	0.690978	0.489579	0.99991
6330545A04Rik	14.0108	0.0708141	0.206385	0.343116	0.731511	0.99991
6330549D23Rik	81.9486	0.248479	0.200307	1.24049	0.214793	0.99991
6330578E17Rik	825.063	-0.00762787	0.173699	-0.0439143	0.964973	0.99991
6430527G18Rik	33.3867	0.101041	0.207356	0.487282	0.626058	0.99991
6430531B16Rik	1291.07	0.194171	0.175585	1.10585	0.268791	0.99991
6430548G04	32.7676	0.0305987	0.21362	0.143239	0.886101	0.99991
6430548M08Rik	261.584	-0.0768154	0.191994	-0.400092	0.689089	0.99991
6430550D23Rik	450.46	-0.18799	0.179713	-1.04606	0.295536	0.99991
6430562O15Rik	2.88254	-0.0250329	0.14247	-0.175706	0.860525	0.99991
6430571L13Rik	9.86699	0.104784	0.190976	0.548676	0.583228	0.99991
6430573F11Rik	18.3989	-0.30527	0.20318	-1.50246	0.132978	0.99991
6430584L05	4.18464	-0.0164633	0.124371	-0.132372	0.89469	0.99991
6430598A04Rik	16.1511	-0.00524145	0.209578	-0.0250095	0.980047	0.99991
6430704M03Rik	19.6066	0.389873	0.211108	1.84679	0.064777	0.99991
6530401N04Rik	63.4893	-0.0564828	0.213228	-0.264894	0.791091	0.99991
6530402F18Rik	8.21458	0.209721	0.190023	1.10366	0.26974	0.99991
6530411M01Rik	3.57334	0.00211851	0.14055	0.015073	0.987974	0.99991
6530418L21Rik	16.0674	0.109757	0.210291	0.52193	0.601719	0.99991
6530439I21	26.7841	-0.125132	0.206993	-0.604522	0.545497	0.99991
6720401G13Rik	122.298	0.339531	0.213863	1.58761	0.112375	0.99991
6720456B07Rik	360.182	0.0228124	0.183583	0.124262	0.901108	0.99991
6720456H20Rik	123.975	-0.0980094	0.195235	-0.502007	0.615663	0.99991
6720463M24Rik	536.5	-0.19825	0.171557	-1.1556	0.247846	0.99991
6720468P15Rik	59.241	-0.449858	0.210019	-2.14198	0.0321947	0.99991
6720483E21Rik	2.44166	0.0986065	0.128628	0.7666	0.443319	0.99991
6720489N17Rik	5.996	-0.0964728	0.178454	-0.540604	0.58878	0.99991
6820408C15Rik	2463.13	0.0544946	0.208095	0.261873	0.793419	0.99991
6820431F20Rik	655.125	-0.195658	0.19099	-1.02444	0.305627	0.99991
7420426K07Rik	1.47738	-0.00722633	0.0989964	-0.0729959	0.941809	0.99991
7420461P10Rik	24.1862	-0.456994	0.213682	-2.13866	0.0324629	0.99991
7420700N18Rik	1.91992	0.0804382	0.120729	0.666271	0.505238	0.99991
7420701I03Rik	3.1769	0.0115552	0.136297	0.0847798	0.932436	0.99991
7530416G11Rik	3.41468	0.0753783	0.144641	0.521141	0.602268	0.99991
7530420F21Rik	3.97917	0.0311281	0.147715	0.210731	0.833097	0.99991
7630403G23Rik	2.28733	0.0435568	0.131856	0.330336	0.741146	0.99991
8030411F24Rik	33.3428	-0.0425441	0.206466	-0.206059	0.836745	0.99991
8030423F21Rik	4.32732	0.166663	0.1563	1.06631	0.286285	0.99991
8030423J24Rik	5.62698	0.044967	0.159348	0.282194	0.777795	0.99991
8030442B05Rik	10.9366	0.240434	0.175603	1.36919	0.17094	0.99991
8030443G20Rik	2.08349	0.11301	0.116277	0.971908	0.331096	0.99991
8030462N17Rik	188.519	0.0638122	0.188856	0.337887	0.735448	0.99991
8430403D17Rik	4.40449	-0.0418541	0.162283	-0.257909	0.796477	0.99991
8430406I07Rik	50.4858	0.12347	0.210325	0.587047	0.557172	0.99991
8430408G22Rik	3.45402	0.225024	0.148687	1.51341	0.130175	0.99991
8430410A17Rik	135.887	-0.454322	0.197995	-2.29461	0.0217554	0.99991
8430410K20Rik	117.097	-0.0677403	0.19961	-0.339364	0.734336	0.99991
8430419L09Rik	624.419	0.0170859	0.168625	0.101325	0.919293	0.99991
8430422H06Rik	1.29941	0.0319677	0.0871758	0.366704	0.71384	0.99991
8430423G03Rik	0.897852	-0.114995	0.0833964	-1.3789	0.167926	0.99991
8430427H17Rik	6265.43	-0.0345658	0.170065	-0.203251	0.838939	0.99991
8430429K09Rik	152.71	-0.0952365	0.19401	-0.490885	0.623508	0.99991
8430431K14Rik	3.55533	0.0231889	0.144263	0.160741	0.872298	0.99991
8430436N08Rik	3.24855	0.149067	0.139841	1.06598	0.286434	0.99991
8430437L04Rik	1.32178	0.0388673	0.101482	0.382997	0.701722	0.99991
9030025P20Rik	503.594	-0.115089	0.202952	-0.567077	0.570662	0.99991
9030204H09Rik	0.99403	-0.0608265	0.0872562	-0.697102	0.485739	0.99991
9030224M15Rik	7.24333	0.0348352	0.181371	0.192066	0.847691	0.99991
9030404E10Rik	2.64622	0.109055	0.127386	0.856095	0.391945	0.99991
9030418K01Rik	97.3792	0.234621	0.204112	1.14947	0.250363	0.99991
9030425E11Rik	29.8396	0.0644421	0.213862	0.301325	0.763167	0.99991
9030612E09Rik	5.57259	0.235984	0.174368	1.35337	0.175938	0.99991
9030617O03Rik	49.3297	-0.0245628	0.213699	-0.114941	0.908492	0.99991
9030619P08Rik	1.1027	-0.00781948	0.0839894	-0.0931008	0.925823	0.99991
9030624G23Rik	18.2148	-0.237783	0.209422	-1.13542	0.256198	0.99991
9030624J02Rik	452.012	-0.0353768	0.192957	-0.183341	0.854531	0.99991
9030625A04Rik	17.2905	0.323564	0.211414	1.53047	0.125899	0.99991
9130008F23Rik	4.88835	0.15183	0.168266	0.902326	0.366884	0.99991
9130011E15Rik	149.175	-0.188036	0.189432	-0.992632	0.320889	0.99991
9130011J15Rik	180.442	-0.0878325	0.187398	-0.468695	0.639288	0.99991
9130014G24Rik	2160.57	-0.0808563	0.173345	-0.466447	0.640895	0.99991
9130015A21Rik	2.11681	0.0876479	0.116554	0.751993	0.452055	0.99991
9130015L21Rik	0.377728	-0.0197103	0.0587523	-0.335482	0.737262	0.99991
9130017N09Rik	16.9189	0.583953	0.208106	2.80604	0.00501549	0.99991
9130019O22Rik	12.1301	0.0749374	0.201499	0.371899	0.709968	0.99991
9130019P16Rik	6.88424	-0.100428	0.183832	-0.546303	0.584858	0.99991
9130023H24Rik	681.087	-0.016884	0.211927	-0.0796691	0.9365	0.99991
9130024F11Rik	7.18125	-0.0678091	0.180375	-0.375934	0.706966	0.99991
9130204L05Rik	18.719	-0.194235	0.205325	-0.945987	0.344155	0.99991
9130206I24Rik	5.49045	0.22179	0.170543	1.3005	0.193431	0.99991
9130209A04Rik	2.97779	0.0383877	0.12849	0.29876	0.765123	0.99991
9130221F21Rik	3.33035	0.0753747	0.144832	0.520428	0.602765	0.99991
9130221H12Rik	241.183	-0.244105	0.182381	-1.33844	0.180754	0.99991
9130227L01Rik	3.62558	0.110752	0.151368	0.731669	0.464371	0.99991
9130230L23Rik	10.1265	0.219351	0.16789	1.30651	0.191378	0.99991
9130401M01Rik	49.5249	0.10897	0.213857	0.509545	0.61037	0.99991
9130404H23Rik	3.25043	0.0142919	0.138205	0.10341	0.917637	0.99991
9130409I23Rik	2.73132	-0.0197108	0.137127	-0.143741	0.885705	0.99991
9230009I02Rik	1.24801	0.00571857	0.092821	0.0616086	0.950875	0.99991
9230102K24Rik	2.80818	0.0652993	0.139627	0.467668	0.640022	0.99991
9230102O04Rik	2.652	0.168056	0.133799	1.25603	0.209104	0.99991
9230104L09Rik	115.164	-0.0384976	0.205023	-0.187772	0.851055	0.99991
9230105E05Rik	52.6887	-0.245093	0.213632	-1.14727	0.251272	0.99991
9230107M04Rik	0.110852	0.021607	0.0372751	0.579664	0.562141	0.99991
9230110C19Rik	738.069	-0.18726	0.201233	-0.930563	0.35208	0.99991
9230110F15Rik	0.25438	-0.0255143	0.04023	-0.634212	0.525943	0.99991
9230112D13Rik	2.58261	0.167152	0.129652	1.28924	0.197316	0.99991
9230112J17Rik	34.6749	0.137804	0.212751	0.647726	0.517162	0.99991
9230114K14Rik	40.2125	-0.106503	0.21069	-0.505496	0.613211	0.99991
9230115E21Rik	13.374	0.0225887	0.198892	0.113573	0.909577	0.99991
9230116N13Rik	11.871	0.0525159	0.201077	0.261173	0.793959	0.99991
9330020H09Rik	65.3505	0.0617177	0.212117	0.290961	0.771081	0.99991
9330111N05Rik	15.1285	-0.0515464	0.20974	-0.245763	0.805866	0.99991
9330117O12	4.13767	0.0621534	0.148594	0.418277	0.675744	0.99991
9330133O14Rik	30.1253	-0.0794174	0.21373	-0.371578	0.710207	0.99991
9330151L19Rik	142.092	0.139297	0.207765	0.670456	0.502567	0.99991
9330158H04Rik	4.52828	0.294029	0.147859	1.98858	0.0467476	0.99991
9330159F19Rik	15.4213	-0.00397971	0.206631	-0.01926	0.984634	0.99991
9330159M07Rik	148.809	-0.462262	0.188891	-2.44724	0.0143955	0.99991
9330162B11Rik	4.74606	0.0150865	0.160945	0.0937375	0.925318	0.99991
9330175E14Rik	0.993446	0.0674083	0.0898189	0.750491	0.452959	0.99991
9330175M20Rik	11.2488	-0.0355563	0.201022	-0.176877	0.859605	0.99991
9330178D15Rik	5.85744	0.148048	0.160319	0.923461	0.355767	0.99991
9330179D12Rik	2.09288	0.0425015	0.125576	0.338452	0.735023	0.99991
9330182L06Rik	73.0248	-0.066453	0.204906	-0.32431	0.745704	0.99991
9330182O14Rik	15.4702	0.0835279	0.200258	0.417102	0.676603	0.99991
9430007A20Rik	2.51388	0.00313802	0.121013	0.0259313	0.979312	0.99991
9430008C03Rik	119.557	0.271177	0.201068	1.34869	0.177437	0.99991
9430014N10Rik	10.0979	-0.145766	0.173891	-0.838262	0.401883	0.99991
9430015G10Rik	768.214	0.18549	0.18375	1.00947	0.31275	0.99991
9430016H08Rik	186.128	-0.0588006	0.205253	-0.286479	0.774511	0.99991
9430018G01Rik	39.8626	-0.0524132	0.213816	-0.245132	0.806354	0.99991
9430019J16Rik	1.24696	0.0624098	0.0967877	0.644811	0.519049	0.99991
9430020K01Rik	2254.25	-0.0316836	0.197696	-0.160264	0.872673	0.99991
9430021M05Rik	3.09437	-0.00239369	0.143502	-0.0166806	0.986691	0.99991
9430023L20Rik	117.549	0.000352538	0.199653	0.00176576	0.998591	0.99991
9430031J16Rik	9.49341	-0.0196634	0.187526	-0.104857	0.916489	0.99991
9430032N09Rik	5.49092	0.211011	0.176093	1.1983	0.230802	0.99991
9430037G07Rik	44.1354	-0.0641745	0.210167	-0.30535	0.7601	0.99991
9430038I01Rik	11.9931	-0.0610749	0.20361	-0.29996	0.764208	0.99991
9430041J12Rik	13.5447	0.0515347	0.200914	0.256502	0.797564	0.99991
9430060I03Rik	17.0482	0.134876	0.208	0.648445	0.516697	0.99991
9430069I07Rik	0.754633	-0.0277511	0.0757191	-0.366501	0.713991	0.99991
9430076C15Rik	3.43444	0.112396	0.151184	0.743438	0.457216	0.99991
9430076G02Rik	2.30689	0.0408082	0.131237	0.310952	0.755837	0.99991
9430083A17Rik	17.0585	0.112268	0.210786	0.532614	0.594301	0.99991
9430091E24Rik	8.6872	0.00226288	0.186192	0.0121535	0.990303	0.99991
9530003J23Rik	4.94978	0.0798444	0.166329	0.48004	0.631199	0.99991
9530008L14Rik	316.714	-0.163523	0.196434	-0.832459	0.40515	0.99991
9530026F06Rik	11.4955	0.0838527	0.198457	0.422524	0.672642	0.99991
9530026P05Rik	2.09223	0.101233	0.123821	0.817572	0.413602	0.99991
9530027J09Rik	4.20253	0.228393	0.144333	1.58241	0.113556	0.99991
9530036O11Rik	4.27018	0.0571551	0.159758	0.35776	0.720523	0.99991
9530048J24Rik	16.3413	-0.0717494	0.210668	-0.340581	0.733419	0.99991
9530051G07Rik	16.6999	0.17108	0.19837	0.86243	0.388451	0.99991
9530052E02Rik	2.51004	-0.0531113	0.128443	-0.413501	0.679239	0.99991
9530053A07Rik	7.89935	0.0955961	0.171228	0.558298	0.576641	0.99991
9530059O14Rik	5.94735	-0.0862637	0.172757	-0.499336	0.617543	0.99991
9530068E07Rik	1311.13	-0.0513103	0.188132	-0.272735	0.785057	0.99991
9530077C05Rik	1858.61	-0.135788	0.183673	-0.73929	0.459731	0.99991
9530080O11Rik	69.5075	-0.175288	0.21053	-0.832603	0.405068	0.99991
9530082P21Rik	13.9836	-0.10867	0.206054	-0.527387	0.597925	0.99991
9530091C08Rik	18.6149	-0.0838742	0.202758	-0.413667	0.679118	0.99991
9630013A20Rik	2.05182	0.0191123	0.116028	0.164722	0.869163	0.99991
9630028B13Rik	7.38311	0.155203	0.187625	0.8272	0.408124	0.99991
9630028H03Rik	3.37509	0.0180968	0.146521	0.123511	0.901703	0.99991
9630033F20Rik	174	-0.176221	0.19386	-0.909009	0.363345	0.99991
9830001H06Rik	398.919	0.135398	0.206708	0.655021	0.512454	0.99991
9830107B12Rik	14.0422	0.237782	0.20798	1.14329	0.252917	0.99991
9830132P13	8.08451	0.0403398	0.181357	0.222433	0.823977	0.99991
9830147E19Rik	37.1896	-0.0829383	0.213672	-0.388157	0.6979	0.99991
9830166K06Rik	6.66353	0.0727765	0.181095	0.401868	0.687781	0.99991
9930005F22Rik	10.4271	0.0806598	0.198014	0.407343	0.683756	0.99991
9930012K11Rik	19.5124	0.211087	0.208408	1.01286	0.311129	0.99991
9930013L23Rik	600.079	-0.0568793	0.181933	-0.312638	0.754556	0.99991
9930014A18Rik	17.6506	0.225808	0.208364	1.08372	0.27849	0.99991
9930021D14Rik	49.2592	0.145037	0.209522	0.692231	0.488792	0.99991
9930021J03Rik	824.878	-0.0440584	0.187732	-0.234688	0.814451	0.99991
9930023K05Rik	5.39049	0.100331	0.169427	0.592175	0.553733	0.99991
9930104L06Rik	115.691	0.185434	0.191737	0.967132	0.333478	0.99991
9930111J21Rik1	29.8717	-0.237266	0.20839	-1.13856	0.254885	0.99991
9930111J21Rik2	1.12248	0.0267359	0.0878048	0.304492	0.760753	0.99991
A030009H04Rik	48.8112	-0.155511	0.206871	-0.751731	0.452213	0.99991
A130010J15Rik	221.571	-0.155161	0.206507	-0.751362	0.452435	0.99991
A130022J15Rik	69.776	-0.38435	0.205629	-1.86915	0.0616025	0.99991
A130040M12Rik	935.951	0.286077	0.212907	1.34368	0.179053	0.99991
A130049A11Rik	30.6192	0.103171	0.213859	0.482425	0.629504	0.99991
A130077B15Rik	335.954	0.100176	0.198338	0.505076	0.613506	0.99991
A1bg	2.9746	0.0284738	0.128633	0.221356	0.824815	0.99991
A1cf	122.981	-0.638068	0.212369	-3.00453	0.00265993	0.99991
A230001M10Rik	2.41548	0.00201711	0.131612	0.0153262	0.987772	0.99991
A230020J21Rik	2.53695	0.160408	0.134859	1.18945	0.234263	0.99991
A230028O05Rik	4.0981	-0.0940829	0.162237	-0.579908	0.561976	0.99991
A230046K03Rik	168.731	-0.0821583	0.194907	-0.421525	0.673372	0.99991
A230050P20Rik	10.0034	0.0291771	0.19336	0.150895	0.880058	0.99991
A230051G13Rik	301.307	0.215244	0.205816	1.04581	0.29565	0.99991
A230056J06Rik	14.1307	-0.00892443	0.208115	-0.0428822	0.965795	0.99991
A230056P14Rik	19.7785	-0.0479791	0.192055	-0.249819	0.802727	0.99991
A230057D06Rik	38.3993	-0.168719	0.21388	-0.78885	0.430199	0.99991
A230065H16Rik	12.689	-0.105689	0.203407	-0.519594	0.603347	0.99991
A230070E04Rik	3.18553	0.149209	0.144817	1.03033	0.302854	0.99991
A230072C01Rik	13.3231	0.086975	0.20476	0.424765	0.671008	0.99991
A230072E10Rik	7.79226	-0.0539625	0.18298	-0.294909	0.768063	0.99991
A230073K19Rik	8.48966	-0.0358479	0.189266	-0.189405	0.849776	0.99991
A230077H06Rik	51.3288	-0.0221814	0.211621	-0.104817	0.916521	0.99991
A230108P19Rik	4.97021	0.0630644	0.167807	0.375816	0.707054	0.99991
A2ld1	258.085	0.0519056	0.195184	0.265932	0.790291	0.99991
A2m	137.511	-0.309104	0.198821	-1.55468	0.120022	0.99991
A330009N23Rik	6.10142	0.203541	0.150633	1.35123	0.17662	0.99991
A330021E22Rik	6721.72	-0.210737	0.179984	-1.17086	0.241654	0.99991
A330023F24Rik	72.7917	-0.0299743	0.204259	-0.146747	0.883332	0.99991
A330032B11Rik	11.8362	0.363928	0.197954	1.83844	0.0659971	0.99991
A330035P11Rik	103.992	0.044032	0.213331	0.206402	0.836477	0.99991
A330040F15Rik	2.40767	0.170297	0.131449	1.29553	0.195137	0.99991
A330041J22Rik	15.3344	0.0768147	0.208876	0.367752	0.713058	0.99991
A330048O09Rik	1.54367	-0.0450085	0.105044	-0.428473	0.668307	0.99991
A330049M08Rik	20.1905	0.0369643	0.212722	0.173768	0.862048	0.99991
A330049N07Rik	4.35697	0.159261	0.151346	1.0523	0.292664	0.99991
A330050B17Rik	370.766	-0.109555	0.157445	-0.695826	0.486538	0.99991
A330050F15Rik	7.26797	-0.0584603	0.179962	-0.324848	0.745296	0.99991
A330069E16Rik	8.88757	-0.0854168	0.188153	-0.453974	0.649847	0.99991
A330070K13Rik	55.553	-0.129504	0.213315	-0.607104	0.543782	0.99991
A330076C08Rik	67.3825	0.0764077	0.147004	0.519765	0.603227	0.99991
A330076H08Rik	2.05111	-0.00796437	0.118481	-0.0672208	0.946406	0.99991
A330093E20Rik	7.24869	-0.0936572	0.183012	-0.511755	0.608823	0.99991
A330102I10Rik	1.67121	0.0456504	0.116644	0.391364	0.695528	0.99991
A3galt2	5.02031	-0.140959	0.164834	-0.855157	0.392464	0.99991
A430005L14Rik	760.877	0.0259779	0.183473	0.14159	0.887404	0.99991
A430033K04Rik	9.65327	-0.0701284	0.19226	-0.364758	0.715292	0.99991
A430035B10Rik	12.816	0.0468276	0.201503	0.232392	0.816234	0.99991
A430071A18Rik	16.9958	-0.102372	0.205233	-0.498808	0.617915	0.99991
A430078G23Rik	36.4081	0.060871	0.213502	0.285108	0.775562	0.99991
A430084P05Rik	1.8899	0.200997	0.117279	1.71384	0.0865578	0.99991
A430088P11Rik	19.5863	-0.050746	0.210925	-0.240588	0.809875	0.99991
A430089I19Rik	1.46579	0.0868011	0.105908	0.819589	0.412451	0.99991
A430090L17Rik	10.0846	0.20801	0.189384	1.09835	0.272051	0.99991
A430092G05Rik	1.76908	-0.0187367	0.114878	-0.163102	0.870438	0.99991
A430093F15Rik	4.47836	0.158818	0.160451	0.989818	0.322263	0.99991
A430105I19Rik	40.3258	0.322913	0.213189	1.51468	0.129852	0.99991
A430107O13Rik	117.203	-0.220617	0.209112	-1.05502	0.291415	0.99991
A430107P09Rik	17.8045	-0.013748	0.190026	-0.0723479	0.942325	0.99991
A430110N23Rik	13.5465	0.355366	0.206846	1.71802	0.0857926	0.99991
A4galt	28.5748	-0.0723117	0.213545	-0.338625	0.734892	0.99991
A4gnt	3.29216	0.0809731	0.142492	0.568263	0.569857	0.99991
A530006G24Rik	2.91708	0.0593465	0.145454	0.408008	0.683267	0.99991
A530013C23Rik	2.43921	0.0747283	0.1251	0.597351	0.550273	0.99991
A530016L24Rik	6.28335	0.00547145	0.171915	0.0318265	0.97461	0.99991
A530032D15Rik	11.1876	-0.313986	0.199127	-1.57681	0.114839	0.99991
A530046M15	2.67779	-0.0337869	0.120589	-0.280181	0.779339	0.99991
A530050N04Rik	17.6251	0.255483	0.207164	1.23324	0.217487	0.99991
A530053G22Rik	1.89218	-0.0454323	0.117461	-0.386785	0.698915	0.99991
A530054K11Rik	27.1751	0.0478611	0.213876	0.223779	0.822929	0.99991
A530058N18Rik	3.44096	-0.0236375	0.152217	-0.155289	0.876594	0.99991
A530064D06Rik	91.1794	0.0469046	0.139218	0.336914	0.736182	0.99991
A530065N20	10.3621	0.291296	0.195146	1.4927	0.135515	0.99991
A530072M11Rik	10.9119	0.159522	0.19851	0.803596	0.42163	0.99991
A530088E08Rik	70.7409	-0.0660644	0.2057	-0.321169	0.748083	0.99991
A530098C11Rik	2.25344	-0.100246	0.128933	-0.777505	0.436861	0.99991
A530099J19Rik	3.2942	0.180423	0.142469	1.2664	0.205371	0.99991
A630001G21Rik	7.25684	0.316205	0.185858	1.70133	0.0888812	0.99991
A630007B06Rik	1451.96	-0.204255	0.167913	-1.21643	0.223822	0.99991
A630010A05Rik	90.2715	-0.242452	0.212803	-1.13933	0.254567	0.99991
A630012P03Rik	1.77088	0.0549289	0.110268	0.498138	0.618387	0.99991
A630019I02Rik	5.19235	0.158774	0.160027	0.992173	0.321113	0.99991
A630020A06	72.7351	-0.216624	0.20568	-1.05321	0.292243	0.99991
A630023A22Rik	167.093	-0.0100915	0.207584	-0.0486138	0.961227	0.99991
A630033H20Rik	1.83648	-0.0317839	0.112874	-0.281587	0.77826	0.99991
A630055G03Rik	30.2784	0.21976	0.213717	1.02828	0.303819	0.99991
A630066F11Rik	358.847	0.026882	0.211339	0.127198	0.898783	0.99991
A630071L07Rik	5.87576	-0.0409844	0.165473	-0.24768	0.804382	0.99991
A630072M18Rik	110.925	0.218458	0.196549	1.11147	0.266366	0.99991
[truncated: 21,284 more rows]

## Sheet: DEG CTCF(++)BORIS(--)
Genes	baseMean	log2FoldChange	lfcSE	stat	pvalue	padj
Gm10406	193.231	-3.36847	0.257764	-13.068	5.01444e-39	7.80247e-35
4933406F09Rik	2219.56	-2.05821	0.190975	-10.7774	4.40307e-27	3.42559e-23
Serpine3	37.7867	-2.94139	0.295512	-9.95352	2.43406e-23	1.26246e-19
4933438B17Rik	95.4134	-2.529	0.27361	-9.2431	2.39454e-20	9.31475e-17
Nid2	513.425	1.89758	0.217983	8.70517	3.17109e-18	9.86844e-15
4930572K03Rik	156.103	-1.90696	0.229344	-8.31482	9.18923e-17	2.38307e-13
Gm2897	271.895	-2.09485	0.258248	-8.11178	4.98835e-16	1.10884e-12
Ammecr1l	1391.39	-1.65968	0.213391	-7.77766	7.38811e-15	1.43699e-11
Gm5458	937.798	-1.68316	0.228413	-7.36893	1.72009e-13	2.97385e-10
Defb15	21.4405	-2.16786	0.303551	-7.14167	9.22047e-13	1.4347e-09
4933405E24Rik	52.01	-2.11063	0.301465	-7.00124	2.53708e-12	3.58882e-09
Rprl3	46.4422	-2.14756	0.30733	-6.98779	2.79248e-12	3.62092e-09
Sv2c	180.915	1.76515	0.265696	6.64351	3.06306e-11	3.66624e-08
E230029C05Rik	30.2586	-1.89141	0.288782	-6.54963	5.76817e-11	6.41091e-08
Gm10413	2031.06	-1.631	0.258957	-6.29833	3.00862e-10	3.12094e-07
Gm600	555.634	-1.32797	0.214273	-6.19758	5.73366e-10	5.57598e-07
Klhl32	112.121	-1.59768	0.260387	-6.13578	8.47422e-10	7.7564e-07
Hist1h1a	453.909	1.2926	0.21369	6.04893	1.45809e-09	1.24326e-06
Pcdh12	76.1895	-1.50322	0.248777	-6.04243	1.51812e-09	1.24326e-06
Cyp2c55	92.7878	1.78911	0.297467	6.01448	1.80469e-09	1.40405e-06
Hapln1	44.8389	-1.7103	0.29079	-5.88155	4.06444e-09	3.01156e-06
Actg2	4665.97	-0.909123	0.162565	-5.59236	2.24008e-08	1.58434e-05
Gm16387	215.866	-1.65837	0.298219	-5.56092	2.68357e-08	1.8155e-05
Defb14	94.2447	1.44399	0.260035	5.55305	2.80721e-08	1.82001e-05
Lrrc1	4087.67	-0.967998	0.175416	-5.51831	3.42281e-08	2.13036e-05
H2-Aa	109.634	1.38794	0.252054	5.50653	3.6598e-08	2.19025e-05
Unc45a	260.422	-1.50493	0.274683	-5.47878	4.28265e-08	2.46808e-05
D830030K20Rik	55.6926	-1.66687	0.306973	-5.43	5.63537e-08	3.13166e-05
Gm3002	384.992	-1.29779	0.246362	-5.26781	1.38057e-07	7.4075e-05
Ubc	3796.72	-1.00697	0.192275	-5.23712	1.63105e-07	8.4597e-05
B3galtl	74.0818	1.50488	0.293384	5.12937	2.90706e-07	0.00013722
Fam124a	78.115	-1.42126	0.277003	-5.13085	2.88431e-07	0.00013722
Hist3h2ba	70.2783	1.25048	0.243797	5.12917	2.9102e-07	0.00013722
Pkd2l2	629.987	-1.05065	0.206674	-5.08362	3.70318e-07	0.000169475
Erp29	2323.23	-1.28102	0.252347	-5.07643	3.84585e-07	0.000170976
Gja1	551.177	1.01803	0.202044	5.03866	4.68793e-07	0.000197146
Nap1l1	1155.16	-1.11349	0.220779	-5.04344	4.57228e-07	0.000197146
Mettl3	241.476	-1.15471	0.229965	-5.02122	5.13444e-07	0.000210242
Lphn1	889.412	0.965401	0.19314	4.99845	5.77935e-07	0.000230581
Fmn2	181.064	-1.10481	0.221336	-4.99155	5.98962e-07	0.000230792
Xrcc4	923.383	-0.843249	0.169035	-4.98862	6.08129e-07	0.000230792
Tph2	189.776	-1.17993	0.238262	-4.95223	7.33691e-07	0.000271815
Trhde	121.498	-1.12961	0.230472	-4.9013	9.52047e-07	0.000344508
Gm7444	10883.3	-0.865966	0.177358	-4.8826	1.04696e-06	0.000370242
Arsk	84.2936	1.31887	0.270589	4.87406	1.09327e-06	0.00037803
1700003G13Rik	122.275	-1.21815	0.250743	-4.85818	1.18468e-06	0.000396183
Anxa2	1292.67	0.782023	0.161037	4.85618	1.1967e-06	0.000396183
Ttc37	501.418	-0.859889	0.178875	-4.80719	1.53063e-06	0.000496179
H2-K1	868.949	0.853302	0.177939	4.79547	1.62293e-06	0.000515363
Fads1	1203.5	0.988422	0.206399	4.7889	1.67697e-06	0.000521874
Dennd3	113.717	1.17628	0.246635	4.76931	1.8486e-06	0.000564003
Cd74	205.657	1.16251	0.244089	4.76267	1.91051e-06	0.000571682
Gm5114	497.54	-0.88909	0.188315	-4.72128	2.34365e-06	0.000688061
Psca	123.524	-1.04569	0.223411	-4.68058	2.86071e-06	0.00082431
Tmem132a	250.306	0.98881	0.212041	4.66329	3.1119e-06	0.000880385
4930468A15Rik	109.944	-1.23761	0.266148	-4.65008	3.31806e-06	0.000921946
Gm7694	211.898	-1.13081	0.243657	-4.64097	3.4678e-06	0.000946648
Pyroxd2	40.494	1.33453	0.288077	4.63254	3.61213e-06	0.000969048
1700001J03Rik	2013.21	-0.994704	0.21829	-4.55681	5.19374e-06	0.00136049
Pla2g16	67.443	1.14506	0.251402	4.5547	5.24612e-06	0.00136049
Mctp1	33.8604	1.30004	0.287103	4.52813	5.95084e-06	0.00151795
Thrsp	38.2655	1.31874	0.292108	4.51457	6.3445e-06	0.00159227
Ephx1	3098.65	1.04777	0.232632	4.50399	6.66907e-06	0.00162142
Klhdc8b	117.364	1.16934	0.259498	4.50617	6.60093e-06	0.00162142
Agrn	221.46	0.911246	0.203311	4.48204	7.39328e-06	0.00176984
4930479D17Rik	164.782	-1.34808	0.303285	-4.44495	8.79133e-06	0.00207262
Igfbp2	193.6	1.0371	0.235211	4.40922	1.03746e-05	0.00240938
Dlg2	319.131	-0.884735	0.201511	-4.3905	1.13089e-05	0.00255023
Lrrc43	3388.62	-0.835305	0.190116	-4.39367	1.11454e-05	0.00255023
Spata9	1213.18	-0.896113	0.204428	-4.3835	1.16785e-05	0.00259597
Acacb	282.095	0.869196	0.19979	4.35055	1.358e-05	0.00297611
4930412C18Rik	21.6024	-1.30817	0.301586	-4.33762	1.44035e-05	0.00302864
Gpt2	938.438	1.13558	0.261491	4.3427	1.40744e-05	0.00302864
Pgbd5	583.058	0.975282	0.224803	4.33838	1.43536e-05	0.00302864
Szt2	319.4	0.811328	0.187435	4.32857	1.50079e-05	0.00307267
Zfp39	4449.36	-0.713885	0.164891	-4.32945	1.49485e-05	0.00307267
Aqp9	1062.09	-0.731083	0.169076	-4.324	1.53224e-05	0.00309632
H2-T23	43.9451	1.14028	0.264481	4.31139	1.62229e-05	0.00323625
Aldh1a7	190.882	1.08146	0.251529	4.29954	1.71157e-05	0.00337114
Aldh1b1	369.852	1.04909	0.244252	4.29512	1.74598e-05	0.00339593
Gm16677	589.683	1.24681	0.291389	4.27885	1.87865e-05	0.00360886
Sec31b	91.3072	0.973407	0.228675	4.25673	2.07437e-05	0.00393625
Hao2	77.3543	1.15284	0.272947	4.2237	2.40325e-05	0.00450537
1700128A07Rik	118.994	-0.920131	0.21822	-4.21654	2.48081e-05	0.00459541
Adam12	83.9475	1.03292	0.245576	4.20611	2.59801e-05	0.00475589
Cyp17a1	8761.45	1.04605	0.250659	4.17318	3.00381e-05	0.0054348
Ttc22	201.745	-0.920724	0.220823	-4.16951	3.05249e-05	0.0054594
Slco3a1	776.489	-0.863978	0.207496	-4.16382	3.12963e-05	0.00553375
Homez	1651.41	-0.703765	0.169556	-4.15063	3.3156e-05	0.00579671
Mll1	359.488	0.994734	0.239936	4.14584	3.38576e-05	0.00585361
Spo11	1006.27	-0.690982	0.167261	-4.13115	3.60951e-05	0.00617187
Alx1	941.019	-0.831627	0.20155	-4.12615	3.68887e-05	0.00622088
Atp5e	2166.15	-0.92363	0.223947	-4.12433	3.71813e-05	0.00622088
Pcdh17	187.906	0.995398	0.242567	4.1036	4.06778e-05	0.00671437
Rph3a	81.8635	1.1309	0.275707	4.10181	4.09939e-05	0.00671437
Hmgcs2	1924.41	1.05262	0.258367	4.07413	4.61876e-05	0.00748623
1700019G17Rik	1239.88	-0.873526	0.215496	-4.05356	5.0443e-05	0.0079441
Sirt7	146.437	0.808935	0.199498	4.05486	5.01641e-05	0.0079441
Tmem116	207.862	-0.835831	0.20622	-4.0531	5.05441e-05	0.0079441
Fgfr4	122.419	0.870028	0.215199	4.04291	5.27924e-05	0.0082145
Zbtb16	85.817	1.02627	0.256161	4.00634	6.1666e-05	0.00950023
Adam8	62.7266	0.968194	0.24342	3.97746	6.96541e-05	0.0106257
Aldh3a1	79.0792	1.10954	0.27939	3.9713	7.14828e-05	0.0107988
4933406J10Rik	48.666	-1.21653	0.307406	-3.9574	7.57714e-05	0.0113366
Abca2	467.124	0.800475	0.202531	3.95236	7.73835e-05	0.0113593
Hspb8	37.7649	1.04919	0.265431	3.95279	7.72441e-05	0.0113593
Tkt	594.957	0.8264	0.209332	3.94779	7.88751e-05	0.0114701
Dhcr7	350.485	0.711343	0.181711	3.9147	9.05179e-05	0.0124062
Fcgrt	265.105	0.843263	0.215408	3.91473	9.05057e-05	0.0124062
Fxyd1	133.527	1.0476	0.267641	3.91419	9.07072e-05	0.0124062
Gmps	5522.86	-0.583073	0.148884	-3.91628	8.99244e-05	0.0124062
Nr4a1	161.161	-0.799536	0.203887	-3.92147	8.8012e-05	0.0124062
Slc4a3	118.36	0.965436	0.246681	3.9137	9.08938e-05	0.0124062
Slc4a7	838.667	-0.657183	0.167555	-3.9222	8.77434e-05	0.0124062
Kif1c	194.217	0.828196	0.212359	3.89999	9.61983e-05	0.0128656
Mtdh	1285.14	-0.699881	0.17952	-3.89863	9.67403e-05	0.0128656
Pnpla6	197.42	0.85197	0.218306	3.90263	9.51517e-05	0.0128656
Arhgdib	77.5695	1.07885	0.276975	3.89512	9.81513e-05	0.0129427
Atp6ap1	292.797	0.843353	0.217235	3.88222	0.000103506	0.0134213
Gm5424	581.344	1.13191	0.291464	3.88351	0.000102957	0.0134213
Eci1	68.5923	0.96526	0.248779	3.87999	0.00010446	0.013433
Ccnf	567.927	-0.68849	0.177739	-3.8736	0.000107238	0.0135061
Dock5	688.213	1.06238	0.274325	3.87271	0.000107632	0.0135061
Hars	361.085	-0.83805	0.216396	-3.87275	0.000107612	0.0135061
Lsr	226.609	0.757597	0.19602	3.86491	0.000111132	0.0138338
Ddhd1	3865.6	-0.803324	0.208006	-3.86202	0.000112455	0.0138874
Ube2e2	114.46	0.87602	0.227146	3.85664	0.000114958	0.0140846
Fads2	1816.05	0.8438	0.218941	3.85401	0.000116199	0.0141254
1700041C23Rik	379.634	-0.698923	0.182003	-3.84018	0.000122945	0.0143512
Acadl	177.432	1.09951	0.285901	3.84578	0.000120167	0.0143512
Cul7	178.446	0.863732	0.225102	3.83707	0.000124512	0.0143512
Cx3cl1	24.5765	1.11585	0.290081	3.84667	0.000119732	0.0143512
Dzip1	6620.65	-0.68808	0.179005	-3.84392	0.000121084	0.0143512
Gm10377	917.964	-0.742139	0.193267	-3.83996	0.000123054	0.0143512
Stard4	128.522	0.836447	0.217939	3.838	0.000124042	0.0143512
Fam83e	629.459	-0.992716	0.258858	-3.83498	0.000125576	0.0143673
Auts2	70.1802	0.98869	0.258095	3.83073	0.000127766	0.0145113
Bcat2	598.827	0.71269	0.186724	3.81681	0.000135191	0.0152432
Slc6a15	17.4871	-1.16411	0.305211	-3.81411	0.000136677	0.0152999
Acvrl1	97.5459	0.91662	0.241098	3.80186	0.000143613	0.0159616
2900052N01Rik	22.8276	1.14622	0.301889	3.79682	0.000146564	0.0160614
Serpinh1	280.337	0.913442	0.240582	3.7968	0.000146576	0.0160614
4921523A10Rik	1269.56	-0.655586	0.173023	-3.78901	0.000151246	0.0161348
Ccdc110	1293.99	-0.858927	0.226906	-3.78539	0.000153467	0.0161348
Osr2	81.8352	1.11023	0.292713	3.79289	0.000148906	0.0161348
Per3	200.225	0.74001	0.19534	3.78833	0.000151666	0.0161348
Rhox11	41.6926	-0.987349	0.260732	-3.78683	0.000152581	0.0161348
Sec1	633.883	-0.730058	0.192789	-3.78683	0.000152582	0.0161348
1700110I01Rik	1352.68	-0.857363	0.226638	-3.78296	0.000154972	0.0161837
Cmya5	62.6081	-1.07999	0.285889	-3.77765	0.000158318	0.0163264
Maf	136.484	0.824532	0.218277	3.77746	0.000158437	0.0163264
Abcg1	76.6095	0.931328	0.246821	3.77329	0.000161108	0.0164924
AI316807	82.5847	0.953996	0.253386	3.76499	0.000166555	0.0169385
Ece1	465.786	0.737889	0.196416	3.75677	0.000172119	0.0173907
Adh5	295.945	0.895465	0.238662	3.75202	0.000175417	0.0176096
Lrrc69	712.622	-0.789311	0.211252	-3.73635	0.000186711	0.0186232
Hddc3	176.9	1.05343	0.28246	3.72949	0.000191869	0.0188954
Tmem232	2254.95	-0.587092	0.157409	-3.72972	0.000191694	0.0188954
Cask	65.2595	0.970514	0.261067	3.71749	0.000201211	0.0196696
Gm19990	85.6732	-0.858891	0.23122	-3.7146	0.000203523	0.0196696
Slc22a17	178.432	0.990722	0.266669	3.71518	0.000203061	0.0196696
Mpp3	57.3865	0.923603	0.248872	3.71116	0.000206314	0.0198163
BC061237	497.679	-0.766436	0.206942	-3.70362	0.000212544	0.0202895
Meg3	181.633	0.988889	0.267275	3.69989	0.000215692	0.0204644
Ccdc83	1230.81	-0.62473	0.169519	-3.68532	0.000228417	0.0214107
Igfbp7	422.155	0.905716	0.245719	3.68598	0.000227823	0.0214107
Gm8348	29.5131	-1.11735	0.303579	-3.68059	0.000232692	0.0216808
Atp6v1b1	219.044	-0.863333	0.235061	-3.67281	0.000239899	0.0221257
Bpifb5	272.161	0.961	0.261684	3.67237	0.000240311	0.0221257
Cngb3	141.114	-0.839604	0.228939	-3.66737	0.000245061	0.0224303
Irs1	139.852	1.01627	0.277503	3.6622	0.000250063	0.0227543
Ccdc62	3729.72	-0.631226	0.172458	-3.66018	0.000252039	0.0228007
Sod3	235.249	0.905868	0.247648	3.65789	0.000254304	0.0228726
Abca3	427.999	0.802824	0.219655	3.65493	0.000257248	0.0230045
Arhgef5	46.827	0.976012	0.267652	3.64657	0.000265768	0.0236306
Acaa2	574.201	0.911572	0.250407	3.64036	0.000272256	0.0236548
Gm5334	1603.81	-0.740323	0.203431	-3.63919	0.0002735	0.0236548
Gm5797	474.413	-1.01499	0.278809	-3.64045	0.000272164	0.0236548
Ints10	3535.55	-0.616315	0.169361	-3.63905	0.000273642	0.0236548
Tagap	89.8555	-0.97967	0.269078	-3.64084	0.000271749	0.0236548
C2	879.138	0.944202	0.259671	3.63614	0.000276752	0.0237162
Dhcr24	840.01	0.811845	0.223395	3.63413	0.000278924	0.0237162
Lynx1	67.8697	1.01391	0.278934	3.63497	0.000278015	0.0237162
Rps6kb2	51.6994	0.968164	0.266525	3.63255	0.000280636	0.0237321
Myo1e	169.97	-0.899927	0.24808	-3.62757	0.000286106	0.0240638
Aff1	173.857	0.823715	0.227268	3.62443	0.000289604	0.0242271
Cad	596.752	0.766025	0.211501	3.62185	0.000292509	0.0243392
Lrrc48	1963.73	-0.59666	0.165347	-3.60855	0.000307918	0.0254851
6230409E13Rik	139.239	-0.902825	0.251205	-3.59398	0.000325661	0.0265872
Fam135b	1826.65	-0.610079	0.169776	-3.59342	0.00032636	0.0265872
Ptgds	1751.99	1.01644	0.282762	3.5947	0.000324763	0.0265872
Hsd3b2	76.7848	1.07715	0.300104	3.58927	0.000331599	0.0268734
Ocrl	134.155	0.929224	0.259218	3.58472	0.000337435	0.0270644
Olfr701	366.071	-0.781707	0.21801	-3.58564	0.00033625	0.0270644
Igf1r	483.897	0.728929	0.203473	3.58243	0.000340411	0.027149
Kcnh8	88.6977	-0.841897	0.235259	-3.5786	0.000345434	0.027149
Lipg	661.415	0.823186	0.229969	3.57956	0.000344176	0.027149
Oxr1	3314.59	-0.624048	0.174384	-3.57858	0.000345469	0.027149
1700046C09Rik	95.8088	0.943393	0.264752	3.5633	0.000366215	0.0286346
Smpdl3b	124.831	0.925327	0.259778	3.56199	0.000368054	0.0286346
Pla2g12a	494.195	-0.944553	0.265401	-3.55897	0.000372308	0.0288215
Rb1	365.522	-0.784157	0.220885	-3.55007	0.000385122	0.0296658
Cyp4f17	19.4179	1.05234	0.296753	3.54618	0.000390859	0.0296671
Galt	38.7593	0.981708	0.276776	3.54695	0.000389725	0.0296671
Ptk7	97.1095	0.893541	0.251902	3.54717	0.000389389	0.0296671
4930527G23Rik	172.996	-0.704075	0.198988	-3.53827	0.000402753	0.0297007
Cib4	485.505	-0.738355	0.208532	-3.54073	0.000399026	0.0297007
Gm5591	359.887	-0.86239	0.243666	-3.53924	0.000401287	0.0297007
Hist1h2bm	35.4915	1.00002	0.282339	3.5419	0.000397257	0.0297007
Mrrf	650.111	-0.640719	0.180995	-3.53999	0.000400146	0.0297007
Vdac2	6105.84	-0.587046	0.165771	-3.5413	0.000398167	0.0297007
Cpn1	119.437	-0.980616	0.277637	-3.532	0.000412425	0.0302704
Morf4l1	1527.95	-0.906546	0.256917	-3.52856	0.000417827	0.030523
Abra	33.1927	-1.04864	0.297593	-3.52374	0.000425505	0.0308365
Aebp1	207.267	0.705475	0.200227	3.52338	0.000426083	0.0308365
Tet3	123.118	0.774361	0.219865	3.52198	0.00042834	0.0308563
Caskin1	199.733	0.743352	0.211406	3.51623	0.000437725	0.0309591
Ifi202b	19.4073	1.07295	0.304864	3.51943	0.00043247	0.0309591
Kcnab2	1132.54	-1.03677	0.294763	-3.51729	0.000435978	0.0309591
Nmnat3	1401.15	0.982351	0.27934	3.51668	0.000436983	0.0309591
Csrp2	263.217	-0.699552	0.199417	-3.50799	0.000451511	0.0316623
Gykl1	10415.2	-0.542862	0.154756	-3.50785	0.000451737	0.0316623
Aldoc	124.759	0.869444	0.247968	3.50627	0.000454439	0.0317089
Nlgn2	58.3005	0.867136	0.24747	3.504	0.000458325	0.0318372
C1qa	184.72	0.732866	0.209284	3.50178	0.000462161	0.0318405
Gm3383	30.7727	-1.07211	0.306178	-3.50161	0.000462464	0.0318405
Lancl2	5846.07	-0.520482	0.148813	-3.49756	0.000469538	0.031904
Taz	120.04	0.885818	0.253181	3.49875	0.000467438	0.031904
Wdr54	679.455	-0.643719	0.184024	-3.49802	0.000468726	0.031904
Htra1	240.573	0.949033	0.271726	3.49261	0.000478331	0.0323602
Fam193b	252.686	0.704806	0.201886	3.4911	0.000481029	0.0324018
4930455B14Rik	612.627	-0.859464	0.246398	-3.48811	0.000486452	0.0326258
Mertk	95.5142	0.911741	0.261834	3.48213	0.000497439	0.0332195
Cd99l2	150.613	0.892005	0.256524	3.47728	0.000506535	0.0335391
Tln2	9433.67	-0.676447	0.194529	-3.47736	0.000506379	0.0335391
Hoxd4	54.7162	0.906948	0.261076	3.47388	0.000512989	0.0337401
Plekhg5	204.633	0.678208	0.195258	3.4734	0.000513908	0.0337401
4930556J02Rik	281.894	-0.691649	0.199201	-3.47211	0.000516388	0.0337605
Gm14781	197.101	-0.687001	0.198126	-3.46749	0.000525334	0.0342016
Ccdc70	4169.28	-0.641482	0.185061	-3.46633	0.000527612	0.0342069
Nfe2l2	167.66	0.75901	0.219352	3.46025	0.000539679	0.034844
Slc7a8	703.783	0.886907	0.256567	3.45683	0.000546568	0.035143
Atp1a1	2141.66	0.75668	0.219305	3.45035	0.000559859	0.0353607
Cnr1	106.527	-0.744783	0.215841	-3.45061	0.000559329	0.0353607
Gm3264	364.65	-1.04902	0.303851	-3.45241	0.000555603	0.0353607
Hist1h4d	50.6684	0.990535	0.287322	3.44747	0.000565862	0.0353607
Map4k2	119.195	0.835332	0.242284	3.44774	0.000565302	0.0353607
Ngly1	8414.46	-0.553428	0.160441	-3.44942	0.00056179	0.0353607
Snord104	9044.73	0.767293	0.222217	3.45291	0.000554583	0.0353607
Extl3	183.74	0.730508	0.212142	3.44348	0.000574288	0.035623
Hoxd9	47.459	0.972706	0.282537	3.44275	0.000575827	0.035623
Slc38a1	207.402	0.913459	0.265368	3.44224	0.000576927	0.035623
Scap	582.766	0.756595	0.22034	3.43376	0.000595282	0.036611
Gm10731	4201.16	-0.712825	0.207725	-3.43158	0.000600071	0.0367603
Gtf2ird2	445.379	-0.637028	0.18571	-3.43023	0.000603064	0.0367987
Hsd3b6	1191.97	0.833038	0.24312	3.42645	0.000611518	0.0371688
Cetn4	2010.78	-0.589905	0.172276	-3.42419	0.00061664	0.0373343
Echdc2	28.8047	1.00857	0.294821	3.42095	0.000624023	0.0374132
Ints8	392.033	0.61337	0.179324	3.42046	0.000625156	0.0374132
Sec23a	5019.9	-0.680583	0.198862	-3.42239	0.000620734	0.0374132
Clcn5	104.378	0.816079	0.238891	3.41612	0.000635208	0.0374694
Dedd	2841.79	-0.52749	0.154422	-3.4159	0.000635727	0.0374694
Dock1	223.303	0.771382	0.22577	3.41668	0.000633901	0.0374694
Igfbp3	88.3841	0.932613	0.272797	3.4187	0.000629209	0.0374694
Slamf7	638.722	-0.602178	0.176823	-3.40553	0.000660349	0.0384833
Snupn	468.408	-0.593515	0.174244	-3.40623	0.000658657	0.0384833
Tc2n	153.093	-0.821738	0.241295	-3.40553	0.000660349	0.0384833
Ddx26b	124.443	0.956368	0.281024	3.40316	0.000666116	0.0386664
Sirt6	34.9775	0.938887	0.275965	3.4022	0.000668462	0.0386664
4930455F16Rik	417.265	-0.720063	0.211965	-3.39708	0.000681082	0.0386775
Hist1h2be	53.5232	0.907499	0.267036	3.39841	0.000677787	0.0386775
Idh2	139.112	0.865589	0.254753	3.39776	0.000679389	0.0386775
Med28	2053.68	-0.525254	0.154536	-3.39892	0.000676527	0.0386775
Sult1a1	75.327	1.00742	0.296269	3.40035	0.000672986	0.0386775
Mpnd	80.4088	0.868209	0.255816	3.39389	0.000689084	0.0388484
Ssr4	133.104	0.816779	0.240628	3.39436	0.000687889	0.0388484
Snn	637.413	-0.548789	0.161813	-3.3915	0.000695124	0.0390474
Adam26a	769.793	-0.636872	0.188015	-3.38736	0.0007057	0.0393573
Slc9a10	2113.5	-0.534428	0.157751	-3.38779	0.00070459	0.0393573
Gm13308	412.84	-0.78968	0.233696	-3.37909	0.00072727	0.0401288
Klk1b27	111.804	1.00257	0.296646	3.37967	0.000725716	0.0401288
Samd1	76.018	0.894529	0.264678	3.3797	0.000725662	0.0401288
1700011I03Rik	2177.05	-0.570844	0.16918	-3.37419	0.000740338	0.0407055
Aldh1l1	793.52	0.789424	0.234157	3.37135	0.000748005	0.0408139
Shmt2	125.279	0.757389	0.224708	3.37055	0.000750178	0.0408139
Traf7	375.698	0.610798	0.181148	3.37182	0.000746725	0.0408139
Clu	5425.76	0.664357	0.197264	3.36785	0.000757566	0.0410722
Ankrd61	1805.19	-0.521425	0.155156	-3.36065	0.000777587	0.0416222
Eml3	99.4067	0.843132	0.25087	3.36083	0.000777077	0.0416222
Epyc	522.159	-0.658427	0.196214	-3.35565	0.000791785	0.0416222
Gins1	104.003	-0.78726	0.234564	-3.35626	0.00079003	0.0416222
Pcsk5	147.708	0.777123	0.23148	3.35718	0.000787406	0.0416222
Pyhin1	99.3876	-0.776729	0.231399	-3.35667	0.000788875	0.0416222
Rhbg	140.541	0.819145	0.243562	3.36318	0.000770492	0.0416222
Serpina3n	138.164	1.02911	0.306509	3.35753	0.000786424	0.0416222
Spag17	7121.53	-0.634696	0.189142	-3.35565	0.000791783	0.0416222
Arhgef17	261.489	0.821131	0.24491	3.35279	0.000800009	0.041913
E130203B14Rik	210.652	0.760868	0.227022	3.35152	0.000803697	0.0419648
Tbx3	48.6896	0.973836	0.290669	3.35033	0.000807155	0.0420044
6720401G13Rik	171.662	0.865313	0.258448	3.34811	0.000813652	0.0420612
Tnk1	77.7979	-0.898446	0.268343	-3.34812	0.000813605	0.0420612
Susd3	477.579	0.81255	0.242771	3.34698	0.000816981	0.0420934
Chuk	255.215	0.662095	0.197912	3.3454	0.000821645	0.0421941
Ptprv	274.57	0.782055	0.234176	3.33961	0.000838965	0.0429418
Ccnb1	1334.04	-0.616705	0.184804	-3.33707	0.000846665	0.0431938
Ifnar2	62.6329	0.862654	0.258656	3.33514	0.000852579	0.0433534
Scgn	217.131	-0.801372	0.240714	-3.32914	0.000871135	0.0441527
1700019A02Rik	888.813	-0.62333	0.187561	-3.32334	0.000889453	0.0448374
4921528O07Rik	1036.92	-0.577157	0.173777	-3.32124	0.000896171	0.0448374
Acss3	67.9147	0.935235	0.281443	3.323	0.000890547	0.0448374
Retsat	517.97	0.838681	0.252511	3.32137	0.000895776	0.0448374
4930412F15Rik	5142.62	-0.60273	0.181831	-3.31479	0.000917122	0.0454472
Atrx	208.809	0.776063	0.234097	3.31513	0.000915996	0.0454472
Fam38a	134.771	0.772106	0.232868	3.31564	0.000914332	0.0454472
1700081H22Rik	59.231	-0.895553	0.270477	-3.31101	0.000929596	0.0459191
Clcn2	676.203	0.625707	0.189197	3.30716	0.000942455	0.0462252
Eml5	119.253	0.842954	0.254993	3.30579	0.000947079	0.0462252
Lrp1	2362.75	0.743252	0.224845	3.30562	0.000947675	0.0462252
Slc1a2	916.697	-0.537981	0.162669	-3.3072	0.000942324	0.0462252
1700073E17Rik	474.24	-0.817991	0.247603	-3.30364	0.000954371	0.0463334
Apbb3	288.785	0.83897	0.254043	3.30248	0.000958348	0.0463334
Ralyl	34.2872	0.886208	0.268358	3.30234	0.000958828	0.0463334
Gk2	14435.5	-0.496404	0.150483	-3.29874	0.000971207	0.0466419
Klhl31	77.3991	-0.923128	0.279795	-3.2993	0.000969265	0.0466419
Slc47a1	37.7148	0.941091	0.285504	3.29624	0.000979878	0.0469135
Cenpn	2982.15	-0.513445	0.155966	-3.29203	0.000994658	0.0473388
Trim59	218	-0.703634	0.213742	-3.29198	0.000994845	0.0473388
Helb	50.214	0.836212	0.254098	3.29091	0.000998649	0.0473749
Kcnj9	1605.96	-0.862343	0.262254	-3.28819	0.00100833	0.0476888
Nup160	980.654	-0.554916	0.168872	-3.28601	0.00101616	0.0479134
Gm4871	1354.26	-0.544585	0.166066	-3.27933	0.00104052	0.0484746
Prex1	623.176	-0.664637	0.202666	-3.27946	0.00104005	0.0484746
Ptprt	39.9179	-1.00782	0.307289	-3.2797	0.00103918	0.0484746
Xkr8	1567.49	-0.540418	0.16479	-3.27942	0.00104019	0.0484746
Fndc3b	241.669	0.724383	0.220955	3.27842	0.0010439	0.0484867
Zfyve21	118.504	0.787223	0.24028	3.27628	0.00105183	0.04871
Akr1c19	17.8824	-1.00097	0.305877	-3.27245	0.00106621	0.0492291
Gm3696	164.974	-0.99265	0.303606	-3.26953	0.00107725	0.0495919
Il17rb	137.253	0.944905	0.289114	3.26828	0.00108204	0.0496651
Actl7a	9816.34	-0.528407	0.16189	-3.26399	0.00109855	0.0501272
Fbxl6	93.1096	0.802748	0.245936	3.26405	0.00109832	0.0501272
Slc6a9	39.6959	0.913207	0.279965	3.26186	0.00110684	0.0503579
4921501E09Rik	1319.56	-0.61338	0.18816	-3.25989	0.00111455	0.0504138
Rbm38	54.5436	0.902551	0.276813	3.26051	0.00111213	0.0504138
Arfip2	209.012	0.689521	0.211752	3.25627	0.00112885	0.0507316
Ccnb3	65.9301	0.914704	0.280839	3.25704	0.00112579	0.0507316
Grhpr	143.633	0.730576	0.224403	3.25564	0.00113135	0.0507316
Ephx4	65.5123	-0.756718	0.232621	-3.253	0.00114192	0.0510583
Grb2	72.8378	0.757026	0.233082	3.2479	0.0011626	0.0515385
Tap1	46.4616	0.890608	0.274186	3.24819	0.00116143	0.0515385
Zfp110	4499.58	-0.501635	0.154393	-3.24907	0.00115782	0.0515385
Khnyn	152.043	0.695326	0.214262	3.24522	0.00117361	0.051732
Lrig1	174.898	0.7172	0.220952	3.24595	0.00117059	0.051732
Dbp	136.172	0.766993	0.236476	3.24344	0.00118098	0.0519096
4933411E08Rik	291.425	-0.635828	0.196221	-3.24037	0.00119373	0.0523222
Lrrn4	113.816	0.784931	0.242565	3.23597	0.00121231	0.0529877
Als2cr4	1159.54	-0.535281	0.165603	-3.2323	0.00122796	0.0534023
Pkdcc	740.429	0.842457	0.26065	3.23214	0.00122866	0.0534023
1190002H23Rik	118.31	0.869356	0.269649	3.22403	0.00126401	0.0544819
Aldh1a1	3068.64	0.791594	0.245425	3.2254	0.00125796	0.0544819
Notch2	544.994	0.645715	0.200249	3.22456	0.00126168	0.0544819
Ldb1	140.189	0.799234	0.248001	3.22271	0.00126985	0.0545825
Fam120a	430.722	0.647511	0.200971	3.2219	0.00127342	0.0545852
Tmc6	170.311	0.891851	0.276926	3.22053	0.00127952	0.0546961
Chd6	355.385	0.685261	0.212944	3.21803	0.00129074	0.0550242
Spata17	1901.06	-0.505687	0.157196	-3.21691	0.00129577	0.0550474
Ubr2	346.117	0.601351	0.186967	3.21634	0.00129835	0.0550474
Slc7a4	358.58	0.591745	0.184168	3.21306	0.00131327	0.0555284
Plcb3	235.389	0.632737	0.197042	3.21118	0.00132192	0.0556977
Tcn2	279.556	0.78577	0.244799	3.20986	0.00132801	0.0556977
Tmem47	51.2063	0.854104	0.266049	3.21033	0.00132582	0.0556977
4930458L03Rik	1387.42	-0.564367	0.175948	-3.20758	0.00133855	0.0559888
Nr2c2	1628.05	-0.596629	0.186434	-3.2002	0.0013733	0.0572883
Cldn10	27.2193	0.9831	0.307289	3.19926	0.00137779	0.0573219
Arsb	179.679	0.622125	0.194594	3.19704	0.00138847	0.0576122
Ccnd2	69.1514	0.868435	0.271939	3.1935	0.00140561	0.0578605
Cyp11a1	3063.62	0.860428	0.269371	3.19421	0.00140215	0.0578605
Lonp1	622.457	0.604471	0.189238	3.19424	0.00140197	0.0578605
0610007C21Rik	194.232	0.732517	0.22945	3.19249	0.00141051	0.0579091
Slamf9	131.955	-0.83014	0.260225	-3.19009	0.0014223	0.0582396
H2-D1	228.769	0.847033	0.265621	3.18887	0.00142828	0.0583127
Nnmt	74.4575	-0.834336	0.261695	-3.18821	0.00143159	0.0583127
Adcy9	275.284	0.735898	0.230981	3.18597	0.00144272	0.0584601
Doc2b	68.7857	0.859097	0.269621	3.18631	0.00144098	0.0584601
Abca1	5208.68	0.855576	0.268683	3.18433	0.0014509	0.0586392
Pde1c	5166.54	-0.546936	0.17184	-3.18281	0.00145852	0.0587942
Ebp	76.9792	0.71469	0.224643	3.18144	0.00146545	0.0589208
Sepx1	65.2701	0.798664	0.25136	3.17738	0.00148614	0.0595021
Stat2	484.145	-0.640145	0.201487	-3.1771	0.00148755	0.0595021
Zpbp2	5280.11	-0.502197	0.158245	-3.17355	0.00150589	0.0600813
Ints12	372.956	-0.572196	0.180456	-3.17083	0.00152006	0.060337
Kcnt1	84.8468	0.71346	0.224967	3.1714	0.00151709	0.060337
4930433I11Rik	486.932	-0.667534	0.210716	-3.16793	0.0015353	0.0603552
Gp5	24.9701	-0.973514	0.307184	-3.16915	0.00152885	0.0603552
Kif2a	2107.71	-0.496785	0.156824	-3.16779	0.00153603	0.0603552
Znhit3	1258.61	-0.563305	0.177785	-3.16847	0.00153244	0.0603552
Ctsd	1359.43	0.70469	0.2226	3.16572	0.00154701	0.0606334
Kif5a	161.588	0.734164	0.232245	3.16116	0.0015714	0.0611276
Rpl22l1	620.953	-0.675247	0.213599	-3.16128	0.00157079	0.0611276
Snord61	2065.58	0.763288	0.241448	3.16129	0.00157073	0.0611276
Sema4d	36.8111	0.879558	0.278309	3.16036	0.00157573	0.061143
Vps33a	339.63	0.596609	0.188947	3.15755	0.00159101	0.0615824
Ubl7	6019.02	-0.483001	0.153025	-3.15635	0.00159759	0.0616837
Sphk1	38.8439	0.858553	0.272136	3.15486	0.00160573	0.0618444
5430402O13Rik	88.0027	-0.794775	0.252468	-3.14803	0.00164377	0.0621658
Eif3k	2337.5	-0.654426	0.207783	-3.14956	0.00163514	0.0621658
Elavl3	50.4115	0.840959	0.266903	3.15081	0.0016282	0.0621658
Ern1	217.727	0.722169	0.229508	3.14659	0.00165186	0.0621658
Fabp3	678.921	0.902252	0.286839	3.1455	0.00165802	0.0621658
Lrp6	325.256	0.670082	0.212922	3.14708	0.00164907	0.0621658
Lrrc55	131.048	-0.790028	0.250892	-3.14888	0.001639	0.0621658
Psme1	99.6193	0.774828	0.246016	3.1495	0.00163548	0.0621658
Sall2	39.4701	0.869696	0.276195	3.14885	0.00163913	0.0621658
Wdr95	139.025	-0.673274	0.214041	-3.14554	0.00165781	0.0621658
Zdhhc11	687.389	-0.604735	0.192139	-3.14738	0.00164741	0.0621658
Cr1l	70.2395	0.770176	0.244947	3.14426	0.00166507	0.0622799
Fhl5	4280.35	-0.575876	0.183254	-3.14251	0.00167507	0.0623544
Kbtbd4	909.749	-0.512018	0.162899	-3.14315	0.00167139	0.0623544
Gpx1	258.813	0.911898	0.29028	3.14144	0.00168117	0.062432
Atp1b3	7949.75	-0.477436	0.152121	-3.13853	0.00169797	0.0628731
Pprc1	129.521	0.706637	0.225188	3.13799	0.00170113	0.0628731
Ddit4	149.531	0.7727	0.246339	3.13673	0.00170844	0.0629588
Lrrc52	349.202	-0.553025	0.176336	-3.1362	0.00171154	0.0629588
Tst	378.381	0.763684	0.243698	3.13373	0.00172599	0.0633405
Cdca2	7970.51	-0.557924	0.178359	-3.1281	0.00175938	0.0644141
Vps13c	348.787	0.676533	0.216377	3.12665	0.00176812	0.0645822
Prdx6b	8310.19	-0.552253	0.176726	-3.12491	0.00177861	0.0648132
AF357425	404.867	0.848094	0.271695	3.12149	0.0017994	0.065265
Mid1ip1	147.469	0.655005	0.209822	3.12172	0.00179799	0.065265
Ptges3	1739.73	-0.521866	0.167261	-3.12008	0.00180805	0.065426
Zbtb7b	98.9392	0.698518	0.224147	3.11634	0.00183112	0.0661074
1700061F12Rik	844.588	-0.617095	0.198126	-3.11466	0.00184157	0.0661908
Ampd2	96.9892	0.691983	0.222174	3.1146	0.00184194	0.0661908
4933431G14Rik	288.783	-0.64937	0.208703	-3.11146	0.00186163	0.066665
Cdc27	3392.64	-0.474264	0.152441	-3.11113	0.00186371	0.066665
Scd2	2074.02	0.729723	0.234641	3.10996	0.00187112	0.0667768
Apoe	1992.29	0.760048	0.244487	3.10875	0.00187883	0.0667798
Taf1	155.136	0.71327	0.229451	3.1086	0.00187979	0.0667798
H1f0	136.594	0.823778	0.265165	3.10666	0.00189212	0.0670647
Sybu	54.373	0.853352	0.274951	3.10365	0.00191152	0.0675982
Zscan21	3798.82	-0.462046	0.148934	-3.10236	0.00191984	0.0677386
Fastkd2	634.639	-0.57072	0.184044	-3.10099	0.00192877	0.0678995
Tbc1d19	562.085	-0.652332	0.21052	-3.09867	0.00194391	0.0682781
Aox1	396.486	0.799024	0.257999	3.09701	0.00195485	0.068508
Hsd3b1	696.874	0.85779	0.277186	3.09464	0.00197053	0.0687477
Lamb1	815.77	0.779005	0.251713	3.09481	0.00196938	0.0687477
Aqp2	112.021	0.856728	0.276964	3.09329	0.00197953	0.068907
1700026J04Rik	7558.9	-0.4804	0.155579	-3.08781	0.00201634	0.0690482
1700041M19Rik	191.355	-0.603994	0.195438	-3.09047	0.00199842	0.0690482
2810474O19Rik	175.501	0.779607	0.25246	3.08804	0.00201482	0.0690482
Aven	3866.06	-0.478912	0.155011	-3.08954	0.00200466	0.0690482
Fmo1	37.0284	0.902059	0.29201	3.08913	0.00200743	0.0690482
Tmem144	1426.81	-0.507252	0.164297	-3.08741	0.00201908	0.0690482
Xpnpep2	22.9689	0.90032	0.291278	3.09093	0.00199531	0.0690482
Zfp58	282.326	-0.583366	0.188851	-3.08904	0.00200807	0.0690482
Rad51ap2	58.3914	0.871982	0.282636	3.08518	0.00203429	0.0694158
Aifm3	68.4678	0.814266	0.264049	3.08378	0.00204392	0.0695917
Ifi30	74.5554	0.888914	0.288396	3.08227	0.0020543	0.0697923
Enpp5	294.146	0.771887	0.250571	3.08051	0.00206646	0.0700526
Ankrd52	171.266	0.598119	0.194318	3.07805	0.0020836	0.0704801
Ftl1	503.457	0.687091	0.223611	3.07271	0.00212126	0.0715983
Tshz2	229.08	0.79629	0.259334	3.07051	0.00213691	0.0719704
Pvrl4	178.216	-0.848957	0.276686	-3.0683	0.00215278	0.0723482
BC030307	1881.17	-0.485629	0.15832	-3.06739	0.0021594	0.0724143
Echdc3	44.927	0.881431	0.287421	3.06669	0.00216446	0.072428
Rmrp	16554.6	0.733752	0.239339	3.06575	0.00217124	0.0724989
Acsbg1	3851.17	0.766827	0.250492	3.06129	0.00220388	0.0731968
Bckdk	92.7117	0.715993	0.23396	3.06033	0.00221096	0.0731968
Ptgr1	262.86	0.670749	0.219116	3.06116	0.00220485	0.0731968
Tnfrsf1a	227.943	0.645535	0.210921	3.06056	0.00220926	0.0731968
Spon1	439.886	0.769487	0.251779	3.0562	0.0022416	0.073897
Wdr81	245.406	0.629242	0.20589	3.05621	0.00224152	0.073897
Hsfy2	1369.15	-0.601907	0.197004	-3.05531	0.00224828	0.0739604
Abhd16b	2230.08	-0.651204	0.21321	-3.05428	0.002256	0.0740576
Lama1	385.416	0.622816	0.20398	3.05332	0.00226322	0.0740914
Pcdha2	635.708	-0.538758	0.176475	-3.05288	0.00226655	0.0740914
Gkap1	6156.22	-0.551427	0.180867	-3.0488	0.00229759	0.0749487
Abcc5	241.423	0.679759	0.223251	3.04482	0.00232823	0.0757894
2210404O07Rik	9009.13	-0.554409	0.182204	-3.04279	0.00234395	0.0759831
Comtd1	42.4471	0.833155	0.273794	3.043	0.00234231	0.0759831
Adam3	28315.9	-0.46117	0.151673	-3.04056	0.00236138	0.076389
Atp5s	499.567	-0.614752	0.202333	-3.03832	0.00237899	0.0767991
Cdh2	2307.83	0.597261	0.196682	3.03668	0.00239202	0.0769005
Kcnk10	40.6223	-0.900991	0.296686	-3.03685	0.00239061	0.0769005
2900092C05Rik	420.244	-0.594965	0.196085	-3.03421	0.00241164	0.077096
4921524L21Rik	706.673	-0.559536	0.18439	-3.03453	0.00240911	0.077096
Kit	785.206	0.766707	0.25275	3.03346	0.00241763	0.077096
Slc2a4rg-ps	46.2852	0.812758	0.267941	3.03334	0.00241862	0.077096
Vwa5b1	1848.11	-0.514611	0.169681	-3.03281	0.00242287	0.077096
2900006K08Rik	2962.16	-0.528767	0.174726	-3.02626	0.00247596	0.0771027
4921506M07Rik	1007.75	-0.498367	0.164652	-3.0268	0.00247161	0.0771027
Adam33	21.2955	0.900677	0.297433	3.02817	0.00246042	0.0771027
Ccdc96	4986.31	-0.499949	0.164986	-3.03025	0.00244349	0.0771027
Gata2	416.596	-0.538692	0.177775	-3.03019	0.00244399	0.0771027
Grn	195.215	0.751866	0.248202	3.02925	0.00245165	0.0771027
Loxl2	84.414	-0.710774	0.234576	-3.03003	0.00244529	0.0771027
Ptrf	206.865	0.737787	0.243426	3.03085	0.00243865	0.0771027
Scaper	2695.72	-0.458182	0.151412	-3.02606	0.00247759	0.0771027
Usp12	3984.24	-0.533137	0.176041	-3.02849	0.0024578	0.0771027
Wnt6	262.386	0.746781	0.246772	3.0262	0.00247645	0.0771027
Fnip2	177.056	0.602423	0.199126	3.02533	0.00248364	0.0771366
Six5	30.1675	0.869945	0.287616	3.02467	0.00248901	0.0771492
Iqgap2	627.084	-0.572405	0.189299	-3.02382	0.00249604	0.0772136
Gdpd4	826.764	-0.556933	0.18423	-3.02303	0.00250256	0.0772616
Acly	1356.35	0.606335	0.200769	3.02006	0.00252727	0.077716
Fignl2	23.078	0.883168	0.292405	3.02036	0.00252474	0.077716
Plat	90.2085	0.74891	0.248189	3.0175	0.00254867	0.0782194
Amacr	80.8543	0.757298	0.251371	3.01267	0.00258962	0.0786719
Ankrd60	6184.12	-0.519324	0.172332	-3.01351	0.00258247	0.0786719
Aoc3	79.2703	0.836562	0.27778	3.01159	0.0025988	0.0786719
Fgd6	1580.45	-0.491992	0.163278	-3.01321	0.00258496	0.0786719
Ikbip	83.6676	0.693727	0.230349	3.01164	0.0025984	0.0786719
Phldb2	71.6028	0.831471	0.27584	3.01433	0.0025755	0.0786719
Tmem86b	196.733	-0.632893	0.209943	-3.01459	0.00257323	0.0786719
Fsip1	1599.5	-0.56109	0.186397	-3.0102	0.0026108	0.0788815
Acer3	121.023	0.665535	0.22123	3.00834	0.00262675	0.078904
Nol9	222.62	0.647925	0.215375	3.00836	0.00262664	0.078904
Pank1	721.88	0.718004	0.238631	3.00884	0.00262243	0.078904
Rgs11	176.396	0.785738	0.26137	3.00623	0.00264511	0.0793024
Etv6	125.256	0.712871	0.237288	3.00424	0.00266241	0.0796675
Btbd16	4931.96	-0.601617	0.200331	-3.00312	0.00267224	0.0798082
Epsti1	316.604	-0.569507	0.189682	-3.00244	0.00267827	0.079835
Gm11978	1011.93	-0.75501	0.251642	-3.00033	0.00269688	0.0802361
Pet2	101.624	0.730604	0.243561	2.99968	0.00270266	0.0802546
Slc16a10	70.2775	0.699157	0.233238	2.99761	0.00272103	0.0806461
Pabpc1	9793.28	-0.500039	0.166941	-2.99531	0.00274167	0.0811035
Adap2	37.6101	0.823556	0.275111	2.99354	0.00275763	0.0811129
Syngr2	177.729	0.672818	0.224684	2.9945	0.00274891	0.0811129
Tbk1	165.826	0.630164	0.210504	2.99359	0.00275716	0.0811129
Trub1	72.008	0.744413	0.248775	2.99231	0.00276872	0.0812855
Adamts4	24.1716	0.882487	0.295116	2.99031	0.00278698	0.0813174
Bahcc1	131.771	0.654375	0.218862	2.9899	0.00279071	0.0813174
Mafb	65.1865	0.77229	0.258191	2.99116	0.00277919	0.0813174
Ugt8a	58.7441	0.711079	0.237785	2.99043	0.00278587	0.0813174
Aldh2	1872.3	0.731526	0.244753	2.98883	0.00280045	0.0814485
Rbmx	111.224	0.703956	0.235591	2.98804	0.00280774	0.0815083
B2m	128.529	0.837747	0.280454	2.98711	0.00281631	0.0816047
Lsm7	57.9217	0.837788	0.280544	2.98629	0.00282383	0.0816705
1700015E13Rik	2508.2	-0.596975	0.199948	-2.98565	0.0028298	0.0816914
Sult1e1	134.31	0.876772	0.29386	2.98364	0.00284843	0.082077
Lime1	161.797	0.746861	0.25069	2.97921	0.00288988	0.0831175
1700010M22Rik	4034.1	-0.633076	0.212624	-2.97744	0.00290668	0.0834463
Rarres1	65.4177	0.859142	0.288756	2.97532	0.00292685	0.0838707
Capza1	2054.95	-0.632757	0.212783	-2.97372	0.00294212	0.0841533
0610031J06Rik	111.013	0.721068	0.242801	2.96979	0.00298	0.0846663
Hmox2	25332.8	-0.526518	0.177402	-2.96793	0.00299815	0.0846663
Pcgf2	21.7286	0.892923	0.300764	2.96885	0.00298915	0.0846663
Ppwd1	333.009	-0.698117	0.235094	-2.96952	0.00298266	0.0846663
Prlr	895.924	0.770682	0.259634	2.96834	0.00299411	0.0846663
Psme4	16691.7	-0.481731	0.162303	-2.9681	0.00299649	0.0846663
Zfp275	200.812	0.681908	0.229533	2.97085	0.00296978	0.0846663
Lgr6	80.8945	-0.767884	0.258837	-2.96667	0.00301041	0.0848586
4930404A10Rik	260.722	-0.54647	0.184465	-2.96247	0.00305186	0.0858715
Emilin1	75.6899	0.71225	0.240479	2.9618	0.00305843	0.0858804
Mak	3715.35	-0.451734	0.152573	-2.96077	0.00306874	0.0858804
Ptpn14	165.243	-0.62053	0.209575	-2.96089	0.0030675	0.0858804
Cep57l1	1732.18	-0.523524	0.176966	-2.95833	0.00309315	0.0862534
Hdac6	536.176	0.534489	0.180669	2.95839	0.0030925	0.0862534
Adam24	2395.67	-0.540868	0.182913	-2.95697	0.00310675	0.0864141
Slc25a2	892.124	-0.464233	0.157013	-2.95665	0.00311002	0.0864141
Aph1c	141.926	-0.611491	0.206903	-2.95544	0.00312219	0.086575
Fbxo30	5715.68	-0.45102	0.152631	-2.95498	0.00312694	0.086575
Cpe	697.774	0.680606	0.230443	2.95346	0.00314228	0.0868454
Scn3a	56.9755	-0.727028	0.246217	-2.9528	0.0031491	0.0868795
2700054A10Rik	185.901	0.585989	0.19853	2.95163	0.00316099	0.0870531
Samd8	2421.96	-0.467734	0.158538	-2.9503	0.00317468	0.0872757
Gtpbp6	55.5396	0.780078	0.264516	2.94908	0.00318725	0.0874666
Gm5934	43.819	-0.901404	0.305739	-2.94828	0.00319549	0.0875385
Layn	17.2173	0.90014	0.305464	2.9468	0.00321082	0.0878039
Gnas	1344.64	0.536863	0.182259	2.9456	0.00322332	0.0878368
Rcan3	53.4898	0.744681	0.252783	2.94593	0.00321987	0.0878368
Mios	784.131	-0.78075	0.265367	-2.94215	0.00325941	0.0886652
Btf3	3095.89	-0.452161	0.153813	-2.93968	0.00328554	0.0889097
Hist1h2bg	27.653	0.881245	0.299764	2.93979	0.00328434	0.0889097
Ppm1d	9000.06	-0.489491	0.166485	-2.94015	0.00328049	0.0889097
Arhgap30	309.508	-0.877661	0.298677	-2.93849	0.00329811	0.0889425
Bmi1	2436.1	-0.585111	0.19917	-2.93776	0.00330597	0.0889425
Fanci	479.855	-0.589524	0.200704	-2.93728	0.00331105	0.0889425
Mll2	867.048	0.505486	0.172072	2.93764	0.00330723	0.0889425
Sec14l4	39.1451	0.797606	0.271583	2.93688	0.00331534	0.0889425
1700019L03Rik	2267.7	-0.512576	0.174701	-2.93403	0.00334593	0.0890449
Echs1	386.571	0.621075	0.211634	2.93466	0.00333915	0.0890449
H2-Eb1	93.6314	0.867347	0.295488	2.9353	0.00333223	0.0890449
Phka1	93.37	0.705473	0.240459	2.93386	0.00334777	0.0890449
Rpph1	4463.76	0.676359	0.230392	2.93569	0.00332807	0.0890449
Rnf149	166.816	0.59347	0.202364	2.93269	0.00336044	0.0892294
Lrp2bp	2044.7	-0.471514	0.160974	-2.92914	0.00339906	0.0901012
Ercc8	726.282	-0.471306	0.161092	-2.92569	0.00343688	0.0909487
1700129C05Rik	4453.33	-0.455981	0.155941	-2.92406	0.00345498	0.0909681
Txn1	60.8853	0.802793	0.274549	2.92404	0.00345515	0.0909681
Wapal	4095	-0.462305	0.158084	-2.92442	0.00345099	0.0909681
Ankrd5	15172.5	-0.451379	0.154444	-2.92261	0.0034711	0.0911462
Dgkh	4314.18	-0.467375	0.15993	-2.92238	0.00347363	0.0911462
Spns1	183.634	0.840196	0.287631	2.92109	0.00348808	0.0913713
1600016N20Rik	4016.48	-0.447703	0.153487	-2.91687	0.0035356	0.0915329
Cand1	7885.98	-0.505273	0.173254	-2.91637	0.00354131	0.0915329
Klf15	139.203	0.769615	0.263807	2.91734	0.00353032	0.0915329
Klhl14	57.3076	0.857171	0.293604	2.91948	0.00350616	0.0915329
Neil3	234.908	-0.623878	0.213733	-2.91896	0.00351198	0.0915329
Nt5m	984.667	-0.472701	0.162063	-2.91677	0.0035368	0.0915329
Rel	21.9718	0.846114	0.289941	2.91823	0.00352021	0.0915329
Tmod2	2560.11	-0.546462	0.187235	-2.91859	0.00351615	0.0915329
4930525F21Rik	1775.84	-0.453018	0.155648	-2.91053	0.00360819	0.0917221
4932411N23Rik	225.92	-0.595853	0.20466	-2.91143	0.0035978	0.0917221
4933436H12Rik	178.08	-0.601786	0.206794	-2.91007	0.00361347	0.0917221
Cbx6	149.344	0.646881	0.222231	2.91085	0.00360444	0.0917221
E030003E18Rik	117.693	0.730037	0.250555	2.91368	0.00357196	0.0917221
Fam13a	38.9775	0.788444	0.270518	2.91457	0.00356175	0.0917221
Gm216	516.706	-0.530938	0.18228	-2.91276	0.00358248	0.0917221
Hist1h1e	127.661	0.802079	0.275404	2.91238	0.00358689	0.0917221
Smo	90.9409	0.760463	0.261158	2.91189	0.00359246	0.0917221
Snord45b	1104.44	0.817006	0.28065	2.91112	0.00360136	0.0917221
Tspyl2	233.683	0.544321	0.187031	2.91033	0.00361051	0.0917221
Plekhf2	303.385	-0.64093	0.220442	-2.90747	0.00364361	0.0923363
1190007F08Rik	271.595	0.546591	0.188048	2.90666	0.00365306	0.0923955
Myo7b	170.106	0.867816	0.298655	2.90575	0.00366376	0.0923955
Unkl	140.068	-0.661131	0.227502	-2.90604	0.0036603	0.0923955
Grm1	252.2	-0.598169	0.205911	-2.90499	0.00367261	0.092469
Neto2	60.6622	0.787502	0.271267	2.90305	0.00369552	0.0928956
Akr1e1	537.253	-0.525231	0.181214	-2.89841	0.00375061	0.0938063
Appl2	529.575	0.558177	0.192552	2.89884	0.00374548	0.0938063
Hsd3b7	75.7835	0.711111	0.245281	2.89917	0.00374156	0.0938063
Plekhf1	62.2245	0.712148	0.24574	2.89797	0.00375587	0.0938063
Prkar2a	9362.96	-0.539886	0.186342	-2.89728	0.00376415	0.0938625
Neo1	580.235	0.65867	0.227382	2.89676	0.00377039	0.0938676
Adar	191.558	0.595101	0.205488	2.89603	0.00377915	0.0939355
Hist4h4	97.4435	0.809052	0.27965	2.89309	0.00381472	0.0945175
Smox	136.761	0.629041	0.217427	2.89311	0.00381442	0.0945175
Furin	371.95	0.702131	0.24294	2.89015	0.00385063	0.09512
Zfp819	438.98	-0.557769	0.192993	-2.89009	0.00385126	0.09512
4930430A15Rik	1498.91	-0.491594	0.170249	-2.8875	0.00388311	0.095452
Cst3	1532.82	0.656071	0.227187	2.8878	0.00387951	0.095452
Polk	1355.77	-0.602794	0.2087	-2.88833	0.00387297	0.095452
Eif3e	1082.61	-0.488907	0.169388	-2.88631	0.00389784	0.095663
Ptch1	135.391	0.695474	0.241004	2.88574	0.0039049	0.0956855
A430110N23Rik	19.1403	0.85832	0.297584	2.88429	0.00392294	0.0959172
A530072M11Rik	18.2529	0.864146	0.299676	2.8836	0.0039316	0.0959172
Tsga14	1588.35	-0.481412	0.166954	-2.8835	0.00393285	0.0959172
Fam105a	50.2766	0.711322	0.246771	2.88252	0.00394513	0.096066
Efr3a	2730.74	-0.454947	0.157878	-2.88164	0.00395608	0.0961126
Slc36a3	694.534	-0.664881	0.230756	-2.88132	0.00396015	0.0961126
Tesc	44.5603	0.755347	0.262192	2.88089	0.00396557	0.0961126
Grin2c	28.1835	0.841598	0.292259	2.87963	0.0039814	0.0963462
Akap10	1769.57	-0.586566	0.20381	-2.878	0.004002	0.0966942
Zfp36l2	73.0686	0.675161	0.234713	2.87654	0.00402063	0.0969938
Adamts5	477.538	0.789756	0.274924	2.87263	0.00407072	0.0977476
Cab39l	1544.21	-0.517492	0.180144	-2.87266	0.00407027	0.0977476
Zfp217	6277.73	-0.640248	0.222843	-2.8731	0.00406471	0.0977476
Icosl	76.3983	0.683988	0.238154	2.87204	0.00407835	0.0977798
Fahd1	165.705	-0.584237	0.203851	-2.866	0.00415695	0.0989267
Fcrls	124.447	0.84776	0.295684	2.86711	0.00414234	0.0989267
Phlpp1	6375.61	-0.549351	0.191649	-2.86645	0.00415107	0.0989267
Slit1	221.365	-0.729171	0.254428	-2.86592	0.00415797	0.0989267
Ubqlnl	8030.74	-0.56382	0.196607	-2.86774	0.0041341	0.0989267
Tubb4b	24829.3	-0.468528	0.163528	-2.86513	0.0041684	0.0990233
Nfib	89.4785	0.816924	0.285284	2.86354	0.00418933	0.0990539
Peli2	4269.18	-0.518916	0.181242	-2.8631	0.00419515	0.0990539
Phf7	20512.4	-0.493636	0.172392	-2.86346	0.00419048	0.0990539
Rad17	1015.28	-0.484904	0.16934	-2.86349	0.00419005	0.0990539
1700024F13Rik	46.4897	-0.819038	0.286302	-2.86074	0.00422648	0.0992064
Kpna6	8201.14	-0.461931	0.161463	-2.8609	0.00422434	0.0992064
Rnf146	936.409	-0.599052	0.209408	-2.8607	0.00422711	0.0992064
Zfp160	66.9562	0.701207	0.245063	2.86133	0.00421865	0.0992064
Cetn1	8621.96	-0.460461	0.161109	-2.85808	0.00426219	0.0998791
4933403O03Rik	28.2314	-0.817946	0.286292	-2.85703	0.0042762	0.100057
Atp8b3	61192.1	-0.459644	0.160991	-2.85509	0.00430246	0.100369
Trank1	1133.69	0.512056	0.179334	2.85532	0.00429931	0.100369
Slc16a13	70.2706	0.676272	0.236991	2.85357	0.00432304	0.100698
Gal3st1	21.6678	-0.847574	0.297122	-2.85261	0.00433614	0.100853
Pon2	625.785	-0.493085	0.172959	-2.85088	0.0043598	0.101251
Sparcl1	852.157	0.691215	0.242547	2.84982	0.00437437	0.101439
Rai12	2222.51	-0.456454	0.160284	-2.84778	0.00440257	0.101789
Smc1b	1980.89	-0.545638	0.191588	-2.84798	0.00439975	0.101789
Gstt4	8322.16	-0.491538	0.172655	-2.84693	0.00441425	0.101908
Irak1	116.997	0.724239	0.254585	2.84478	0.00444422	0.102448
1700026F02Rik	144.701	-0.573205	0.201598	-2.8433	0.00446485	0.102525
Pop4	187.828	-0.820295	0.288439	-2.84391	0.00445633	0.102525
Sh3pxd2b	44.0766	0.729397	0.256547	2.84313	0.00446733	0.102525
Rcn3	155.307	0.723949	0.254735	2.84196	0.00448366	0.102748
0610009O20Rik	1309.11	-0.622196	0.219239	-2.83799	0.00453993	0.103013
Ccdc63	5195.55	-0.744164	0.262027	-2.84002	0.00451102	0.103013
Dnahc9	313.852	0.508402	0.179119	2.83835	0.0045347	0.103013
Eif5	7715.65	-0.45901	0.161668	-2.8392	0.00452261	0.103013
Galnt11	90.4072	0.64516	0.227133	2.84045	0.00450498	0.103013
Rfc2	4865.76	-0.4238	0.149337	-2.83787	0.00454156	0.103013
Suv39h1	140.185	0.62186	0.219028	2.83918	0.00452299	0.103013
Fbxw10	5841.55	-0.466194	0.164304	-2.83739	0.00454836	0.103017
C80913	1596.58	-0.642023	0.226557	-2.83383	0.00459939	0.10343
Dgki	19.7698	0.839005	0.296017	2.83432	0.0045924	0.10343
Fmr1	215.402	0.658013	0.232159	2.83431	0.0045924	0.10343
Ldoc1l	1824.33	-0.551633	0.194613	-2.83452	0.00458945	0.10343
Ribc1	958.195	-0.46789	0.16511	-2.8338	0.00459983	0.10343
Chd8	1227.25	0.517039	0.182575	2.83193	0.00462678	0.103587
Pnp	74.56	0.709624	0.250546	2.83231	0.00462126	0.103587
Ppap2b	451.141	0.748943	0.264447	2.83211	0.00462419	0.103587
Mrps24	58.7646	0.808195	0.285596	2.82985	0.00465693	0.104009
Tro	46.3954	0.780357	0.275773	2.82971	0.00465903	0.104009
2810032G03Rik	94.3761	-0.611406	0.21623	-2.82756	0.00469037	0.104417
Pon3	248.543	0.782341	0.276686	2.82754	0.00469071	0.104417
Amac1	1187.82	-0.552136	0.195458	-2.82484	0.00473043	0.104877
Cbr2	100.268	0.735861	0.260447	2.82538	0.00472245	0.104877
Dscaml1	497.914	-0.699549	0.247649	-2.82476	0.00473158	0.104877
Tbc1d15	2599.63	-0.621867	0.220273	-2.82317	0.00475514	0.105174
Tspan15	89.0214	0.769896	0.272728	2.82294	0.00475852	0.105174
Slc25a46	715.637	-0.600345	0.212786	-2.82136	0.0047821	0.105396
Tmed3	669.037	0.550063	0.194964	2.82136	0.00478206	0.105396
Irf2bp1	114.065	0.595243	0.211024	2.82074	0.00479133	0.10545
4930547C10Rik	3603.82	-0.51462	0.18248	-2.82014	0.00480025	0.10549
C330019G07Rik	1613.54	-0.448204	0.15905	-2.81801	0.00483219	0.10549
Chsy1	96.8303	0.676341	0.240009	2.81798	0.00483263	0.10549
Fam69a	51.6841	-0.796997	0.282799	-2.81824	0.0048287	0.10549
Kifap3	8903.89	-0.470824	0.167063	-2.81824	0.00482878	0.10549
Slc9a6	94.4463	0.685673	0.243327	2.8179	0.00483383	0.10549
4930515G01Rik	48.2331	-0.843353	0.299568	-2.81523	0.00487421	0.105584
Actr10	4883.69	-0.474133	0.168318	-2.81689	0.00484906	0.105584
Klk1b24	97.2814	0.850741	0.30217	2.81544	0.00487111	0.105584
Pcyt1b	49.5542	0.765905	0.271968	2.81616	0.0048601	0.105584
Prrc2b	340.903	0.592881	0.210621	2.81492	0.00487887	0.105584
Styxl1	1171.29	-0.479727	0.170336	-2.81635	0.00485729	0.105584
Ttc23	2113.8	-0.485235	0.172642	-2.81063	0.00494441	0.106854
Tshz1	178.971	0.59518	0.211959	2.80799	0.00498514	0.107585
Gba	129.966	0.60153	0.214463	2.80482	0.00503445	0.108387
Odc1	7517.09	-0.618713	0.220611	-2.80455	0.00503876	0.108387
Sertad2	2020.7	-0.498612	0.177805	-2.80426	0.00504321	0.108387
Dgkq	118.376	0.639755	0.228317	2.80205	0.00507794	0.108983
Fgfr2	185.686	0.703858	0.251296	2.80092	0.00509578	0.109215
Scd1	320.996	0.738787	0.263816	2.80039	0.00510416	0.109245
Ng23	20.767	0.820574	0.293158	2.79909	0.00512469	0.109455
Sun3	1471.84	-0.463881	0.165738	-2.79888	0.00512806	0.109455
Anxa5	193.377	0.640405	0.228932	2.79736	0.0051522	0.10952
Ass1	173.905	0.797083	0.284866	2.79809	0.0051405	0.10952
Pacsin3	58.1764	0.703204	0.251347	2.79774	0.00514612	0.10952
Lmo4	90.9484	0.773516	0.276675	2.79576	0.00517785	0.109915
Acadm	184.954	0.674826	0.241615	2.79299	0.00522241	0.109942
Acot9	463.482	-0.620166	0.221944	-2.79424	0.00520211	0.109942
Adam6b	1884.89	-0.614021	0.219818	-2.79331	0.00521711	0.109942
Ces1d	673.921	0.763175	0.273062	2.79487	0.005192	0.109942
Defb30	52.1662	-0.714486	0.256303	-2.78766	0.00530895	0.109942
Dhx40	3691.36	-0.497567	0.178415	-2.78882	0.00528997	0.109942
Dusp16	669.227	0.55155	0.197611	2.79109	0.0052531	0.109942
Hadh	549.747	0.541999	0.194414	2.78787	0.00530563	0.109942
Jak1	406.727	0.540498	0.193882	2.78776	0.00530738	0.109942
Kalrn	279.696	0.615982	0.220936	2.78806	0.00530249	0.109942
Klk1b9	250.23	-0.689178	0.247086	-2.78922	0.00528351	0.109942
Lbp	206.195	0.719339	0.257386	2.79479	0.00519337	0.109942
Leprel4	116.161	0.650914	0.233186	2.7914	0.00524804	0.109942
Nckap5	170.053	0.668569	0.239427	2.79237	0.0052324	0.109942
Nras	1999.51	-0.471795	0.16926	-2.78739	0.00531339	0.109942
Pld3	1914.24	0.704108	0.252598	2.78747	0.00531222	0.109942
Rhob	172.623	0.657559	0.23588	2.78769	0.00530851	0.109942
Slc25a22	32.5387	0.816257	0.292727	2.78846	0.00529592	0.109942
Slfn2	19.4396	0.846287	0.303391	2.78943	0.00528014	0.109942
Asb13	22.3045	0.834281	0.299398	2.78653	0.00532755	0.109942
Mfi2	396.532	-0.627967	0.225357	-2.78654	0.00532737	0.109942
Serpinf2	23.8083	0.82706	0.297035	2.78438	0.00536298	0.110527
Fhl4	63345.1	-0.481243	0.172945	-2.78264	0.00539186	0.110829
Kif21a	163.875	0.580496	0.208583	2.78304	0.0053852	0.110829
Fam176b	26.264	0.852097	0.306349	2.78146	0.00541157	0.111087
Egfr	208.038	0.719309	0.258707	2.78041	0.00542908	0.1113
Kank2	208.169	0.604594	0.217506	2.77966	0.00544151	0.111408
Prpf39	201.688	0.554971	0.19985	2.77694	0.00548732	0.112198
4933402J10Rik	1324.89	-0.533494	0.192249	-2.77501	0.00551993	0.112275
Alg9	854.061	-0.584244	0.210511	-2.77537	0.00551393	0.112275
Cgnl1	1117.18	0.486875	0.175437	2.7752	0.00551671	0.112275
Gsta3	417.238	0.736358	0.26534	2.77515	0.00551755	0.112275
Fkbp5	1089.58	0.74208	0.267544	2.77368	0.00554265	0.112296
Lphn3	801.181	-0.517136	0.186416	-2.77409	0.00553568	0.112296
Slc25a5	266.525	0.628784	0.226681	2.77388	0.00553929	0.112296
D0H4S114	52.523	0.686844	0.247862	2.77107	0.00558716	0.113051
Ggcx	73.255	0.639775	0.230912	2.77064	0.00559455	0.113054
1810046K07Rik	18.6836	0.849573	0.306878	2.76844	0.00563254	0.113593
Scube2	689.832	-0.521059	0.188227	-2.76825	0.00563586	0.113593
Tecpr1	912.717	0.604404	0.218376	2.76773	0.0056449	0.113628
4933427E11Rik	754.303	-0.563692	0.203705	-2.76719	0.00565412	0.113667
Thnsl1	1163.75	-0.482678	0.17453	-2.76559	0.00568207	0.114081
Fermt3	56.7284	0.735892	0.26625	2.76391	0.00571131	0.114373
Kcng1	115.843	-0.722864	0.261528	-2.764	0.00570977	0.114373
Ehmt1	207.412	0.56309	0.203922	2.76131	0.00575705	0.114993
Glt25d1	367.042	0.578962	0.209668	2.76132	0.00575675	0.114993
Apln	138.242	0.797476	0.289016	2.75928	0.00579288	0.11556
Scml2	333.826	0.599463	0.217417	2.75721	0.00582973	0.116147
Srp54a	2537.42	-0.557286	0.202379	-2.75368	0.00589297	0.117256
Macc1	32.8123	-0.786077	0.2856	-2.75237	0.00591654	0.117575
4933425O20Rik	2851.35	-0.457562	0.16634	-2.75077	0.00594559	0.117773
Ccdc80	273.316	0.774495	0.281496	2.75135	0.00593494	0.117773
Ccl17	46.9947	-0.732016	0.266145	-2.75044	0.0059516	0.117773
Kctd17	26.7862	0.813452	0.295784	2.75015	0.00595678	0.117773
Acsl1	30415.4	-0.538093	0.195833	-2.74771	0.00600125	0.118232
Gcnt2	22.3743	0.831906	0.302698	2.74831	0.00599036	0.118232
Ttll7	2645.42	-0.432528	0.157419	-2.74763	0.00600278	0.118232
Rhbdf2	64.2392	0.740804	0.269716	2.74661	0.00602143	0.118449
Fam171a1	60.7365	0.672898	0.245146	2.74489	0.00605308	0.118873
Mdfic	31.7417	0.78196	0.284933	2.74436	0.00606291	0.118873
Zfp949	336.088	-0.532319	0.19398	-2.7442	0.00606588	0.118873
Ube2q2	622.66	-0.527207	0.192308	-2.74147	0.00611646	0.119713
1700001J11Rik	10992.7	-0.509707	0.186044	-2.73971	0.00614932	0.119729
Gm17359	388.733	-0.706349	0.257821	-2.73969	0.0061498	0.119729
Lgmn	625.079	0.633205	0.231129	2.73962	0.00615101	0.119729
Mocs1	70.1159	0.629745	0.229838	2.73995	0.00614485	0.119729
Smurf1	1036.85	-0.511144	0.186592	-2.73937	0.00615574	0.119729
2610002J02Rik	47.1944	0.779233	0.284607	2.73793	0.00618276	0.119904
Arih1	3193.72	-0.439133	0.160405	-2.73766	0.00618784	0.119904
Usp11	194.175	0.545238	0.199132	2.73808	0.00617997	0.119904
Arpc1b	333.573	0.530325	0.193835	2.73596	0.00621978	0.120137
Patl1	51.4824	0.72858	0.266314	2.73579	0.00622305	0.120137
Stat4	11823.3	-0.491593	0.179643	-2.73651	0.00620956	0.120137
Mir296	112.051	0.796146	0.291075	2.7352	0.00623433	0.120206
Abr	365.811	0.639052	0.233997	2.73103	0.00631371	0.120357
Hist1h1d	38.239	0.827287	0.302577	2.73414	0.00625435	0.120357
Hs3st1	16.6131	0.835774	0.3059	2.73218	0.00629166	0.120357
Mbnl1	262.377	0.64824	0.237383	2.73078	0.00631842	0.120357
Ogdhl	1065.98	0.620635	0.227278	2.73073	0.00631951	0.120357
Pkd1	1711.3	0.484482	0.177278	2.7329	0.006278	0.120357
Syt13	34.2851	0.806633	0.295268	2.73187	0.00629761	0.120357
Tsku	314.221	0.833905	0.30509	2.7333	0.00627024	0.120357
Wbp1	343.15	0.556113	0.203479	2.73302	0.00627562	0.120357
Wdr12	2550.75	-0.484238	0.177221	-2.73239	0.00628758	0.120357
Pdk3	1442.06	-0.457999	0.167768	-2.72996	0.00633424	0.12049
Plxna1	1426.54	0.630344	0.230986	2.72893	0.00635401	0.120719
4931403G20Rik	520.934	-0.656166	0.240577	-2.72746	0.00638239	0.120962
Sgk2	83.6331	0.686843	0.251814	2.72758	0.00638007	0.120962
Akr1cl	1678.52	0.71426	0.26192	2.72702	0.006391	0.120978
Ccdc117	2124.25	-0.502616	0.184391	-2.72582	0.00641424	0.121123
Fem1c	10452.8	-0.44042	0.161561	-2.72603	0.00641005	0.121123
Rhbdf1	99.651	0.727588	0.266975	2.72531	0.00642421	0.121165
Amh	25.0102	0.786212	0.288598	2.72424	0.00644487	0.12126
Prc1	2073.92	-0.547933	0.201113	-2.7245	0.00643981	0.12126
Rab34	77.1794	0.756247	0.277785	2.72242	0.00648059	0.121785
Lypla1	1528.23	-0.490275	0.180157	-2.72138	0.00650098	0.121989
Tspan11	38.7454	0.756449	0.278031	2.72073	0.0065137	0.121989
Zbtb38	130.127	0.604735	0.222274	2.72067	0.00651495	0.121989
Npc1	128.633	0.61591	0.226424	2.72017	0.00652492	0.122029
Myo1d	157.037	0.627334	0.230679	2.71951	0.00653793	0.122125
Agtpbp1	6273.21	-0.414756	0.152639	-2.71723	0.00658305	0.122285
Armcx6	82.5262	0.780389	0.287296	2.71632	0.00660118	0.122285
Catsper2	4480.12	-0.523662	0.192718	-2.71724	0.00658285	0.122285
Ctsa	228.342	0.659367	0.242573	2.71823	0.00656326	0.122285
Lrp10	205.277	0.560123	0.206208	2.71631	0.00660148	0.122285
Lypd4	8541.76	-0.422839	0.155646	-2.71667	0.00659414	0.122285
Malat1	42808.7	0.675347	0.24851	2.71758	0.00657608	0.122285
Taf5l	1334.6	-0.462834	0.170426	-2.71575	0.00661257	0.122344
Gm11818	128.557	-0.562247	0.207097	-2.7149	0.00662953	0.122513
4933405O20Rik	771.99	-0.589956	0.217397	-2.71372	0.00665319	0.122629
Sec24b	643.106	-0.609714	0.224704	-2.71341	0.00665947	0.122629
Stra8	33.2376	0.76674	0.282505	2.71408	0.00664604	0.122629
Adamts10	79.513	0.695998	0.256654	2.71181	0.00669169	0.123076
4933430H16Rik	91.9523	-0.674388	0.248943	-2.70901	0.00674841	0.123829
Ica1l	3084.42	-0.567048	0.20932	-2.709	0.00674854	0.123829
Sept15	2046.62	-0.469896	0.173485	-2.70857	0.00675742	0.123846
3110009E18Rik	84.7668	-0.600135	0.221605	-2.70813	0.00676634	0.123857
Neat1	1587.52	0.613312	0.226501	2.70776	0.0067739	0.123857
Rgs22	11098	-0.581312	0.21474	-2.70705	0.00678831	0.123974
Slc39a10	1568.08	-0.436005	0.161115	-2.70617	0.0068064	0.124159
Cep170	3059.02	-0.470095	0.173813	-2.70461	0.00683856	0.124163
Mtmr6	6420.93	-0.472265	0.174552	-2.70559	0.00681841	0.124163
Pgp	18088.6	-0.421216	0.155721	-2.70494	0.00683171	0.124163
Snord88c	1177.98	0.674576	0.249385	2.70496	0.00683133	0.124163
Olfm1	43.1881	0.739813	0.27359	2.7041	0.00684904	0.124209
Aldh4a1	256.781	0.619953	0.229415	2.70232	0.00688575	0.124295
Rpp38	384.688	-0.507889	0.187916	-2.70275	0.00687691	0.124295
Sc4mol	286.336	0.642499	0.237737	2.70256	0.00688076	0.124295
Zfp84	64.0838	0.64798	0.239773	2.70247	0.00688259	0.124295
Mavs	179.143	0.602704	0.223184	2.70047	0.00692406	0.124842
Boc	249.767	0.65889	0.244083	2.69945	0.00694538	0.125081
1700028D13Rik	279.874	-0.586167	0.217662	-2.69302	0.00708089	0.126337
AI854517	465.805	0.691116	0.256738	2.69191	0.00710433	0.126337
Arhgap29	9503.66	-0.424275	0.157487	-2.69403	0.00705933	0.126337
Cul3	2831.25	-0.515046	0.191355	-2.69158	0.0071115	0.126337
Ddr1	378.727	0.571551	0.212275	2.6925	0.00709181	0.126337
Eya4	1843.98	-0.421702	0.15676	-2.69011	0.00714292	0.126337
Gnb1l	560.002	-0.528865	0.196608	-2.68994	0.00714647	0.126337
Gtf2e2	3037.99	-0.414739	0.153861	-2.69555	0.00702732	0.126337
Hdac7	78.7198	0.703096	0.261233	2.69146	0.0071141	0.126337
Lhx2	48.7882	-0.709067	0.263184	-2.69418	0.00705616	0.126337
Reep5	316.275	0.537264	0.199719	2.69009	0.00714318	0.126337
Slc9a3r2	50.4536	0.799259	0.296784	2.69307	0.00707979	0.126337
Stard8	239.775	0.571803	0.212534	2.69041	0.00713646	0.126337
Stt3b	13837.6	-0.46712	0.173408	-2.69376	0.00706519	0.126337
Tha1	19.6513	0.818686	0.30374	2.69535	0.00703138	0.126337
Tprkb	82.8299	0.666442	0.247373	2.69408	0.00705831	0.126337
Zfp213	75.2633	0.638256	0.237303	2.68963	0.00715314	0.126337
Memo1	1092.47	-0.430363	0.160057	-2.68881	0.00717063	0.126502
Tsga10	6961.61	-0.470792	0.175235	-2.68663	0.00721769	0.127188
Rbm43	505.943	-0.471179	0.175506	-2.68469	0.00725964	0.127783
A930024E05Rik	241.91	-0.548227	0.204242	-2.68421	0.00727018	0.127824
C430049B03Rik	71.3518	0.766656	0.285697	2.68346	0.00728645	0.127872
Rarb	42.207	-0.764863	0.285043	-2.68333	0.00728937	0.127872
Sfmbt1	3058.91	-0.417913	0.155778	-2.68274	0.00730211	0.127951
A930005H10Rik	54.326	0.720655	0.268668	2.68232	0.00731133	0.127969
4930444M15Rik	196.649	-0.720944	0.268901	-2.68107	0.0073387	0.128304
Col6a1	420.275	0.610636	0.227858	2.6799	0.00736442	0.128465
Cxcr4	26.5394	0.760983	0.283949	2.68	0.0073622	0.128465
Gm5166	30.9408	-0.823522	0.307383	-2.67914	0.00738107	0.128611
Zfp592	533.691	-0.48647	0.181605	-2.67872	0.00739035	0.128628
1700024G13Rik	766.691	-0.533843	0.199415	-2.67704	0.00742761	0.129067
Eif2c1	145.384	0.688295	0.25713	2.67683	0.00743216	0.129067
Eapp	965.553	-0.491754	0.184073	-2.67151	0.00755103	0.130682
Gaa	788.432	0.593834	0.222312	2.67117	0.00755876	0.130682
Rbm3	216.984	0.536081	0.200685	2.67125	0.00755691	0.130682
Slc46a1	50.2631	0.702443	0.262873	2.67218	0.00753602	0.130682
Adamts15	70.5311	0.703616	0.26354	2.66987	0.00758806	0.130684
Gm11744	77.5268	0.669949	0.250928	2.66989	0.00758771	0.130684
LOC100861570	139.914	0.750607	0.28116	2.66968	0.00759245	0.130684
Pdcd10	422.162	-0.473072	0.177177	-2.67006	0.00758383	0.130684
Eci2	139.016	0.665968	0.249602	2.66812	0.00762778	0.131147
Aste1	2062.91	-0.464041	0.173989	-2.66707	0.00765153	0.131265
Immp1l	548.199	-0.785118	0.294346	-2.66733	0.00764566	0.131265
4930597G03Rik	29.7219	0.730316	0.274057	2.66483	0.00770269	0.131504
Klk1b21	56.4372	0.756512	0.28391	2.66461	0.00770769	0.131504
Nfia	235.703	0.567504	0.212968	2.66474	0.00770486	0.131504
Pafah1b1	5813.47	-0.417978	0.156847	-2.66487	0.00770177	0.131504
Pkdrej	3070.4	-0.439296	0.164804	-2.66558	0.00768566	0.131504
A330050B17Rik	301.795	-0.768783	0.288614	-2.66371	0.00772843	0.131676
Med29	563.362	-0.475398	0.178491	-2.66344	0.0077347	0.131676
Marveld1	83.2899	0.678449	0.254824	2.66242	0.00775808	0.131918
Minos1	2484.75	-0.436049	0.1638	-2.66208	0.00776589	0.131918
Elk4	129.77	0.575212	0.21615	2.66117	0.00778704	0.131989
Gcat	52.3621	0.695673	0.261398	2.66136	0.0077826	0.131989
Sdad1	1819.64	-0.727299	0.273425	-2.65996	0.00781507	0.132321
Vmn2r7	86.6148	-0.708919	0.266557	-2.65954	0.00782472	0.13234
Hsd17b11	223.954	0.701467	0.263861	2.65847	0.00784966	0.132508
Nxph3	83.2879	0.739388	0.278135	2.65838	0.0078517	0.132508
1700020N15Rik	144.875	-0.644211	0.242536	-2.65615	0.00790386	0.132655
9530077C05Rik	1909.58	-0.455259	0.171416	-2.65587	0.00791049	0.132655
Dmpk	268.877	0.527011	0.198436	2.65582	0.00791157	0.132655
Rassf3	54.0114	0.729748	0.274663	2.65689	0.00788649	0.132655
Usp15	5232.73	-0.454772	0.171182	-2.65666	0.00789198	0.132655
Zdhhc5	8961.67	-0.461406	0.173636	-2.65732	0.00787649	0.132655
Plin1	64.865	0.679422	0.25586	2.65545	0.00792031	0.132659
Atp10a	1034.8	-0.575985	0.217077	-2.65337	0.0079692	0.13272
Dnm3os	34.3292	0.791094	0.297986	2.6548	0.00793551	0.13272
Hist2h3c2	42.7252	0.734894	0.27703	2.65276	0.00798369	0.13272
Mak16	396.678	-0.551796	0.207997	-2.6529	0.00798024	0.13272
Pgk2	31939.3	-0.409399	0.154246	-2.65419	0.00794981	0.13272
Prkg1	470.224	-0.526926	0.198632	-2.65277	0.00798331	0.13272
Tex10	2838.65	-0.406834	0.153276	-2.65426	0.00794823	0.13272
Adam26b	341.918	-0.492029	0.185643	-2.6504	0.00803968	0.132739
Glg1	735.671	0.567291	0.213913	2.65197	0.00800228	0.132739
Gpm6b	130.424	0.598722	0.225934	2.64998	0.0080496	0.132739
Ldhd	136.744	0.592964	0.223647	2.65134	0.00801736	0.132739
Mpdz	90.0063	0.63818	0.240648	2.65193	0.0080034	0.132739
Nme7	1546.33	-0.420141	0.158612	-2.64887	0.00807624	0.132739
Rnaset2b	187.266	0.668036	0.252207	2.64876	0.00807867	0.132739
Rnf130	172.134	0.611354	0.23079	2.64896	0.00807392	0.132739
Spock1	37.5965	0.813956	0.307141	2.65011	0.0080466	0.132739
Tet2	66.3977	0.774527	0.292165	2.651	0.0080255	0.132739
Zfp105	1160.53	-0.514571	0.194227	-2.64933	0.00806513	0.132739
Apoc1	132.902	0.783051	0.295791	2.64731	0.00811338	0.133149
Zmat1	49.0218	0.747255	0.282302	2.64701	0.00812071	0.133149
4930519G04Rik	542.525	-0.603857	0.228192	-2.64626	0.00813861	0.133302
4922502D21Rik	21407.2	-0.544491	0.20581	-2.6456	0.00815459	0.133423
Asgr1	23.0078	0.799023	0.302091	2.64498	0.00816968	0.133509
Wdr96	6995.78	-0.424977	0.160692	-2.64467	0.008177	0.133509
4921517D21Rik	11796	-0.494762	0.187172	-2.64336	0.00820878	0.133747
Ank2	2680.26	-0.525601	0.198829	-2.64348	0.00820596	0.133747
Pramel3	27.8054	-0.797775	0.301899	-2.64252	0.00822918	0.133939
Fbxo10	66.6357	0.67248	0.254583	2.6415	0.00825403	0.134024
Gm4787	3845.95	-0.592487	0.22427	-2.64185	0.00824547	0.134024
Gm527	178.294	-0.605279	0.229164	-2.64124	0.00826025	0.134024
Arhgap21	160.47	0.643907	0.243863	2.64044	0.00827978	0.134062
BC049715	1656.62	-0.665682	0.252084	-2.64072	0.00827301	0.134062
D17H6S53E	58.1948	0.671274	0.254273	2.63997	0.00829136	0.13411
Tm2d1	55.9071	-0.718913	0.272358	-2.63959	0.00830052	0.134119
4930478P22Rik	413.51	-0.517256	0.196025	-2.63873	0.00832183	0.134323
Rbak	72.3988	0.640803	0.242893	2.63821	0.00833458	0.13439
Ppp2r5c	9482.51	-0.40706	0.154369	-2.63693	0.00836606	0.134758
Maz	900.797	0.657068	0.249223	2.63647	0.00837732	0.1348
Odz4	220.303	0.526524	0.199768	2.63568	0.0083969	0.134975
Elfn1	934.873	-0.587788	0.223359	-2.63159	0.0084986	0.135351
Hist1h1c	182.242	0.781338	0.296769	2.63282	0.00846789	0.135351
Kcnd2	21.8175	0.798563	0.303292	2.63298	0.00846384	0.135351
Lrmp	54.1891	0.779116	0.29597	2.63242	0.00847794	0.135351
Nsun7	3514.86	-0.445002	0.169088	-2.63177	0.00849413	0.135351
Rai1	122.457	0.588172	0.223295	2.63406	0.00843717	0.135351
Ret	30.3654	0.751022	0.285226	2.63308	0.00846141	0.135351
Serpina3g	239.314	0.749607	0.284826	2.63181	0.0084931	0.135351
Txnl4b	1776.07	-0.518436	0.196983	-2.63188	0.0084913	0.135351
Ttc7b	301.068	0.604388	0.229717	2.63101	0.00851327	0.135446
Ccdc87	1669.59	-0.489181	0.185969	-2.63044	0.00852743	0.135533
4930562C15Rik	2887.93	-0.502516	0.19111	-2.62946	0.00855214	0.135649
Zfp266	176.498	0.602305	0.229059	2.62947	0.00855172	0.135649
Acadsb	348.907	0.564484	0.214773	2.62828	0.0085818	0.135725
Casc1	1825.45	-0.496177	0.188788	-2.62823	0.00858311	0.135725
Iqch	4903.22	-0.445931	0.16963	-2.62885	0.00856751	0.135725
Zfp282	85.6765	0.635622	0.241896	2.62767	0.00859728	0.135811
1700021N21Rik	92.1023	-0.807124	0.307211	-2.62726	0.00860744	0.135833
Trim38	99.4506	-0.601024	0.228836	-2.62644	0.00862824	0.136024
E330034G19Rik	263.132	-0.593744	0.226137	-2.62559	0.00864982	0.136226
1700007B14Rik	1302.8	-0.425865	0.162287	-2.62414	0.00868681	0.13667
Fgfr1op2	2536.97	-0.577298	0.220104	-2.62284	0.00871997	0.136915
Rpl9	1671.7	-0.511152	0.194864	-2.62311	0.008713	0.136915
Acat1	426.2	0.545695	0.208106	2.6222	0.00873651	0.137036
Cln8	76.7711	0.655319	0.250013	2.62114	0.00876364	0.137311
Igfals	56.098	-0.681205	0.25992	-2.62083	0.00877166	0.137311
Agt	7634.48	0.771151	0.294344	2.61989	0.00879576	0.137335
Cdh24	47.3473	0.735574	0.280781	2.61974	0.0087997	0.137335
Hist2h2bb	125.683	0.63885	0.243825	2.62012	0.00878991	0.137335
4921530D09Rik	3025.35	-0.414326	0.158221	-2.61866	0.00882768	0.137496
Nup88	3195.47	-0.485505	0.185399	-2.61871	0.0088263	0.137496
Pex13	1749.03	-0.466961	0.178409	-2.61736	0.00886139	0.137815
Stk32c	56.8	-0.723187	0.276323	-2.61718	0.00886585	0.137815
1700017N19Rik	2360.33	-0.456173	0.174434	-2.61516	0.00891854	0.138003
Hist1h2aa	470.179	0.539973	0.206489	2.61502	0.00892229	0.138003
Man2b1	764.406	0.566759	0.216673	2.61574	0.00890344	0.138003
Plekhh2	5045.06	-0.42966	0.164248	-2.61593	0.00889851	0.138003
Slit2	70.3168	0.637101	0.24361	2.61525	0.00891611	0.138003
Hnrnpu	8391.35	-0.41	0.156837	-2.61418	0.00894418	0.138067
Phyhip	26.4789	-0.785303	0.300392	-2.61426	0.00894208	0.138067
Olfml2b	161.435	0.596308	0.228199	2.6131	0.0089725	0.138367
Celf4	87.3746	0.668272	0.255875	2.61172	0.00900892	0.138596
Ssh3	51.9713	0.720165	0.275765	2.61152	0.00901409	0.138596
Zfp1	69.185	0.638234	0.24436	2.61186	0.00900513	0.138596
Slc38a7	55.7881	0.632801	0.242437	2.61017	0.00904984	0.139008
Rabggta	597.208	-0.466111	0.178655	-2.609	0.00908077	0.139346
D6Ertd474e	353.445	-0.555652	0.213047	-2.60812	0.00910399	0.139427
Ero1lb	2222.35	-0.497714	0.190821	-2.60828	0.00909984	0.139427
Col1a1	169.298	0.584889	0.224334	2.60722	0.00912805	0.139567
Map3k15	19.9304	0.783708	0.300604	2.60711	0.00913103	0.139567
Dram2	32.5643	0.752758	0.288782	2.60666	0.00914291	0.139611
Ccdc22	42.1337	0.695671	0.26707	2.60483	0.00919208	0.139873
Efhb	1909.08	-0.433892	0.166617	-2.60413	0.00921069	0.139873
Kbtbd2	296.751	-0.496503	0.190636	-2.60446	0.00920196	0.139873
Nfil3	98.3532	-0.692058	0.265632	-2.60533	0.00917863	0.139873
Runx1t1	443.042	-0.466227	0.179042	-2.60401	0.00921399	0.139873
Serpinf1	107.914	0.732258	0.281078	2.60518	0.00918265	0.139873
Anubl1	6798.08	-0.417652	0.160464	-2.60277	0.00924736	0.140243
Ctdsp1	175.707	0.537989	0.206822	2.60121	0.00928943	0.140508
Pde3b	1941.11	-0.419711	0.161342	-2.60137	0.00928526	0.140508
Stard5	67.5357	0.703165	0.270332	2.60112	0.00929198	0.140508
Lrrc25	27.4841	-0.782408	0.300899	-2.60023	0.00931603	0.140735
Ankrd16	94.7099	0.632134	0.243225	2.59896	0.0093506	0.141121
Alms1	6122.68	-0.467403	0.180049	-2.59597	0.00943241	0.142217
Ctps	127.343	0.565021	0.217726	2.5951	0.00945629	0.142439
BC016423	6049.46	-0.450887	0.173877	-2.59313	0.00951063	0.143119
Ube2f	889.232	-0.440817	0.170016	-2.5928	0.00951994	0.143121
Clcn6	167.689	0.505992	0.195469	2.5886	0.00963664	0.143132
Cox5a	657.833	-0.503111	0.194366	-2.58847	0.00964024	0.143132
Cpeb1	75.4989	0.658565	0.254347	2.58924	0.00961871	0.143132
Cstb	65.3297	0.747075	0.288407	2.59035	0.00958795	0.143132
Efhc1	6201.41	-0.470944	0.181912	-2.58885	0.00962968	0.143132
Hunk	591.451	-0.442635	0.170934	-2.58951	0.0096113	0.143132
Pabpc4l	17.687	0.792363	0.305971	2.58966	0.00960698	0.143132
Pigc	469.212	-0.46186	0.178332	-2.58988	0.0096008	0.143132
Rassf8	112.35	0.715463	0.276304	2.5894	0.00961423	0.143132
Slc12a9	59.4775	0.715978	0.276413	2.59024	0.00959084	0.143132
Spag6	7663.86	-0.395737	0.152832	-2.58937	0.0096153	0.143132
Tssk4	1771.32	-0.451233	0.174147	-2.5911	0.00956685	0.143132
Zscan10	83.5782	-0.63475	0.245013	-2.59068	0.00957855	0.143132
Tex9	709.31	-0.45672	0.176525	-2.58728	0.00967369	0.143355
Ulk2	5853.99	-0.389026	0.150353	-2.58743	0.00966961	0.143355
1700108F19Rik	308.002	-0.499406	0.193112	-2.5861	0.00970691	0.143574
Gpd1	586.274	0.672112	0.259893	2.5861	0.00970676	0.143574
Gstm5	48013.9	-0.49345	0.19098	-2.58377	0.00977258	0.144408
Gnmt	31.9107	0.753165	0.291578	2.58307	0.00979259	0.144429
Parp11	679.752	-0.438426	0.169717	-2.58327	0.00978684	0.144429
Gm8801	17.3499	-0.787919	0.305111	-2.5824	0.00981152	0.144434
Klhl6	17.3959	0.783751	0.303469	2.58264	0.00980472	0.144434
Hipk1	8241.25	-0.515781	0.199806	-2.58141	0.00983977	0.144713
2810432L12Rik	712.67	-0.418711	0.162231	-2.58096	0.00985256	0.144765
Txndc8	1729.06	-0.505657	0.195953	-2.5805	0.00986574	0.144822
Ddi1	5914.71	-0.398217	0.154362	-2.57977	0.00988673	0.144892
Gtf2b	1521.23	-0.515708	0.199912	-2.57968	0.00988919	0.144892
Apc	481.9	0.53875	0.208899	2.57899	0.00990888	0.145044
Jtb	100.318	0.614619	0.238495	2.57707	0.00996414	0.145716
Shroom4	31.8507	0.766978	0.297691	2.57642	0.00998284	0.145853
Mccc1	152.145	0.555444	0.215628	2.57593	0.0099971	0.145924
Bche	31.7136	0.747409	0.290371	2.57398	0.0100537	0.145928
Col25a1	51.8656	-0.762517	0.296071	-2.57545	0.0100109	0.145928
Igfbp6	277.752	0.564313	0.219237	2.57398	0.0100535	0.145928
Pcolce	1078.45	0.54943	0.21343	2.57429	0.0100447	0.145928
Trim3	39.8605	0.682047	0.264903	2.5747	0.0100326	0.145928
Zfp513	535.63	-0.573922	0.222927	-2.57448	0.010039	0.145928
Atg16l1	180.163	0.501724	0.194985	2.57314	0.010078	0.146131
Ube2u	1447.91	-0.476465	0.185189	-2.57285	0.0100864	0.146131
Tpp1	124.535	0.582702	0.226548	2.5721	0.0101085	0.146314
4921539E11Rik	1905.71	-0.497787	0.193706	-2.5698	0.0101757	0.146557
Ak8	5462.63	-0.432108	0.168136	-2.56999	0.0101703	0.146557
Frmd5	54.5643	0.756927	0.294499	2.57021	0.0101636	0.146557
Ift52	909.789	-0.48173	0.187433	-2.57014	0.0101659	0.146557
Kdm5d	60.0796	0.6849	0.266374	2.5712	0.0101347	0.146557
Pcx	1007.6	0.543642	0.211567	2.56959	0.0101818	0.146557
Mbd3l1	1196.99	-0.459561	0.178887	-2.569	0.0101991	0.146672
Sqle	2952.87	-0.437088	0.170167	-2.56858	0.0102117	0.146716
Il3ra	396.528	0.563878	0.219576	2.56803	0.0102279	0.146813
Klhdc8a	86.8989	0.701585	0.273244	2.56761	0.0102402	0.146855
Ppp1r42	1276.65	-0.51526	0.200731	-2.56691	0.0102608	0.147015
Nr2c2ap	42.416	0.692113	0.269677	2.56645	0.0102746	0.147077
Dcun1d1	4040.74	-0.426085	0.166151	-2.56444	0.0103341	0.147657
Mmadhc	2381.86	-0.417294	0.162708	-2.56468	0.0103271	0.147657
Pde6h	32.4478	-0.7712	0.300863	-2.56329	0.0103685	0.148013
C87436	1640.48	-0.416632	0.162586	-2.56253	0.0103912	0.148065
Oat	489.036	0.500894	0.195454	2.56272	0.0103855	0.148065
Kif23	930.56	-0.447133	0.174527	-2.56197	0.0104081	0.14817
Slc27a4	121.563	0.545792	0.213185	2.56018	0.0104618	0.148799
Adcy10	12423.4	-0.477585	0.186622	-2.55911	0.0104942	0.148842
Ankrd28	1745.22	-0.476431	0.186468	-2.55503	0.0106179	0.148842
Arrb1	527.381	0.447412	0.174863	2.55864	0.0105083	0.148842
Athl1	31.0123	0.697316	0.272864	2.55554	0.0106022	0.148842
Cln5	72.3956	0.638535	0.249521	2.55904	0.0104961	0.148842
Cnnm3	129.4	0.585122	0.228921	2.556	0.0105883	0.148842
D16Ertd472e	1960.7	-0.543712	0.212781	-2.55526	0.0106108	0.148842
Ddhd2	147.32	0.62544	0.244341	2.5597	0.0104763	0.148842
Epb4.1l4a	159.581	-0.534047	0.208958	-2.55577	0.0105954	0.148842
Gdi1	111.169	0.605514	0.236732	2.5578	0.0105337	0.148842
Nde1	187.615	0.516829	0.202045	2.55799	0.0105278	0.148842
Ndufa4	95.8285	0.654495	0.256023	2.55639	0.0105764	0.148842
Oxtr	185.278	0.645965	0.252818	2.55506	0.010617	0.148842
Pdgfra	478.558	0.640677	0.250735	2.5552	0.0106126	0.148842
Tbc1d10b	137.093	0.55197	0.215795	2.55784	0.0105323	0.148842
Tsc22d3	108.602	0.729092	0.285164	2.55674	0.0105657	0.148842
Fli1	21.1988	0.775879	0.30407	2.55165	0.0107215	0.149744
Luc7l3	479.588	0.519573	0.203616	2.55173	0.0107189	0.149744
Pigq	136.471	0.529285	0.207353	2.55257	0.010693	0.149744
Syne1	427.231	0.430508	0.168737	2.55136	0.0107304	0.149744
Zfp960	86.4881	-0.727025	0.284898	-2.55188	0.0107143	0.149744
5730403I07Rik	222.428	-0.472229	0.185149	-2.55054	0.0107556	0.149962
Cyb5b	1287.22	0.468495	0.184065	2.54527	0.0109193	0.152013
Nkiras1	80.2103	0.630347	0.247663	2.54518	0.0109223	0.152013
9030025P20Rik	488.885	-0.586972	0.230722	-2.54406	0.0109571	0.152067
Ctsh	152.859	0.657329	0.258397	2.54387	0.0109632	0.152067
Irf5	20.2331	0.763187	0.300055	2.54349	0.010975	0.152067
Pdk4	34.4494	0.771598	0.303225	2.54464	0.010939	0.152067
Usp47	9165.51	-0.417243	0.164035	-2.54362	0.0109709	0.152067
Tspan13	162.24	-0.516275	0.203021	-2.54297	0.0109915	0.15216
1700028P15Rik	86.2579	-0.570502	0.224396	-2.54239	0.0110098	0.152258
Cyp4f13	34.225	0.697481	0.274403	2.54181	0.011028	0.152258
Serpinb6a	3225.06	-0.421478	0.165816	-2.54185	0.0110268	0.152258
Sphkap	4591.47	-0.48115	0.189355	-2.541	0.0110537	0.152478
Gm7157	48.3789	-0.665943	0.262208	-2.53975	0.0110932	0.152753
Theg	4577.16	-0.444279	0.174919	-2.53992	0.0110879	0.152753
Zfp438	1719.73	-0.519106	0.204435	-2.53922	0.01111	0.152848
Hk1	33172.7	-0.410261	0.161647	-2.538	0.0111489	0.153248
Clk1	459.944	0.560992	0.221171	2.53646	0.011198	0.153714
Ssr3	448.701	0.502859	0.198264	2.53632	0.0112025	0.153714
Sh3pxd2a	185.4	0.624794	0.246391	2.53579	0.0112195	0.153811
Prr22	1714.32	-0.475313	0.187479	-2.53528	0.0112357	0.153897
A430105I19Rik	53.8353	0.69654	0.274788	2.53482	0.0112505	0.153964
1700011A15Rik	1215.64	-0.45147	0.17815	-2.53421	0.0112701	0.154052
2610034M16Rik	321.282	-0.460249	0.181717	-2.53278	0.0113163	0.154052
Pgrmc1	1336.74	0.595253	0.234945	2.53359	0.0112901	0.154052
Slc5a6	55.5257	0.683835	0.269938	2.5333	0.0112994	0.154052
Spag1	2092.28	-0.392206	0.154824	-2.53324	0.0113014	0.154052
Taf9	7862.52	-0.423424	0.167164	-2.53299	0.0113096	0.154052
1700065I17Rik	1402.79	-0.419359	0.165879	-2.52809	0.0114684	0.154438
Bag1	9937.58	-0.438601	0.17348	-2.52825	0.0114634	0.154438
Ccdc146	1859.46	-0.583263	0.2308	-2.52713	0.0114998	0.154438
Exoc4	219.194	0.495126	0.195811	2.52859	0.0114521	0.154438
Flot1	137.448	0.592919	0.234235	2.5313	0.0113641	0.154438
Gigyf1	491.519	0.549771	0.217223	2.53091	0.0113767	0.154438
Gm88	393.387	-0.53804	0.212821	-2.52813	0.011467	0.154438
Hipk4	2706.76	-0.481075	0.190313	-2.5278	0.0114779	0.154438
Lrrc16a	1233.09	-0.453979	0.179389	-2.5307	0.0113835	0.154438
Mtfr1	9073.3	-0.462549	0.183058	-2.52679	0.011511	0.154438
Rnf150	45.2624	0.645593	0.255338	2.52839	0.0114587	0.154438
Robo1	260.265	0.498403	0.197077	2.52898	0.0114394	0.154438
Sergef	55.8578	-0.628235	0.248586	-2.52723	0.0114965	0.154438
Snrnp27	575.52	0.513902	0.203294	2.52788	0.0114753	0.154438
Tbc1d7	183.88	-0.537862	0.21287	-2.52672	0.0115134	0.154438
Tmem159	74.9962	0.649088	0.256647	2.52911	0.0114353	0.154438
Usp7	5072.5	-0.388682	0.153639	-2.52984	0.0114116	0.154438
Sept2	2273.07	-0.398526	0.157782	-2.52579	0.0115438	0.154609
Angptl4	113.163	0.716049	0.283502	2.52573	0.011546	0.154609
Fbxl13	2940.88	-0.447987	0.17747	-2.52429	0.0115931	0.155106
4930523O13Rik	462.196	-0.53256	0.211032	-2.52359	0.0116162	0.155155
Eif2ak3	131.401	0.611162	0.242181	2.52358	0.0116167	0.155155
Xpo4	1236.92	-0.489716	0.194103	-2.52297	0.0116368	0.155291
Snord33	52.8971	0.768053	0.3045	2.52234	0.0116577	0.155436
Tnfrsf9	76.4903	-0.740786	0.293815	-2.52126	0.0116934	0.155778
Lgi4	67.1041	0.645463	0.256072	2.52063	0.0117146	0.155927
Figf	91.2967	0.735166	0.291787	2.51953	0.0117512	0.155946
Lrrc10b	347.087	-0.523334	0.207665	-2.52009	0.0117326	0.155946
Mtmr14	769.321	-0.449407	0.17838	-2.51938	0.0117561	0.155946
Tmem87b	189.202	0.518298	0.205705	2.51962	0.0117481	0.155946
Psmd12	1191.98	-0.435905	0.173067	-2.51871	0.0117787	0.156113
Ccdc65	5423.04	-0.386977	0.153676	-2.51813	0.011798	0.156116
Dhrs3	162.468	0.669606	0.265917	2.5181	0.011799	0.156116
1700017G19Rik	1032.4	-0.405886	0.161215	-2.51767	0.0118132	0.156172
Ssr2	604.301	0.459012	0.182338	2.51737	0.0118235	0.156175
Dyrk3	5851.28	-0.461636	0.183535	-2.51524	0.0118951	0.156721
Nup35	1641.88	-0.526332	0.209219	-2.5157	0.0118797	0.156721
Rragc	559.025	-0.469273	0.186552	-2.5155	0.0118862	0.156721
Mlxipl	77.5479	0.618722	0.246241	2.51267	0.0119821	0.156938
Nqo1	41.956	0.746102	0.296899	2.51298	0.0119715	0.156938
Palld	120.078	-0.52285	0.20803	-2.51334	0.0119593	0.156938
Rpa1	5958.02	-0.489571	0.194733	-2.51406	0.011935	0.156938
Setd7	106.219	0.681731	0.271231	2.51347	0.0119551	0.156938
Ubxn10	9925.72	-0.392732	0.156286	-2.51291	0.0119739	0.156938
Uspl1	1651.04	-0.497919	0.198139	-2.51298	0.0119717	0.156938
1500011K16Rik	45.8023	0.719407	0.286364	2.51221	0.0119979	0.157012
Cntnap1	21.0407	0.738582	0.294089	2.51142	0.0120245	0.157147
Gbe1	471.354	0.747406	0.297616	2.51131	0.0120284	0.157147
Zbbx	8076.12	-0.512236	0.204019	-2.51073	0.0120483	0.157275
Hist1h4c	298.471	0.750731	0.299101	2.50996	0.0120746	0.157404
Hsd17b7	88.0888	0.567585	0.22617	2.50955	0.0120886	0.157404
Mtch2	3936.51	-0.434766	0.173233	-2.50972	0.0120827	0.157404
Tbc1d2b	122.468	0.587989	0.23439	2.5086	0.0121211	0.157696
Lamb2	1099.89	0.608978	0.242793	2.50822	0.0121342	0.157735
Vsig8	28.7328	-0.729142	0.290754	-2.50776	0.0121498	0.157805
Prom1	5063.28	-0.461348	0.183993	-2.50742	0.0121616	0.157827
Txnrd3	9802.26	-0.408683	0.163061	-2.50632	0.0121994	0.158185
Immt	4250.4	-0.404489	0.161453	-2.5053	0.0122347	0.158512
Trip6	52.815	0.611907	0.244291	2.50483	0.0122511	0.158591
Nudt22	48.7084	0.660828	0.263995	2.50318	0.0123082	0.159198
Rg9mtd2	1986.93	-0.490355	0.195925	-2.50277	0.0123226	0.159252
Ftmt	1254.69	-0.46281	0.184946	-2.5024	0.0123353	0.159284
1600002H07Rik	63.6559	0.662192	0.26489	2.49987	0.0124237	0.159318
AI414108	58.5341	0.660696	0.264441	2.49846	0.0124733	0.159318
Aifm1	123.895	0.548229	0.21928	2.50013	0.0124146	0.159318
Gapdhs	45179.1	-0.410819	0.16422	-2.50164	0.0123619	0.159318
Kcnh2	175.869	0.543589	0.217373	2.50072	0.0123941	0.159318
Kpna4	2993.08	-0.455549	0.18227	-2.49931	0.0124436	0.159318
Mgam	116.785	-0.544895	0.217803	-2.50178	0.012357	0.159318
Mr1	41.2872	0.706518	0.282872	2.49766	0.0125018	0.159318
Nop56	138.772	0.537561	0.215115	2.49894	0.0124565	0.159318
Pbk	1097.54	-0.424318	0.169886	-2.49766	0.0125016	0.159318
Ptgis	159.367	0.587471	0.234968	2.50021	0.0124119	0.159318
Ptprb	221.161	-0.615174	0.246295	-2.49772	0.0124996	0.159318
Ropn1l	19665.7	-0.397711	0.159137	-2.49918	0.0124482	0.159318
Sccpdh	9800.06	-0.37449	0.149763	-2.50055	0.0124	0.159318
Slco6c1	3159.02	-0.420433	0.168268	-2.49859	0.0124689	0.159318
Wdr78	1560.08	-0.463412	0.185408	-2.49941	0.01244	0.159318
Ctss	80.5779	0.62419	0.249995	2.49681	0.0125318	0.159449
Usp16	4097.32	-0.415231	0.166307	-2.49678	0.0125326	0.159449
Gm11435	651.14	-0.548663	0.219833	-2.49582	0.0125666	0.159752
Dpysl4	101.615	0.595715	0.238783	2.4948	0.012603	0.159953
Slc26a11	71.4529	0.619157	0.248158	2.49501	0.0125953	0.159953
Dag1	988.021	0.527885	0.211623	2.49446	0.012615	0.159975
Znfx1	3345.03	-0.410567	0.164662	-2.4934	0.0126526	0.160321
Adam1b	5820.25	-0.618795	0.248249	-2.49264	0.0126797	0.160404
Chrd	90.0784	0.587542	0.23571	2.49265	0.0126794	0.160404
4932413F04Rik	62.8237	-0.749791	0.300893	-2.49189	0.0127067	0.160614
Nlrx1	74.6107	0.686592	0.275602	2.49124	0.0127297	0.160774
Atp1b2	97.5865	0.636101	0.255408	2.49053	0.0127552	0.160966
4933437F05Rik	2483.87	-0.442251	0.177674	-2.48912	0.0128059	0.161475
Kank1	350.691	0.551967	0.221808	2.48849	0.0128286	0.16163
Rev3l	3697.13	-0.431884	0.173589	-2.48797	0.0128475	0.161737
Itga3	66.5919	0.611668	0.245892	2.48754	0.0128629	0.161761
Ttll9	4215.29	-0.492872	0.198152	-2.48734	0.0128702	0.161761
C030046I01Rik	136.114	0.617263	0.24823	2.48665	0.0128951	0.161943
Sdc2	330.52	-0.708219	0.285035	-2.48467	0.0129671	0.162716
Plekhg2	446.36	-0.626969	0.252368	-2.48434	0.0129792	0.162737
Vamp8	80.8844	0.613414	0.246942	2.48404	0.0129901	0.162742
4933421E11Rik	1352.54	-0.503597	0.202957	-2.48129	0.0130906	0.162952
A830080D01Rik	27.2468	0.755538	0.304266	2.48315	0.0130226	0.162952
Aes	608.326	0.506697	0.204189	2.48152	0.0130825	0.162952
Clns1a	477.43	-0.427476	0.172228	-2.48204	0.0130634	0.162952
Clpx	3909.85	-0.448225	0.180572	-2.48224	0.0130558	0.162952
Hist1h2bn	17.3363	0.757625	0.305185	2.48251	0.0130461	0.162952
Rhox13	23.4264	0.727502	0.293137	2.48178	0.0130727	0.162952
Tmem63a	93.4319	0.598929	0.241311	2.48198	0.0130654	0.162952
Tmcc2	49.5175	0.625373	0.252075	2.4809	0.0131051	0.163002
Chl1	17884.6	-0.406877	0.164096	-2.47951	0.0131562	0.163376
Ints4	1096.31	-0.419112	0.169017	-2.47971	0.013149	0.163376
Pcdhgc3	191.736	0.662958	0.267589	2.47752	0.0132298	0.164159
P2rx6	28.026	0.757609	0.305836	2.47717	0.0132428	0.16419
Akap13	604.531	0.467709	0.188861	2.47647	0.013269	0.164384
Adam21	1116.7	-0.439804	0.177746	-2.47434	0.0133482	0.165102
Vstm2a	135.12	0.653165	0.263972	2.47438	0.0133469	0.165102
Birc3	50.4729	0.725683	0.293419	2.47319	0.0133912	0.165337
Rwdd4a	622.547	-0.653581	0.26426	-2.47325	0.0133892	0.165337
Zswim2	2593.72	-0.495947	0.200546	-2.47298	0.0133991	0.165337
Gm15645	86.1037	-0.62166	0.251415	-2.47264	0.0134119	0.165364
Vcam1	2111.7	0.71645	0.289817	2.47207	0.0134332	0.165496
Eef1d	18288.9	-0.381658	0.154478	-2.47064	0.0134873	0.165637
Gata4	269.409	0.481719	0.194946	2.47103	0.0134724	0.165637
H6pd	329.593	0.603366	0.244163	2.47116	0.0134676	0.165637
Mboat7	100.363	0.582708	0.23585	2.47067	0.013486	0.165637
Gtsf1l	5576.27	-0.392422	0.158892	-2.46973	0.0135214	0.165925
Spam1	1318.37	-0.478708	0.193861	-2.46934	0.0135363	0.165977
Rest	387.771	-0.422808	0.171246	-2.46902	0.0135485	0.165996
4930555I21Rik	1348.74	-0.414857	0.168125	-2.46755	0.013604	0.166066
Ccdc19	5031.94	-0.487388	0.197482	-2.46801	0.0135865	0.166066
Dpm3	25.6096	0.714343	0.28949	2.46759	0.0136026	0.166066
Rwdd3	21.0686	0.73488	0.297829	2.46746	0.0136076	0.166066
Stab2	307.935	-0.499566	0.202418	-2.46799	0.0135874	0.166066
Pank2	929.65	-0.445721	0.180669	-2.46706	0.0136227	0.16612
Ran	6020.98	-0.381121	0.154526	-2.4664	0.013648	0.166298
Poli	793.771	-0.38904	0.157758	-2.46605	0.0136612	0.166328
Adamts1	74.1886	0.69412	0.281565	2.46523	0.0136927	0.166582
Cog6	5427.75	-0.391471	0.158868	-2.46412	0.0137349	0.166686
Itpr2	363.599	0.505865	0.20542	2.46259	0.0137938	0.166686
Ltbp3	164.592	0.588064	0.238624	2.46439	0.0137245	0.166686
Nckipsd	44.1213	0.63265	0.256834	2.46326	0.013768	0.166686
Pcsk6	105.976	0.588711	0.239072	2.46249	0.0137977	0.166686
Plekho2	2360.04	-0.497161	0.201741	-2.46435	0.0137261	0.166686
Ptprg	431.658	0.446815	0.181427	2.46279	0.0137862	0.166686
Reep3	140.79	0.664378	0.269782	2.46264	0.0137917	0.166686
Stxbp3a	142.239	0.538033	0.218432	2.46315	0.0137721	0.166686
1700023F02Rik	31.3469	-0.733112	0.297805	-2.46172	0.0138274	0.166786
Abca16	1939.02	-0.438954	0.178312	-2.46172	0.0138271	0.166786
Gm10375	24.6627	-0.706086	0.286948	-2.46068	0.0138675	0.167141
Bzw1	4395.95	-0.380049	0.154496	-2.45992	0.0138968	0.167234
Map3k1	219.844	0.47686	0.193843	2.46004	0.0138922	0.167234
Cox8a	188.473	0.552987	0.224874	2.4591	0.0139287	0.167488
Adrbk2	2341.92	-0.430168	0.175035	-2.45762	0.0139863	0.167508
Bdh1	259.494	0.644364	0.262221	2.45733	0.0139974	0.167508
Gk5	58.6985	0.60938	0.247932	2.45786	0.0139769	0.167508
Golga5	1871.88	-0.427534	0.174018	-2.45684	0.0140164	0.167508
Irf2bp2	169.411	0.55264	0.224774	2.45864	0.0139464	0.167508
Sdsl	50.5662	0.6265	0.254885	2.45797	0.0139726	0.167508
Sgk1	70.7681	0.589394	0.239899	2.45685	0.0140163	0.167508
Zfp568	139.376	0.547865	0.222898	2.45792	0.0139745	0.167508
Synj2	3304.9	-0.424638	0.172859	-2.45655	0.0140276	0.167513
4930444G20Rik	600.484	-0.552259	0.224917	-2.4554	0.0140729	0.167582
Acsbg2	9779.46	-0.507776	0.206831	-2.45503	0.0140872	0.167582
Dtx4	365.495	0.460077	0.187362	2.45555	0.014067	0.167582
Myo1f	46.3402	0.654122	0.266438	2.45506	0.014086	0.167582
Paxip1	779.007	-0.444181	0.180887	-2.45557	0.0140661	0.167582
Trak2	156.144	0.51146	0.208406	2.45415	0.0141218	0.167865
1700093K21Rik	2909.37	-0.440184	0.179427	-2.45327	0.0141564	0.168147
Asb15	421.074	-0.551894	0.225026	-2.45258	0.0141837	0.168216
Atp2b1	168.633	0.567755	0.231493	2.45258	0.0141837	0.168216
Ndufa1	100.317	0.624804	0.254789	2.45224	0.0141971	0.168246
Lrriq3	2268.91	-0.424986	0.173344	-2.4517	0.0142185	0.168371
Gdap10	23.2573	0.735558	0.300137	2.45074	0.0142561	0.168689
Sel1l2	1193.42	-0.410062	0.167341	-2.45046	0.0142675	0.168695
Txnip	1926.02	0.626849	0.255909	2.4495	0.0143054	0.169014
Insig1	320.032	0.44866	0.183197	2.44906	0.0143231	0.169096
Luc7l	455.404	0.449632	0.183666	2.4481	0.0143613	0.169418
Crcp	1320.4	-0.425753	0.173946	-2.44762	0.0143804	0.169457
Fam194a	1134.33	-0.408242	0.166802	-2.44747	0.0143864	0.169457
Ror2	60.8854	-0.752073	0.307398	-2.44658	0.0144218	0.169745
Creg1	376.163	0.496844	0.203113	2.44614	0.0144393	0.169823
Mthfd2l	121.319	-0.578525	0.236645	-2.44469	0.0144976	0.170252
Slc18a3	49.1928	-0.667739	0.273117	-2.44488	0.0144899	0.170252
Zcchc24	159.483	0.641298	0.262363	2.44432	0.0145127	0.1703
Zdhhc23	16.7824	0.738106	0.302012	2.44396	0.014527	0.170339
4930455J16Rik	332.9	-0.490697	0.20094	-2.44201	0.0146058	0.170523
Cox4nb	267.203	0.475203	0.194579	2.44222	0.0145974	0.170523
Gm5647	36.852	-0.684461	0.280373	-2.44125	0.0146366	0.170523
Pde4dip	5720.06	-0.488804	0.200234	-2.44117	0.0146398	0.170523
Plag1	38.255	0.650753	0.266351	2.44322	0.014557	0.170523
Prrc2c	1259.8	0.395492	0.162002	2.44127	0.0146356	0.170523
Syde1	45.6368	0.674005	0.276103	2.44113	0.0146413	0.170523
Txn2	1255.69	-0.37736	0.154541	-2.44181	0.0146139	0.170523
Veph1	24.3031	-0.715462	0.292921	-2.44251	0.0145857	0.170523
Fam168a	178.104	0.535178	0.219291	2.44049	0.0146674	0.170572
Wisp2	43.2988	-0.726995	0.29788	-2.44056	0.0146644	0.170572
Atp5g3	448.573	0.446861	0.183134	2.44008	0.0146839	0.170636
Dynll1	4094.03	-0.394619	0.161802	-2.43891	0.0147318	0.170675
Epha7	372.476	-0.452123	0.185366	-2.43908	0.0147246	0.170675
Fam76a	4977.57	-0.543941	0.222966	-2.43957	0.0147046	0.170675
Ide	5896.39	-0.370272	0.151802	-2.43917	0.014721	0.170675
Kif17	9476.71	-0.439675	0.180294	-2.43865	0.0147421	0.170675
Lrrc9	9483.72	-0.513491	0.210615	-2.43805	0.0147666	0.170831
C330005M16Rik	25.3156	0.716792	0.294073	2.43746	0.0147909	0.170859
Lyzl4	1093.16	-0.427654	0.175451	-2.43746	0.0147908	0.170859
Adam34	134.888	-0.652002	0.267575	-2.43671	0.0148217	0.171087
Taldo1	219.434	0.484163	0.198748	2.43607	0.014848	0.171264
4930406D18Rik	984.636	-0.413865	0.169909	-2.4358	0.014859	0.171264
Cdkal1	1611.18	-0.468786	0.19254	-2.43474	0.0149023	0.171283
Odf3l1	1102	-0.535729	0.22007	-2.43436	0.0149183	0.171283
Ski	204.935	0.533113	0.218977	2.43456	0.0149098	0.171283
Slc6a17	38.3877	-0.712659	0.292707	-2.43472	0.0149034	0.171283
Thoc2	231.904	0.538081	0.220957	2.43523	0.0148823	0.171283
Tmem56	5465.73	-0.383424	0.157518	-2.43415	0.0149267	0.171283
Prame	317.996	-0.443145	0.182102	-2.43349	0.0149539	0.171469
Pdhx	996.49	-0.418176	0.171883	-2.43291	0.0149778	0.171565
Psap	4041.3	0.595016	0.244585	2.43276	0.0149844	0.171565
Fam134b	3231	-0.456257	0.187672	-2.43113	0.0150517	0.172209
Mtus2	70.7292	0.581006	0.239043	2.43054	0.0150761	0.172362
Amn	98.6546	-0.519519	0.213802	-2.4299	0.0151029	0.172541
Zfyve1	3531.94	-0.396921	0.163483	-2.42791	0.015186	0.173363
Cd109	1122.06	-0.549263	0.226321	-2.42692	0.0152278	0.173554
Cdc14a	6165.03	-0.402003	0.165666	-2.42659	0.0152417	0.173554
Mmp14	246.34	0.624568	0.2574	2.42645	0.0152473	0.173554
Rnd2	100.427	0.577182	0.237815	2.42702	0.0152234	0.173554
Cacna1s	157.684	-0.665577	0.274366	-2.42587	0.0152716	0.173703
Snd1	422.792	0.492941	0.203319	2.42447	0.0153306	0.174247
Hsf2	1020.49	-0.463337	0.191162	-2.42379	0.0153595	0.174321
Zbtb48	506.735	0.643566	0.265499	2.42399	0.0153511	0.174321
Atg7	1923.2	-0.383597	0.158354	-2.42239	0.0154187	0.174357
D030018L15Rik	18.0827	0.741126	0.305939	2.42247	0.0154156	0.174357
Hdac1	1859.97	-0.550639	0.227302	-2.4225	0.0154143	0.174357
Lnpep	192.519	0.58612	0.24187	2.42328	0.0153811	0.174357
Mllt6	417.201	0.473634	0.195479	2.42295	0.0153952	0.174357
Fam136a	208.135	-0.460067	0.190015	-2.42122	0.0154687	0.174732
Hyls1	2815.39	-0.401862	0.165984	-2.42108	0.0154744	0.174732
Ngrn	299.663	0.487117	0.201233	2.42066	0.0154923	0.174807
Brd4	182.722	0.493365	0.203967	2.41885	0.0155697	0.17548
Itga1	947.894	-0.4532	0.18737	-2.41874	0.0155744	0.17548
4930465K10Rik	479.651	-0.476796	0.197166	-2.41825	0.0155953	0.175588
Sla	19.8269	0.733299	0.30343	2.4167	0.0156618	0.176103
Zdhhc25	1555.82	-0.479728	0.198509	-2.41666	0.0156637	0.176103
Cplx1	55.0277	0.700203	0.289859	2.41567	0.0157064	0.176117
Gcnt4	30.4278	0.699006	0.289468	2.41479	0.0157441	0.176117
Gm14347	36.6741	-0.654034	0.27074	-2.41573	0.0157037	0.176117
Greb1l	165.647	0.582748	0.241249	2.41554	0.0157118	0.176117
Nisch	483.727	0.484462	0.200605	2.41501	0.0157349	0.176117
Rmnd5a	712.709	-0.419737	0.173788	-2.41522	0.0157256	0.176117
Tbcc	1416.89	-0.477198	0.197559	-2.41547	0.015715	0.176117
Klf11	35.4901	0.660538	0.273667	2.41365	0.0157936	0.176526
Otof	50.2813	-0.725003	0.300404	-2.41343	0.0158033	0.176526
Por	417.134	0.454005	0.188232	2.41195	0.0158675	0.177115
Rock2	396.402	0.625038	0.259177	2.41162	0.0158816	0.177146
Pcyox1	227.115	0.565323	0.234467	2.4111	0.0159047	0.177149
Vdac3	2995.17	-0.43296	0.179563	-2.41119	0.0159004	0.177149
Lifr	943.22	0.56683	0.235149	2.41051	0.0159301	0.177305
Dcun1d4	2121.15	-0.44656	0.185389	-2.40877	0.0160062	0.17761
Eif2ak4	168.47	0.496116	0.205972	2.40865	0.0160115	0.17761
Fam203a	920.445	-0.438311	0.181949	-2.40898	0.0159972	0.17761
Lrrc63	2312.5	-0.506108	0.210041	-2.40956	0.0159716	0.17761
Nagpa	96.024	0.62976	0.261466	2.40858	0.0160149	0.17761
Snord12	5775.73	0.669866	0.278147	2.40832	0.016026	0.17761
Trp53inp1	327.446	0.536336	0.22284	2.40682	0.0160922	0.178216
4933408J17Rik	82.0247	-0.613331	0.25501	-2.40513	0.0161668	0.178535
Cd36	573.695	0.645932	0.268537	2.40537	0.0161561	0.178535
Leng8	4675.64	0.418038	0.17381	2.40515	0.016166	0.178535
Usp3	324.616	-0.473463	0.196828	-2.40547	0.0161518	0.178535
Pxn	1937.94	-0.573923	0.23875	-2.40387	0.0162226	0.179024
Lyl1	25.6376	0.734361	0.305697	2.40225	0.0162945	0.179594
Nop14	1858.92	-0.457727	0.190546	-2.40219	0.0162974	0.179594
Iqsec2	128.547	0.509842	0.212321	2.40128	0.0163379	0.179913
Plk1	2433.42	-0.506122	0.210892	-2.3999	0.0163994	0.180463
Hccs	39.1272	0.654199	0.272762	2.39842	0.0164659	0.180683
Kcnk3	47.9714	0.723038	0.301399	2.39894	0.0164427	0.180683
Nfyb	56.1108	0.588081	0.245192	2.39845	0.0164644	0.180683
Ralgps2	6077.54	-0.362491	0.151133	-2.39849	0.0164627	0.180683
4930558C23Rik	1064.71	-0.534396	0.223046	-2.3959	0.0165796	0.181292
Cc2d2a	55.1494	0.603507	0.251876	2.39605	0.0165728	0.181292
Pop1	50.0551	0.644209	0.268853	2.39613	0.0165691	0.181292
Rgs2	80.6558	0.642018	0.267885	2.39662	0.0165473	0.181292
Ubl4b	12380.8	-0.481111	0.200782	-2.39619	0.0165667	0.181292
4930583H14Rik	478.213	0.585989	0.24469	2.39483	0.0166281	0.181352
Adck3	408.114	0.588162	0.245637	2.39444	0.0166458	0.181352
Dnajb4	3379.98	-0.472919	0.197523	-2.39425	0.0166545	0.181352
Ltk	86.3309	-0.706687	0.295145	-2.39437	0.0166489	0.181352
St6galnac4	43.6595	0.674604	0.281792	2.39398	0.0166667	0.181352
St6galnac6	218.046	0.460071	0.192059	2.39547	0.0165989	0.181352
Vkorc1	52.7942	0.639601	0.267166	2.39402	0.0166649	0.181352
Pcdha1	98.4576	-0.556225	0.232472	-2.39266	0.0167269	0.181832
Sh3bp1	16.6533	0.732219	0.306048	2.3925	0.0167342	0.181832
Ikbkg	133.828	0.529499	0.221371	2.39191	0.0167611	0.181998
Dctn2	8875.01	-0.413631	0.17295	-2.39162	0.0167743	0.182014
Dydc1	627.792	-0.414555	0.173456	-2.38997	0.0168499	0.182339
Gamt	147.417	0.577047	0.241438	2.39004	0.0168466	0.182339
Mamld1	28.0083	0.727605	0.304445	2.38994	0.0168511	0.182339
Timp2	2305.94	0.422514	0.17675	2.39047	0.016827	0.182339
Golim4	117.991	0.64106	0.268322	2.38914	0.0168877	0.182462
Sgpl1	317.073	0.578388	0.242112	2.38893	0.0168977	0.182462
Tomm20l	642.931	-0.552182	0.231121	-2.38915	0.0168875	0.182462
Ift81	2603.83	-0.380213	0.159179	-2.38859	0.0169133	0.182505
1700026D08Rik	2289.9	-0.405873	0.169945	-2.38826	0.0169284	0.182541
AI848100	5619.34	-0.507292	0.212502	-2.38723	0.0169757	0.182924
Aqp7	3423.76	-0.381529	0.15986	-2.38665	0.0170026	0.183087
Caskin2	363.699	0.581773	0.24392	2.3851	0.0170744	0.183733
Hspb9	28559.4	-0.403944	0.169393	-2.38466	0.0170951	0.183828
Gpr137c	25.221	0.683054	0.286638	2.38298	0.0171729	0.184538
Ndrg1	134.12	0.51367	0.215587	2.38266	0.0171882	0.184574
Slco6b1	1037.46	-0.382009	0.160356	-2.38225	0.0172071	0.18465
Slc25a34	150.046	0.601852	0.252667	2.382	0.017219	0.184651
Abi3bp	74.6104	0.66038	0.277433	2.38033	0.0172973	0.184954
B930041F14Rik	33.5545	0.702699	0.295241	2.38009	0.0173085	0.184954
Glce	119.578	0.531429	0.223205	2.3809	0.0172703	0.184954
Gm15881	99.2486	-0.547286	0.229964	-2.37987	0.0173187	0.184954
Il1r1	151.072	0.554364	0.232913	2.38013	0.0173066	0.184954
Mrpl11	876.346	-0.381324	0.160173	-2.3807	0.0172796	0.184954
4930405A10Rik	58.2419	-0.639538	0.268799	-2.37924	0.0173483	0.185098
Zfp286	269.387	-0.467246	0.196398	-2.37908	0.0173559	0.185098
Zfp541	3841.8	-0.450468	0.189424	-2.37809	0.0174025	0.185467
Fndc3a	2522.07	-0.381632	0.160526	-2.37738	0.0174362	0.185612
Prss21	1609.26	-0.435538	0.183207	-2.3773	0.0174399	0.185612
Lhpp	50.7408	0.622256	0.261932	2.37564	0.0175187	0.186196
Pacs2	4570.9	-0.401455	0.168986	-2.37568	0.0175169	0.186196
Sgtb	89.44	-0.64468	0.271403	-2.37536	0.0175319	0.186209
4931408A02Rik	772.854	-0.570916	0.240448	-2.37438	0.0175782	0.186574
A1cf	148.872	-0.705828	0.297304	-2.3741	0.0175919	0.186592
Pgpep1	69.2152	0.584473	0.246367	2.37237	0.0176743	0.187211
Ttc29	4489.18	-0.42219	0.177953	-2.37248	0.017669	0.187211
Secisbp2l	457.365	0.425543	0.17959	2.36952	0.017811	0.188531
Abi1	250.006	0.474163	0.200165	2.36886	0.0178429	0.188545
AW554918	2291.35	-0.371134	0.15668	-2.36874	0.0178487	0.188545
Tmem200a	113.168	-0.552512	0.233237	-2.36888	0.0178418	0.188545
1700080E11Rik	4044.85	-0.4306	0.181875	-2.36755	0.0179061	0.188766
Nr2f6	47.8436	0.596818	0.252073	2.36764	0.017902	0.188766
Plod2	151.927	0.608547	0.257021	2.3677	0.0178992	0.188766
4932414N04Rik	2796.45	-0.518685	0.219249	-2.36573	0.0179944	0.189342
Cd151	892.776	0.412892	0.174565	2.36526	0.0180174	0.189342
Cdkl2	4119.93	-0.354418	0.149849	-2.36517	0.0180216	0.189342
Cmbl	94.4815	0.616353	0.260584	2.36528	0.0180166	0.189342
Hdgfl1	5440.25	-0.43712	0.18475	-2.36601	0.017981	0.189342
Lpar6	21.9548	0.723263	0.305841	2.36483	0.0180382	0.189375
Nceh1	108.052	0.639265	0.27035	2.36459	0.0180502	0.189375
Tekt1	8000.93	-0.433396	0.183304	-2.36436	0.0180612	0.189375
Sfrp1	35.0263	-0.700179	0.296195	-2.36391	0.018083	0.189476
BC049635	3656.86	-0.449581	0.190248	-2.36314	0.0181209	0.189745
Zcchc2	2377.66	-0.461235	0.1952	-2.36289	0.0181333	0.189747
Mad2l2	3289.8	-0.389269	0.164833	-2.3616	0.0181964	0.189987
Ptpre	151.492	0.5553	0.235155	2.36142	0.018205	0.189987
Reep4	1170.36	0.472405	0.200049	2.36144	0.018204	0.189987
Wdr93	1908.83	-0.384145	0.162668	-2.36153	0.0181998	0.189987
Rnf185	879.051	-0.429237	0.181816	-2.36084	0.0182337	0.190159
AI987944	1078.02	-0.415993	0.176441	-2.35769	0.0183889	0.191353
Ddx4	8953.83	-0.369416	0.156686	-2.35769	0.0183891	0.191353
Gm11166	84.2557	-0.694242	0.294491	-2.35743	0.0184018	0.191353
Rpp30	421.638	-0.422984	0.179386	-2.35796	0.0183759	0.191353
Shb	267.41	-0.559899	0.23752	-2.35727	0.0184097	0.191353
Ninj1	168.742	0.551308	0.233903	2.35699	0.0184235	0.191369
Picalm	3736.48	-0.37076	0.157333	-2.35653	0.0184465	0.191479
Enah	557.201	-0.423269	0.179637	-2.35624	0.0184608	0.1915
Atm	223.315	0.515894	0.21901	2.35557	0.0184944	0.191593
Mdm1	2690.02	-0.443706	0.18835	-2.35575	0.0184851	0.191593
Izumo3	1867.5	-0.381171	0.161863	-2.3549	0.0185277	0.191614
Samd9l	175.212	0.65337	0.277421	2.35516	0.0185149	0.191614
Zdhhc8	51.6732	0.604171	0.256572	2.35479	0.0185333	0.191614
4930428D18Rik	177.407	-0.476129	0.202232	-2.35437	0.0185542	0.191702
Gm6772	6447.47	-0.39859	0.169336	-2.35384	0.0185804	0.191845
Rccd1	104.234	0.648407	0.275537	2.35325	0.0186103	0.192027
Timm8a2	187.874	-0.529482	0.225038	-2.35286	0.0186298	0.192088
Tmem98	47.7155	0.597283	0.253879	2.35263	0.018641	0.192088
Camk2d	75.0384	0.591417	0.251426	2.35225	0.0186604	0.192161
Ccdc111	33.7751	0.64573	0.27459	2.35161	0.0186922	0.192362
Snora3	48.3735	-0.682791	0.290394	-2.35126	0.0187099	0.192417
Chrna7	47.941	-0.599173	0.254858	-2.35101	0.0187225	0.192419
Alpk3	29.6418	0.675751	0.287592	2.34969	0.018789	0.192467
Cct2	6418.98	-0.358349	0.152457	-2.3505	0.0187484	0.192467
Cyba	35.056	0.620318	0.263947	2.35016	0.0187652	0.192467
Klhdc5	102.936	0.554666	0.236041	2.34987	0.0187798	0.192467
Sucla2	6649.01	-0.484459	0.206172	-2.34978	0.0187846	0.192467
Sass6	1721.79	-0.417466	0.177693	-2.34936	0.0188057	0.192511
Peo1	168.225	0.467057	0.198824	2.3491	0.0188189	0.19252
4933415F23Rik	9670.59	-0.360782	0.153731	-2.34684	0.0189335	0.193565
Fah	126.949	0.70882	0.302175	2.34573	0.0189901	0.193761
Gsta4	522.425	0.519117	0.221301	2.34574	0.0189891	0.193761
Klhdc2	1102.2	-0.461851	0.196879	-2.34586	0.018983	0.193761
1700080O16Rik	1070.94	-0.377545	0.161005	-2.34493	0.0190309	0.19405
Gm221	32.659	-0.693609	0.295832	-2.3446	0.0190475	0.194092
4933433P14Rik	281.327	-0.472603	0.201594	-2.34433	0.0190613	0.194106
Itgad	78.877	0.695825	0.296875	2.34383	0.0190866	0.194237
4933433G19Rik	72.0584	-0.609109	0.260128	-2.34158	0.0192024	0.194905
Adam29	901.671	-0.461262	0.196984	-2.34162	0.0192003	0.194905
Adam4	1295.32	-0.619694	0.26459	-2.34209	0.0191759	0.194905
Ccdc109b	19.5624	-0.663151	0.283171	-2.34188	0.019187	0.194905
Cdhr5	52.2672	0.680777	0.290779	2.34122	0.0192207	0.19494
Gm6588	1244.9	-0.510828	0.218207	-2.34103	0.0192309	0.19494
Smcr7l	2058.53	-0.437449	0.186929	-2.34019	0.0192737	0.19512
Wdr60	863.75	-0.579052	0.247421	-2.34035	0.0192656	0.19512
Rsbn1	3150.05	-0.390551	0.166931	-2.33959	0.0193048	0.195307
Irgm1	26.5381	0.680049	0.290811	2.33845	0.0193637	0.195521
Shprh	322.683	0.485183	0.207463	2.33864	0.0193539	0.195521
Vmn2r88	27.4359	-0.665495	0.284566	-2.33863	0.0193546	0.195521
4933404K08Rik	55.3711	0.596102	0.255086	2.33687	0.019446	0.195591
Cds1	4716.81	-0.409089	0.17503	-2.33724	0.0194265	0.195591
Ireb2	1817.84	-0.457286	0.195662	-2.33712	0.0194331	0.195591
Mospd2	37.4249	0.676259	0.289384	2.33689	0.0194447	0.195591
Pf4	45.0698	0.675465	0.288976	2.33744	0.0194161	0.195591
Sh3glb1	4664.05	-0.455126	0.19474	-2.3371	0.0194342	0.195591
Gm16982	671.436	-0.451576	0.193261	-2.33661	0.0194594	0.195596
Mlf1	17136.1	-0.379645	0.162493	-2.33638	0.0194716	0.195596
Catsper1	1909.21	-0.388358	0.166272	-2.33568	0.0195081	0.195671
Cdkl3	6537.27	-0.393251	0.168352	-2.33588	0.0194973	0.195671
Mvp	139.97	0.577876	0.24743	2.33551	0.0195168	0.195671
Vamp5	249.385	-0.483367	0.207001	-2.3351	0.0195384	0.195761
Sugp2	10264.7	-0.392771	0.168262	-2.33428	0.0195811	0.196063
Galm	758.288	-0.4555	0.195184	-2.3337	0.0196117	0.196233
Slc3a2	1950.87	0.529377	0.226862	2.33347	0.0196233	0.196233
1700058G18Rik	2703.63	-0.431144	0.184842	-2.3325	0.0196745	0.196282
9130014G24Rik	2163.87	-0.448781	0.192485	-2.33151	0.0197267	0.196282
Bnc2	220.923	0.514193	0.220455	2.33241	0.0196789	0.196282
Ccdc89	4461.26	-0.456486	0.195747	-2.33201	0.0196999	0.196282
Lpxn	962.88	-0.449554	0.19274	-2.33243	0.0196778	0.196282
N4bp1	223.951	0.549016	0.235482	2.33146	0.0197292	0.196282
Svs5	21.2471	-0.716811	0.307365	-2.33212	0.0196946	0.196282
Trmt5	348.895	-0.439931	0.188674	-2.3317	0.0197163	0.196282
Syt7	238.285	0.478878	0.205466	2.3307	0.0197694	0.196432
Trpm6	835.067	-0.518051	0.222268	-2.33075	0.0197668	0.196432
Rapgef5	646.415	-0.532794	0.228644	-2.33024	0.0197937	0.196548
Lass6	136.663	0.524727	0.225342	2.32858	0.0198811	0.197164
Pdp2	53.0675	0.58246	0.250125	2.32867	0.0198764	0.197164
1110020A21Rik	318.999	-0.45878	0.197115	-2.32747	0.0199403	0.197476
1700019D03Rik	9141.37	-0.403909	0.173555	-2.32727	0.0199507	0.197476
Bach1	90.068	0.558678	0.240037	2.32746	0.0199406	0.197476
1700063D05Rik	367.534	-0.578456	0.248757	-2.32539	0.0200511	0.197715
2510009E07Rik	29.8556	0.674502	0.290036	2.32558	0.0200412	0.197715
4933403G14Rik	1207.35	-0.498862	0.214515	-2.32554	0.0200434	0.197715
Hspa9	2575.69	-0.526026	0.226123	-2.32628	0.0200036	0.197715
Larp1	7884.45	-0.537834	0.231232	-2.32595	0.0200213	0.197715
Rnf182	39.5161	-0.626393	0.269286	-2.32613	0.0200116	0.197715
Dars	1312.98	-0.44437	0.191151	-2.3247	0.0200878	0.197952
Esd	64.5061	0.615637	0.264878	2.32423	0.0201132	0.198077
Nrip3	57.796	0.553746	0.238319	2.32354	0.0201499	0.198313
Slc40a1	128.255	0.590152	0.254056	2.32292	0.0201834	0.198517
Rtn2	118.365	-0.558801	0.240676	-2.3218	0.0202435	0.198982
Bhmt2	30.9666	0.680334	0.29314	2.32085	0.0202949	0.198984
Prr12	67.5721	0.595328	0.256504	2.32093	0.0202908	0.198984
Tnks2	507.438	0.458207	0.19738	2.32145	0.0202628	0.198984
Vit	677.118	-0.389109	0.167656	-2.32088	0.0202931	0.198984
D4Wsu53e	392.633	0.42094	0.181472	2.31958	0.0203635	0.199509
Lck	49.3822	0.610803	0.263347	2.31939	0.0203741	0.199509
Ankrd24	84.4836	0.555123	0.23937	2.3191	0.0203898	0.199538
Cks1b	23.2699	0.680026	0.293301	2.31852	0.020421	0.199717
Pik3c2b	46.0608	0.609313	0.262913	2.31755	0.0204739	0.199998
Tnfrsf1b	94.4117	0.582519	0.25138	2.31729	0.0204882	0.199998
Ush1c	87.3047	-0.665087	0.287008	-2.31731	0.0204867	0.199998
Wdr16	3020.92	-0.399615	0.172532	-2.31618	0.0205482	0.200458
Fam83f	47.3116	0.592175	0.255837	2.31465	0.0206319	0.201148
Nkx2-6	483.17	-0.42486	0.183635	-2.31361	0.0206891	0.201454
Yme1l1	3328.71	-0.410717	0.177507	-2.31381	0.0206781	0.201454
Lrrc8d	110.212	0.57005	0.246497	2.3126	0.0207445	0.20174
Mtss1l	176.415	0.582984	0.252067	2.31281	0.0207331	0.20174
C530008M17Rik	11403.7	-0.432036	0.186857	-2.31212	0.0207712	0.201874
Gtf2a2	818.929	-0.493644	0.213581	-2.31127	0.0208181	0.202203
Bbs10	518.125	-0.411388	0.178034	-2.31073	0.0208476	0.202252
Bcap31	197.242	0.495883	0.214602	2.3107	0.0208492	0.202252
Ophn1	994.285	-0.395485	0.171173	-2.31044	0.0208637	0.202267
Ankar	2325.46	-0.373752	0.161866	-2.30902	0.0209422	0.202298
Isca2	748.834	-0.416632	0.180386	-2.30966	0.0209067	0.202298
L1td1	16.4476	0.704271	0.304898	2.30986	0.0208958	0.202298
Prelid1	181.513	0.44243	0.191546	2.30979	0.0208997	0.202298
Zcwpw1	219.904	0.493605	0.213736	2.30941	0.0209208	0.202298
Zfp692	111.146	0.580002	0.251194	2.30898	0.0209449	0.202298
St6gal1	181.967	0.553206	0.239765	2.30728	0.0210391	0.202957
Tom1l1	70.6956	0.56242	0.243743	2.30743	0.0210307	0.202957
BC013529	361.56	-0.405135	0.175615	-2.30695	0.0210574	0.203003
Ggnbp2	8326.4	-0.374873	0.162621	-2.3052	0.0211554	0.203003
Gm5506	8924.39	-0.651473	0.282539	-2.30578	0.0211229	0.203003
Ndst3	358.866	-0.513038	0.222475	-2.30605	0.0211079	0.203003
Nxn	3537.1	-0.428403	0.185851	-2.30509	0.0211614	0.203003
Rai14	11280.5	-0.464681	0.201516	-2.30593	0.0211147	0.203003
Tnik	204.909	0.447525	0.194133	2.30525	0.0211525	0.203003
Trpm7	387.844	0.518591	0.224881	2.30607	0.0211069	0.203003
Ttc17	236.473	0.454348	0.197092	2.30526	0.0211521	0.203003
Fam195a	101.834	0.547261	0.237444	2.3048	0.0211778	0.203035
Acsl4	233.62	0.504405	0.219034	2.30287	0.0212863	0.20395
Acads	182.769	0.521617	0.226588	2.30205	0.0213321	0.204012
Gm16576	22.0012	0.673775	0.292658	2.30226	0.0213205	0.204012
Larp1b	5374.75	-0.378682	0.164481	-2.30228	0.0213192	0.204012
Ctsf	485.165	0.632068	0.27468	2.3011	0.0213859	0.204275
Kcnd3	117.16	0.53735	0.2335	2.30129	0.0213755	0.204275
4632434I11Rik	1589.32	-0.442944	0.19259	-2.29993	0.0214521	0.204281
Agbl4	960.542	-0.396007	0.17215	-2.30036	0.0214276	0.204281
Esr1	109.309	0.645016	0.280402	2.30032	0.0214299	0.204281
Sbno2	348.201	0.458003	0.199083	2.30057	0.0214162	0.204281
Wbp5	164.013	0.524384	0.227989	2.30004	0.0214458	0.204281
1700072E05Rik	139.569	-0.56228	0.244592	-2.29885	0.0215136	0.20467
Camsap2	2033.33	-0.431686	0.187804	-2.2986	0.0215277	0.20467
Tmsb4x	1161.21	0.540812	0.235287	2.29852	0.0215324	0.20467
Serinc2	93.3966	-0.592638	0.25789	-2.29803	0.0215604	0.204685
Vax2os1	71.9513	0.560867	0.244052	2.29815	0.0215534	0.204685
Sat2	68.756	0.540739	0.235386	2.29725	0.0216047	0.204856
Spna1	898.803	-0.51526	0.224281	-2.29739	0.0215968	0.204856
1700029J07Rik	831.581	-0.464516	0.202261	-2.29662	0.0216406	0.205002
Ubxn6	15029	-0.358715	0.1562	-2.29652	0.0216464	0.205002
Naip5	39.5231	0.659665	0.287313	2.29598	0.021677	0.205167
Hsd17b10	122.438	0.583692	0.254252	2.29572	0.0216916	0.205181
Lrrc28	6349.85	-0.489283	0.213185	-2.29511	0.0217267	0.205262
Nusap1	936.502	-0.430664	0.18764	-2.29516	0.0217239	0.205262
Capns1	4379.22	-0.379067	0.165187	-2.29477	0.0217461	0.205321
Prdx3	268.209	0.56859	0.247872	2.29388	0.0217972	0.205679
Mef2d	132.107	0.512698	0.22365	2.29241	0.0218822	0.206356
Slc35a5	1379.89	-0.385845	0.168377	-2.29155	0.0219314	0.206695
Hoxd3	23.2293	0.68574	0.299503	2.28959	0.0220451	0.20739
Mettl4	394.444	-0.416458	0.181864	-2.28994	0.0220248	0.20739
Nt5c1b	25476.6	-0.414452	0.181013	-2.28962	0.0220431	0.20739
Hyal6	2311.87	-0.392234	0.171366	-2.28886	0.0220872	0.20766
Dhrs7	225.88	0.570883	0.249576	2.28741	0.0221717	0.207701
Efnb1	469.431	0.562762	0.246019	2.28748	0.0221679	0.207701
Iah1	81.3421	0.552049	0.24127	2.28809	0.0221322	0.207701
R3hcc1	690.366	-0.538518	0.235347	-2.28818	0.0221268	0.207701
Snord123	880.289	0.690264	0.301626	2.28847	0.0221099	0.207701
Traf1	219.483	-0.614507	0.268606	-2.28776	0.0221514	0.207701
Kif18a	596.923	-0.387542	0.169448	-2.28709	0.0221905	0.207752
Rab24	146.223	0.507067	0.221791	2.28624	0.0222404	0.208094
Osbpl5	107.021	0.568356	0.248629	2.28596	0.0222563	0.208118
Wls	72.0808	0.660104	0.288808	2.28562	0.0222767	0.208184
Catsper4	2277.03	-0.459794	0.201194	-2.28533	0.0222935	0.208215
AF366264	3559.89	-0.533708	0.233598	-2.28473	0.0223285	0.208313
Fscb	17605.7	-0.451303	0.197533	-2.28469	0.0223307	0.208313
Aco1	222.275	0.486517	0.213009	2.28402	0.0223706	0.208419
Asah2	91.8783	0.650074	0.284608	2.28411	0.0223653	0.208419
Gm9833	115.051	-0.566436	0.248022	-2.28382	0.0223823	0.208419
Adhfe1	44.1438	0.672136	0.294421	2.28291	0.022436	0.208669
Pvrl3	11339.8	-0.338895	0.148446	-2.28295	0.0224331	0.208669
Csde1	11336.4	-0.427003	0.187103	-2.28218	0.0224788	0.208749
Gnl3l	154.611	0.560833	0.245756	2.28208	0.0224848	0.208749
Vps13d	1004.76	0.424876	0.186177	2.28211	0.0224828	0.208749
Cylc1	1414.58	-0.38997	0.170935	-2.28139	0.0225255	0.209002
Slitrk5	24.5163	0.67938	0.297887	2.28066	0.0225685	0.209276
Tmem45a	27.4872	0.683709	0.299863	2.28008	0.0226032	0.209473
Dnajc5g	1622.15	-0.559251	0.245322	-2.27966	0.022628	0.209576
Trp53bp2	77.8599	0.522844	0.229374	2.27944	0.0226412	0.209576
1700020C07Rik	853.003	-0.507174	0.222649	-2.27791	0.0227322	0.210109
Cpt1a	596.276	0.548621	0.240824	2.2781	0.0227207	0.210109
Dpp8	3398.83	-0.380807	0.167185	-2.27775	0.0227414	0.210109
Rusc2	534.69	-0.528333	0.231973	-2.27756	0.0227528	0.210109
Cox6a1	1768.93	0.586492	0.257603	2.27673	0.0228024	0.210317
Pgm3	201.106	0.50143	0.220221	2.27694	0.0227898	0.210317
Ifi27l1	232.629	0.516249	0.226795	2.27628	0.0228295	0.210442
Cbl	1942.47	-0.412613	0.181321	-2.2756	0.02287	0.21061
Zfp410	212.2	0.416099	0.182859	2.27552	0.0228748	0.21061
Ndufc2	153.862	0.559373	0.245872	2.27506	0.0229024	0.210639
Tmem150c	173.819	-0.503455	0.221297	-2.27502	0.0229049	0.210639
Shq1	225.283	-0.489377	0.215162	-2.27445	0.0229387	0.210825
Clspn	115.719	0.513837	0.225957	2.27405	0.0229632	0.210925
Sec24d	101.765	0.624965	0.274917	2.27329	0.0230088	0.211114
Zmynd8	91.7301	0.497886	0.219019	2.27325	0.0230108	0.211114
Snhg11	303.412	0.658448	0.289789	2.27216	0.0230767	0.211502
Ssxb2	64.5135	-0.645841	0.284248	-2.2721	0.0230804	0.211502
Gab2	1028.14	-0.403701	0.177717	-2.2716	0.0231107	0.211656
Foxm1	1536.14	-0.433607	0.190947	-2.27082	0.0231579	0.211963
Bahd1	317.184	0.45867	0.202041	2.27018	0.0231966	0.212052
Ceacam2	278.044	-0.424387	0.186989	-2.26958	0.0232332	0.212052
Fzd1	43.9936	0.617025	0.27194	2.26898	0.0232696	0.212052
Gm101	613.416	-0.418209	0.184293	-2.26926	0.0232526	0.212052
Miat	153.967	0.666218	0.293635	2.26886	0.0232766	0.212052
Nxf3	289.281	0.465579	0.20512	2.26979	0.0232203	0.212052
Pabpc2	18190.3	-0.372117	0.16397	-2.26942	0.0232426	0.212052
Plk1s1	4517.5	-0.365385	0.161001	-2.26946	0.0232404	0.212052
5930416I19Rik	880.668	-0.56485	0.249124	-2.26735	0.023369	0.212769
Klhl12	1215.34	-0.406875	0.17948	-2.26697	0.0233922	0.212855
Csnk1a1	856.743	-0.495325	0.218575	-2.26616	0.0234418	0.212933
Ppp4r4	1696.04	-0.486933	0.214869	-2.26619	0.0234398	0.212933
Tiprl	1484.12	-0.366048	0.161508	-2.26644	0.0234245	0.212933
4930594C11Rik	317.242	-0.441009	0.194645	-2.26571	0.0234693	0.212935
Utp14b	865.228	-0.405272	0.178863	-2.26582	0.0234623	0.212935
BC030867	819.511	-0.570596	0.25191	-2.26508	0.0235077	0.213158
Dok1	21.6065	0.68725	0.303453	2.26477	0.0235269	0.213208
Comt	111.143	0.498047	0.220012	2.26373	0.0235906	0.213661
Adam5	25300.1	-0.39871	0.176171	-2.2632	0.0236235	0.213711
Tbl1x	94.5775	0.551257	0.243565	2.26328	0.0236184	0.213711
Diap3	760.633	-0.392661	0.173554	-2.26248	0.0236679	0.213966
Mpi	4816.65	-0.375607	0.166029	-2.26229	0.0236793	0.213966
Myo1b	68.612	0.619127	0.273722	2.26188	0.023705	0.214074
Tgm3	74.7525	-0.579144	0.256074	-2.26162	0.0237207	0.214092
3000002C10Rik	26.2776	-0.653372	0.288967	-2.26106	0.0237556	0.214158
Dyrk2	906.313	-0.542902	0.2401	-2.26115	0.0237501	0.214158
Ddx5	11196.2	-0.345604	0.152897	-2.26037	0.0237985	0.214203
Gfra2	704.212	0.476536	0.210852	2.26005	0.023818	0.214203
Lyar	16179.4	-0.429022	0.189832	-2.26001	0.0238208	0.214203
Styx	483.463	-0.467237	0.206754	-2.25987	0.0238294	0.214203
Terf1	225.339	-0.538646	0.238314	-2.26023	0.0238067	0.214203
Csf1r	706.811	0.571696	0.253191	2.25796	0.0239479	0.215112
Wdr19	1497.94	-0.369997	0.163875	-2.2578	0.0239581	0.215112
1190002N15Rik	49.4494	0.582913	0.258253	2.25714	0.0239995	0.215186
1700003M02Rik	13768.7	-0.398986	0.17685	-2.25607	0.0240663	0.215186
Apaf1	83.4861	0.606122	0.268683	2.2559	0.024077	0.215186
Ddx3y	172.256	0.547402	0.242496	2.25737	0.0239852	0.215186
Itga5	34.5788	0.620234	0.274873	2.25644	0.024043	0.215186
Lsm12	696.955	-0.40461	0.179327	-2.25627	0.0240539	0.215186
Nudt18	6626.26	-0.357142	0.158292	-2.25622	0.024057	0.215186
Zfp783	102.453	0.538212	0.238491	2.25674	0.0240244	0.215186
Smndc1	308.534	-0.501927	0.222543	-2.25542	0.0241072	0.215208
Tcp1	35264.2	-0.335076	0.148554	-2.25558	0.0240971	0.215208
D1Pas1	7497.73	-0.401324	0.178003	-2.25459	0.0241589	0.215546
Dpp7	48.9858	0.611523	0.271291	2.25413	0.0241882	0.215601
Tnip2	50.6747	0.59916	0.265814	2.25405	0.0241927	0.215601
Ncl	484.353	0.48495	0.215188	2.25361	0.0242204	0.215724
4933411K16Rik	46950	-0.37761	0.167584	-2.25325	0.0242431	0.215803
Tm7sf2	67.8192	0.592261	0.262978	2.25213	0.0243138	0.216308
4930555G01Rik	200.146	-0.601183	0.267022	-2.25144	0.024358	0.216454
Ptpn4	1462.69	-0.396369	0.17605	-2.25145	0.0243568	0.216454
Hspg2	1018.3	0.445433	0.19788	2.25103	0.0243838	0.21656
Ralgps1	1161.21	-0.382017	0.169791	-2.24992	0.0244539	0.217058
Pan3	3178.71	-0.379712	0.168817	-2.24925	0.0244967	0.217314
Pgd	244.19	0.461272	0.205114	2.24885	0.0245221	0.217415
Ap1m1	4352.56	-0.474816	0.211189	-2.2483	0.0245572	0.217603
Prdm9	44.5292	0.590897	0.262855	2.248	0.0245763	0.217648
Ap3s1	317.326	-0.487758	0.217053	-2.24718	0.0246283	0.217737
Ncan	708.443	-0.574465	0.255623	-2.24732	0.0246198	0.217737
Slc28a1	60.8732	0.578037	0.257207	2.24736	0.0246171	0.217737
Ubqln2	96.9074	0.589671	0.262467	2.24665	0.0246624	0.217914
Cdc42bpg	181.749	0.52152	0.232195	2.24605	0.024701	0.217993
Slc2a5	14259.2	-0.507028	0.225771	-2.24576	0.0247192	0.217993
Tmem177	726.353	-0.395827	0.176256	-2.24575	0.0247202	0.217993
Tpte	289.86	-0.435583	0.193969	-2.24564	0.0247274	0.217993
Cept1	52.0913	0.64537	0.287455	2.24511	0.0247609	0.218125
Gm14057	58.3276	-0.546438	0.243406	-2.24497	0.0247703	0.218125
Elovl5	1023.02	0.443437	0.197574	2.24442	0.0248057	0.218312
Armcx2	238.854	0.590145	0.263022	2.24371	0.0248508	0.218356
Ezh2	1043.81	-0.395564	0.176301	-2.24368	0.0248527	0.218356
Nudt12	48.3292	0.582884	0.259764	2.2439	0.0248388	0.218356
Plxna2	847.456	-0.421037	0.187719	-2.24291	0.0249026	0.218436
Prcp	642.061	-0.385429	0.171824	-2.24317	0.0248862	0.218436
Sik2	848.67	-0.423801	0.188953	-2.24289	0.0249039	0.218436
Prkacb	173.633	0.492686	0.219768	2.24185	0.0249713	0.218903
Nespas	380.92	0.407822	0.181988	2.24093	0.0250306	0.2193
Adam6a	2107.17	-0.498707	0.222577	-2.24061	0.0250514	0.219358
Fam71d	8704.51	-0.424888	0.189743	-2.23928	0.0251376	0.219574
Irf8	149.921	0.597791	0.266906	2.2397	0.0251102	0.219574
Nfic	163.267	0.535362	0.239093	2.23914	0.0251466	0.219574
Nkx2-4	30.11	-0.637135	0.284471	-2.23971	0.0251095	0.219574
Phlpp2	173.755	0.432072	0.192938	2.23944	0.0251273	0.219574
4632427E13Rik	29.6301	0.671534	0.299947	2.23885	0.0251659	0.21959
Fam149b	973.731	-0.408004	0.182284	-2.23829	0.025202	0.21959
Kif9	9528.51	-0.371564	0.166003	-2.2383	0.0252015	0.21959
Serpinb6c	73.6369	-0.527037	0.235469	-2.23825	0.0252048	0.21959
Btbd7	1272.35	-0.357985	0.159973	-2.23778	0.0252354	0.219733
Pdlim3	38.006	0.621785	0.277897	2.23746	0.0252562	0.219791
Cyb5r3	597.763	0.398896	0.1783	2.23721	0.0252725	0.21981
Art4	20.427	0.657223	0.294116	2.23457	0.0254455	0.219934
Asns	3223.28	-0.390822	0.174785	-2.23601	0.0253511	0.219934
Cmklr1	696.346	-0.45852	0.205169	-2.23484	0.0254279	0.219934
Fubp3	207.962	0.44505	0.199153	2.23471	0.0254364	0.219934
Gsdma	314.927	-0.542526	0.242625	-2.23607	0.0253474	0.219934
N4bp2l2	2461.95	-0.359444	0.160868	-2.23441	0.0254564	0.219934
Ncbp1	6987.64	-0.417762	0.186833	-2.23601	0.0253509	0.219934
Pik3r1	83.1285	0.609458	0.272746	2.23453	0.0254483	0.219934
Setd6	38.1601	0.634043	0.283587	2.2358	0.0253648	0.219934
Spesp1	6468.15	-0.374921	0.167727	-2.2353	0.0253974	0.219934
Tcf3	161.023	0.529116	0.236799	2.23445	0.0254532	0.219934
Tpp2	4656.61	-0.357072	0.159714	-2.23569	0.025372	0.219934
Gpd2	18347.3	-0.369874	0.165604	-2.23348	0.0255171	0.220092
Slc25a42	40.9366	0.59094	0.264556	2.23371	0.0255024	0.220092
Trim69	3380.42	-0.390915	0.17501	-2.23366	0.0255052	0.220092
Zfp771	192.275	0.428834	0.192036	2.23308	0.0255434	0.220196
Slc7a11	200.435	0.51353	0.230008	2.23266	0.0255713	0.220315
Gdap2	580.218	-0.37903	0.169791	-2.23234	0.0255927	0.220377
Acp6	68.1215	0.553148	0.247954	2.23085	0.0256912	0.220615
Aftph	2349.13	-0.427015	0.191404	-2.23097	0.0256833	0.220615
Bik	50.1662	0.580504	0.260155	2.23138	0.025656	0.220615
Fam46c	23767	-0.333535	0.149485	-2.23123	0.025666	0.220615
Yipf5	816.339	-0.481084	0.215602	-2.23135	0.0256577	0.220615
Alg13	544.219	-0.381689	0.171147	-2.23018	0.0257354	0.220751
Gm13718	63.8869	0.538754	0.241563	2.23028	0.0257289	0.220751
Usf2	152.166	0.472487	0.211921	2.22954	0.0257778	0.220993
2010204K13Rik	19.8109	0.665986	0.298768	2.22911	0.0258066	0.221118
4933417E11Rik	38.5295	-0.594157	0.266658	-2.22816	0.0258696	0.221173
Ercc4	898.276	-0.394778	0.177177	-2.22816	0.0258698	0.221173
Prosapip1	44.2034	0.571229	0.256316	2.22862	0.0258395	0.221173
Spef2	874.08	-0.428987	0.192527	-2.22819	0.0258679	0.221173
Cxcl12	242.531	0.502169	0.225408	2.22783	0.0258922	0.221242
Dqx1	32.373	0.650206	0.291886	2.2276	0.0259071	0.221248
Zmynd12	519.382	-0.477648	0.214468	-2.22713	0.0259387	0.221397
Cyb5rl	49.4612	0.598399	0.26877	2.22644	0.025985	0.221435
Lcmt2	56.3475	0.605117	0.271759	2.22667	0.0259696	0.221435
Smpd1	78.2428	0.588997	0.264549	2.22642	0.0259859	0.221435
Col4a3bp	793.014	-0.391397	0.175859	-2.22563	0.026039	0.221689
D830031N03Rik	251.822	0.450629	0.202479	2.22555	0.0260441	0.221689
Cox6b1	88.039	0.565115	0.253998	2.22488	0.0260893	0.22176
Mettl21a	39.654	0.618998	0.278245	2.22465	0.0261046	0.22176
Muc4	424.55	-0.46874	0.210709	-2.22458	0.0261095	0.22176
Phospho2	8514.28	-0.416735	0.187322	-2.22471	0.026101	0.22176
Thsd7b	737.605	-0.381744	0.171627	-2.22427	0.0261306	0.221818
Gbas	196.063	0.510994	0.229791	2.22373	0.0261664	0.22188
P2rx4	88.6786	0.515529	0.23182	2.22383	0.0261598	0.22188
Tmem223	29.8855	0.627664	0.282442	2.22227	0.0262649	0.222594
Cnnm2	75.6894	0.518027	0.233177	2.22161	0.02631	0.222854
Glt8d2	137.458	-0.516977	0.232735	-2.22131	0.0263298	0.222901
4930465M20Rik	175.949	-0.489399	0.220398	-2.22053	0.0263829	0.223229
4930525G20Rik	475.27	-0.585562	0.263978	-2.21823	0.0265394	0.223571
Atg5	94.2497	0.538765	0.242948	2.21761	0.0265814	0.223571
Cep57	4932.35	-0.355464	0.160263	-2.218	0.0265546	0.223571
Dpy19l2	4423.25	-0.371317	0.167385	-2.21833	0.0265321	0.223571
Fth1	749.62	0.544726	0.245511	2.21875	0.0265039	0.223571
Gmeb1	319.465	-0.45836	0.206598	-2.21861	0.0265133	0.223571
Litaf	157.996	0.549237	0.247507	2.21908	0.0264814	0.223571
Mmab	49.4862	0.570702	0.257339	2.21771	0.0265748	0.223571
Obscn	154.221	0.566137	0.255241	2.21805	0.0265513	0.223571
Slc39a8	1089.46	-0.362077	0.163183	-2.21884	0.0264973	0.223571
Usp1	5215.64	-0.494535	0.222949	-2.21815	0.0265444	0.223571
Rsph9	1636.62	-0.42606	0.192194	-2.21682	0.0266351	0.223902
Hivep2	101.852	0.575774	0.259792	2.21629	0.0266718	0.22409
4921513I03Rik	249.992	-0.453899	0.204963	-2.21454	0.0267914	0.224609
Aim1l	58.8422	0.654101	0.295353	2.21464	0.0267848	0.224609
Prss46	1402.81	-0.42549	0.192112	-2.2148	0.0267735	0.224609
Rgma	122.203	0.550114	0.248391	2.21471	0.0267799	0.224609
Idh1	866.78	0.499698	0.225722	2.21378	0.0268443	0.224686
Tgfb2	17.2584	0.680004	0.307185	2.21366	0.0268521	0.224686
Tnfaip8	42.3431	0.631917	0.285474	2.21357	0.0268584	0.224686
Tubgcp5	209.432	0.428639	0.19364	2.21359	0.0268572	0.224686
Chadl	119.075	-0.527382	0.238274	-2.21334	0.0268744	0.2247
Cnn3	55.6289	0.593788	0.268321	2.21298	0.0268993	0.224767
Wfdc10	119.73	0.482493	0.218046	2.2128	0.0269114	0.224767
Lrrc49	2119.61	-0.466055	0.210674	-2.21221	0.0269522	0.224987
Sri	51.3908	0.648399	0.293146	2.21187	0.0269759	0.225064
Cutc	600.553	-0.358045	0.161912	-2.21136	0.027011	0.225116
Tlr9	25.7874	-0.679864	0.307421	-2.21151	0.0270006	0.225116
Dynlrb2	1194.24	-0.386198	0.174663	-2.2111	0.0270286	0.225142
Gm8267	101.445	-0.490381	0.221934	-2.20958	0.0271341	0.225863
Trim26	262.982	0.474727	0.214863	2.20944	0.0271442	0.225863
1700123L14Rik	8371.52	-0.392718	0.177797	-2.2088	0.0271884	0.225964
Nhsl2	76.452	0.635367	0.287674	2.20864	0.0271999	0.225964
Tmem14c	69.1662	0.551028	0.249463	2.20886	0.0271847	0.225964
Lats2	1216.89	-0.403852	0.182873	-2.20837	0.0272182	0.225996
Alg12	344.969	-0.390008	0.176639	-2.20793	0.0272489	0.22613
Sept8	95.2366	0.574222	0.260155	2.20723	0.0272979	0.226174
Pde11a	25.7872	-0.647795	0.293463	-2.20742	0.027285	0.226174
Sema4b	330.869	0.505631	0.229047	2.20755	0.027276	0.226174
Znrf3	470.38	-0.430871	0.195233	-2.20696	0.0273168	0.226211
Nfkbia	109.876	0.464331	0.210415	2.20673	0.0273326	0.226221
2900005J15Rik	39.2226	0.598623	0.271507	2.20482	0.0274667	0.227045
Adamtsl4	35.4273	0.580039	0.263499	2.2013	0.0277151	0.227045
Arhgef25	184.31	0.472226	0.214308	2.20349	0.0275604	0.227045
Cebpd	40.7406	0.641563	0.291112	2.20384	0.0275357	0.227045
D7Ertd443e	2893.87	-0.355497	0.16141	-2.20245	0.0276338	0.227045
Efcab2	836.851	-0.37041	0.168276	-2.20121	0.0277212	0.227045
Fam92b	151.612	-0.495745	0.225187	-2.20149	0.0277015	0.227045
Galnt3	3567.9	-0.384866	0.174673	-2.20336	0.0275696	0.227045
Gsg1	73447.1	-0.347264	0.157737	-2.20154	0.0276977	0.227045
Hexim1	280.83	0.426573	0.193539	2.20406	0.0275199	0.227045
Nav3	52.2937	0.606036	0.275128	2.20275	0.0276127	0.227045
Nol8	2965.24	-0.362712	0.164755	-2.20153	0.0276987	0.227045
Pde8b	114.247	0.539804	0.245138	2.20205	0.0276621	0.227045
Pm20d2	69.4403	0.562312	0.255418	2.20154	0.0276981	0.227045
Ppfia2	232.083	-0.440014	0.199913	-2.20103	0.0277339	0.227045
Ppp2r1b	3726.43	-0.434532	0.197307	-2.20232	0.0276428	0.227045
Rab6a	617.992	-0.362764	0.164551	-2.20457	0.0274841	0.227045
Smad3	109.46	0.548042	0.248974	2.2012	0.0277216	0.227045
Tbx22	60.3174	0.53824	0.244547	2.20096	0.0277386	0.227045
Tnrc18	1804.61	-0.434205	0.196954	-2.2046	0.0274825	0.227045
Uso1	333.518	0.444449	0.201695	2.20357	0.0275546	0.227045
Igfbp5	105.207	0.663032	0.30136	2.20013	0.0277976	0.227286
Insr	491.117	0.389877	0.177222	2.19993	0.0278119	0.227286
Tpd52l2	220.593	0.41713	0.189592	2.20015	0.0277965	0.227286
4930503E14Rik	212.041	-0.485445	0.220782	-2.19875	0.0278955	0.227609
Cpox	55.3262	0.561237	0.255205	2.19916	0.0278664	0.227609
Creb3l1	36.8724	0.595899	0.271042	2.19855	0.02791	0.227609
Vps35	1772.66	-0.350381	0.159354	-2.19876	0.0278948	0.227609
Klhl36	119.464	0.468477	0.213132	2.19806	0.0279448	0.227655
Lpcat2b	6340.84	-0.384815	0.175065	-2.19813	0.0279397	0.227655
Mapk8ip1	808.562	-0.399182	0.181636	-2.19771	0.02797	0.227741
Psma5	324.349	-0.475897	0.216594	-2.19719	0.0280069	0.227913
Slc20a2	221.515	0.551151	0.250865	2.197	0.0280205	0.227913
4930565D16Rik	41.8347	-0.630248	0.286967	-2.19623	0.0280752	0.228239
Cep63	15521.1	-0.39299	0.178991	-2.19559	0.0281215	0.228258
Pi16	123.701	-0.511839	0.23311	-2.1957	0.0281134	0.228258
Rnh1	414.445	0.521812	0.237644	2.19577	0.0281084	0.228258
Shisa5	86.9163	0.505744	0.230406	2.19501	0.0281627	0.228474
Atf2	1610.47	-0.363608	0.165691	-2.19449	0.0281999	0.228656
Tmcc1	2825	-0.456952	0.208255	-2.1942	0.0282213	0.22871
Pdgfrl	23.7195	0.653582	0.297934	2.19372	0.0282559	0.228797
Srek1ip1	150.016	-0.486578	0.221813	-2.19364	0.0282614	0.228797
Dock8	504.635	0.520118	0.237145	2.19325	0.0282895	0.228905
Ccdc38	10081	-0.326064	0.148682	-2.19303	0.0283052	0.228913
4933417A18Rik	1365.04	-0.439389	0.200412	-2.19243	0.0283486	0.229026
Snap91	27.898	-0.633447	0.288918	-2.19248	0.0283448	0.229026
BC017612	384.717	-0.464691	0.211995	-2.19199	0.0283802	0.229043
Sec14l1	7170.85	-0.329671	0.150386	-2.19217	0.0283673	0.229043
1700001L19Rik	1974.17	-0.439759	0.200665	-2.19151	0.0284149	0.229086
Macf1	3260.11	0.465033	0.212182	2.19168	0.0284029	0.229086
Map3k3	375.054	0.379548	0.173221	2.19113	0.0284425	0.22919
Adss	1597.48	-0.384206	0.175399	-2.19047	0.0284905	0.229457
2700094K13Rik	56.0238	0.555399	0.253703	2.18918	0.0285841	0.229968
Fblim1	24.9783	0.6283	0.286983	2.18933	0.0285727	0.229968
Grap2	44.0336	-0.560532	0.25607	-2.18898	0.0285982	0.229968
Pus10	866.616	-0.359147	0.16413	-2.18818	0.0286563	0.230197
Slc25a24	289.48	-0.402368	0.183874	-2.18828	0.0286492	0.230197
Dcxr	29.4679	0.627519	0.286832	2.18776	0.0286873	0.230327
Rpf2	394.475	-0.431184	0.197138	-2.18722	0.0287262	0.230521
Morf4l2	320.024	0.429802	0.196571	2.18649	0.0287795	0.230829
C1qc	281.175	0.565835	0.258857	2.1859	0.0288232	0.23106
Rasl2-9-ps	2177.7	-0.359945	0.164767	-2.18456	0.0289209	0.231248
Shank1	114.913	0.464546	0.212629	2.18478	0.0289053	0.231248
Tbce	248.281	-0.410042	0.187681	-2.18478	0.0289051	0.231248
Unc119	381.471	0.414674	0.189814	2.18463	0.0289158	0.231248
Zfp414	71.2022	0.573071	0.262261	2.18512	0.0288801	0.231248
Rap1gds1	89.2056	0.523699	0.239784	2.18405	0.0289588	0.231432
B930003M22Rik	19.7048	0.664307	0.304285	2.18317	0.029023	0.23147
Ddb2	94.948	0.502518	0.230164	2.1833	0.0290139	0.23147
Tmem63b	51.457	0.584522	0.267674	2.1837	0.028984	0.23147
Zbtb34	369.203	-0.481917	0.220726	-2.18333	0.0290115	0.23147
AI836003	1118.8	-0.428786	0.19649	-2.18222	0.029093	0.231553
Ankrd26	79.1497	0.497522	0.227948	2.18261	0.0290646	0.231553
Axl	759.049	0.507178	0.232399	2.18236	0.0290829	0.231553
Vash2	4872.46	-0.366835	0.168069	-2.18265	0.0290617	0.231553
Asnsd1	6989.98	-0.409304	0.187617	-2.18159	0.0291401	0.231715
Cacybp	535.287	-0.372034	0.17056	-2.18124	0.0291654	0.231715
Man2a2	2809.88	0.540655	0.247877	2.18114	0.0291728	0.231715
Nup62-il4i1	318.115	-0.412725	0.189195	-2.18148	0.0291477	0.231715
Ccdc90a	43.5236	0.608523	0.279144	2.17996	0.0292601	0.232118
Gstt1	38.7683	0.639738	0.293482	2.17982	0.0292709	0.232118
Kcne3	1343.6	-0.446006	0.204623	-2.17965	0.0292833	0.232118
Lamc1	374.625	0.5069	0.232551	2.17973	0.0292772	0.232118
Vwa3a	2816.37	-0.422176	0.193732	-2.17918	0.0293185	0.232279
5430407P10Rik	38.572	0.627058	0.287937	2.17776	0.0294239	0.232576
Fxr1	17585.9	-0.406756	0.186771	-2.17784	0.0294182	0.232576
Ino80c	825.673	-0.441083	0.202522	-2.17795	0.0294097	0.232576
Pacrgl	707.491	-0.488626	0.224356	-2.1779	0.0294131	0.232576
Rnf19a	16307.6	-0.471483	0.216508	-2.17767	0.0294308	0.232576
1700072O05Rik	74.0268	-0.558022	0.256301	-2.17721	0.0294646	0.232713
Btg4	264.116	-0.448313	0.205946	-2.17685	0.0294921	0.232713
Mtor	7887.61	-0.47911	0.220095	-2.17684	0.0294929	0.232713
4933411K20Rik	10760.2	-0.350917	0.161274	-2.17591	0.0295623	0.232911
Mex3a	44.3141	0.620745	0.285282	2.1759	0.0295629	0.232911
Skp1a	2531.88	-0.34175	0.157041	-2.17619	0.0295414	0.232911
E2f5	267.792	-0.491254	0.225877	-2.17488	0.0296391	0.233393
Gm4907	656.799	-0.429762	0.197709	-2.17371	0.0297266	0.233855
Pdcl2	6728.71	-0.443533	0.204045	-2.1737	0.0297278	0.233855
4931431F19Rik	1493.1	-0.402203	0.185163	-2.17215	0.0298443	0.234653
Tex21	3150.38	-0.489185	0.225244	-2.1718	0.0298709	0.234743
Aktip	1009.07	-0.370093	0.170431	-2.17151	0.0298925	0.234794
5430411K18Rik	411.169	0.43998	0.202794	2.1696	0.0300374	0.235808
Ntn5	56.9013	-0.612858	0.282517	-2.16928	0.0300617	0.235808
Zfp451	10911.4	-0.460486	0.212283	-2.16921	0.030067	0.235808
6720463M24Rik	568.033	-0.416306	0.19196	-2.16871	0.0301047	0.235865
Atad5	127.554	0.569902	0.262865	2.16804	0.0301556	0.235865
Bnip3	75.323	0.558147	0.257457	2.16792	0.0301646	0.235865
Ccdc8	142.673	0.596025	0.274993	2.16741	0.0302033	0.235865
Hipk3	3431.83	-0.392187	0.180939	-2.16751	0.030196	0.235865
Pcbp2	2321.5	-0.351003	0.161895	-2.16809	0.0301517	0.235865
Ppp1ca	285.995	0.568033	0.26209	2.16732	0.0302107	0.235865
Sgol1	28.1333	0.601982	0.277599	2.16853	0.0301183	0.235865
Vprbp	5531.24	-0.429573	0.198193	-2.16745	0.0302007	0.235865
Irak3	981.765	-0.345587	0.159514	-2.16651	0.0302724	0.236228
Myh7	51.6591	0.579113	0.26733	2.16629	0.030289	0.236239
Dpy19l1	1676.52	-0.33421	0.154313	-2.16579	0.0303273	0.236419
Gpr153	650.736	-0.520747	0.240467	-2.16556	0.0303446	0.236436
Col5a1	752.606	0.558551	0.257994	2.16498	0.0303895	0.236667
E130308A19Rik	169.086	0.488033	0.225448	2.16473	0.0304087	0.236698
[truncated: 21,284 more rows]

## Sheet: DEG CTCF(+-)BORIS(--)
Genes	baseMean	log2FoldChange	lfcSE	stat	pvalue	padj
Rltpr	543.645	4.8474	0.356122	13.6116	3.4148e-42	6.04352e-38
Gm10406	199.066	-3.74729	0.332242	-11.2788	1.66961e-29	1.47744e-25
4933438B17Rik	92.8571	-4.05836	0.412237	-9.84473	7.22353e-23	4.2614e-19
Gm5424	1359.39	2.99722	0.315731	9.49297	2.24547e-21	9.93506e-18
Aqp2	392.299	3.1831	0.339984	9.3625	7.78729e-21	2.75639e-17
Klk1b24	516.05	3.8095	0.415154	9.1761	4.46977e-20	1.31843e-16
Klk1b27	678.677	4.01146	0.445323	9.00797	2.099e-19	5.30687e-16
Serpine3	37.8868	-4.75658	0.530357	-8.96864	3.00202e-19	6.64121e-16
Htra1	648.512	2.85598	0.334674	8.5336	1.4186e-17	2.78961e-14
Klk1b21	338.474	3.67982	0.441831	8.32857	8.18218e-17	1.44808e-13
Cyp17a1	18590	2.53616	0.306194	8.28284	1.20269e-16	1.93502e-13
Hao2	195.909	2.9577	0.359378	8.23006	1.87115e-16	2.75964e-13
C3	1012.05	2.56331	0.315108	8.1347	4.12976e-16	5.62219e-13
Ass1	539.59	2.92695	0.366179	7.99322	1.31459e-15	1.66183e-12
Hspb8	148.751	3.34293	0.42243	7.91358	2.50094e-15	2.95078e-12
Klk1b1	54.9487	4.37416	0.561885	7.78481	6.98198e-15	7.72295e-12
Spock1	162.608	3.5423	0.462041	7.66664	1.76563e-14	1.83813e-11
Timp1	57.8158	3.46905	0.455569	7.61477	2.64154e-14	2.59722e-11
Aldh1a7	390.125	2.50103	0.328843	7.60553	2.83742e-14	2.64298e-11
Tmem132a	700.044	2.76886	0.366193	7.56121	3.99346e-14	3.53381e-11
Thrsp	104.9	3.29697	0.437663	7.53313	4.95375e-14	4.17483e-11
Pyroxd2	113.939	3.30413	0.442129	7.47321	7.82616e-14	6.29579e-11
Nid2	721.966	2.60386	0.350209	7.43516	1.04439e-13	8.03634e-11
Gpt2	2371.78	2.83688	0.38343	7.39869	1.37536e-13	1.01421e-10
Hmgcs2	3754.94	2.41308	0.330114	7.30982	2.67494e-13	1.89364e-10
Grn	593.418	2.73634	0.376835	7.26138	3.83164e-13	2.60817e-10
AF357425	613.277	1.87242	0.258137	7.25359	4.05856e-13	2.66031e-10
4930572K03Rik	147.531	-2.76777	0.38388	-7.21	5.59528e-13	3.53662e-10
Ephx1	7270.58	2.58709	0.361431	7.15791	8.19184e-13	4.99928e-10
Cyp11a1	6377.85	2.35679	0.329531	7.15196	8.5546e-13	5.04664e-10
Irs1	313.37	2.63856	0.370266	7.12613	1.03232e-12	5.89353e-10
Fam115a	194.033	2.23789	0.31571	7.08843	1.35638e-12	7.50162e-10
Ltk	66.5482	-2.76699	0.396584	-6.97707	3.01407e-12	1.61645e-09
Pcdha2	489.356	-1.83713	0.264838	-6.93681	4.01056e-12	2.08761e-09
Arhgdib	232.342	3.02422	0.436662	6.92578	4.33573e-12	2.19239e-09
Apoc1	756.453	3.48875	0.510027	6.84034	7.90072e-12	3.88408e-09
4933408J17Rik	59.1783	-2.70162	0.397171	-6.80215	1.03069e-11	4.93004e-09
4921517D21Rik	9267.35	-1.63731	0.241275	-6.78609	1.15215e-11	5.366e-09
Tesc	110.362	2.47115	0.36617	6.74865	1.49223e-11	6.77165e-09
Ccnd2	185.43	2.69743	0.39999	6.74374	1.54366e-11	6.8299e-09
Col2a1	937.255	-1.97171	0.292873	-6.73231	1.66986e-11	7.20808e-09
Fcgrt	609.215	2.3606	0.350978	6.72579	1.7464e-11	7.35899e-09
Rprl3	47.2728	-3.84554	0.572802	-6.71357	1.89925e-11	7.81694e-09
Snord88c	2061.29	1.86326	0.277786	6.70753	1.97947e-11	7.96197e-09
Cr1l	148.227	2.22827	0.332711	6.69732	2.1227e-11	8.34836e-09
Cd74	494.685	2.70774	0.404512	6.69383	2.17399e-11	8.3642e-09
Gadd45a	40.6829	3.06284	0.459472	6.666	2.62864e-11	9.89824e-09
H2-T23	91.9419	2.57253	0.387286	6.64244	3.08535e-11	1.13759e-08
Gm3409	72.1904	-3.00362	0.45257	-6.63681	3.20555e-11	1.15779e-08
Adamts15	139.334	2.11795	0.319497	6.62901	3.37935e-11	1.19615e-08
Lrrc55	104.137	-2.29232	0.346192	-6.62152	3.55515e-11	1.23371e-08
2900052N01Rik	56.9834	3.04025	0.459421	6.61757	3.65156e-11	1.2428e-08
Serpina3n	476.29	3.34266	0.50556	6.61179	3.79699e-11	1.26791e-08
Gapdhs	35288.6	-1.50631	0.229668	-6.55866	5.42939e-11	1.77943e-08
Cldn10	88.7095	3.2804	0.500993	6.5478	5.83911e-11	1.87892e-08
Asgr1	62.9124	2.79381	0.427091	6.54148	6.09118e-11	1.92503e-08
Serpinf1	249.739	2.39436	0.368755	6.49309	8.40936e-11	2.61103e-08
Slc38a1	357.41	2.10441	0.324465	6.4858	8.82636e-11	2.69326e-08
Cx3cl1	56.592	2.80308	0.432609	6.47949	9.20319e-11	2.76064e-08
Spon1	1202.66	2.56815	0.397246	6.46488	1.01377e-10	2.99028e-08
Hk1	25040.6	-1.68955	0.261851	-6.45234	1.10133e-10	3.1953e-08
Fads1	2487.92	2.29847	0.356413	6.44888	1.12678e-10	3.21641e-08
Ubqlnl	6460.13	-1.63968	0.255176	-6.42568	1.31284e-10	3.68803e-08
Acadl	384.377	2.66084	0.414924	6.41284	1.42831e-10	3.94973e-08
C2	1888.87	2.40642	0.375583	6.40716	1.48258e-10	4.03673e-08
Pla2g16	119.912	2.30917	0.361034	6.39598	1.59523e-10	4.27763e-08
Sardh	892.499	2.25261	0.353193	6.37784	1.79609e-10	4.74435e-08
Aoc3	150.746	2.21693	0.349143	6.34963	2.15837e-10	5.59859e-08
Hsd3b6	3208.04	2.56832	0.404646	6.3471	2.19417e-10	5.59859e-08
Ldhd	323.209	2.2105	0.348347	6.34568	2.21438e-10	5.59859e-08
Tln2	7631.65	-1.80196	0.284315	-6.33792	2.32886e-10	5.80508e-08
Ptrf	359.491	1.8978	0.299733	6.33163	2.42582e-10	5.96281e-08
4933411K16Rik	35621.8	-1.60994	0.254386	-6.32873	2.47186e-10	5.99275e-08
Angptl4	222.533	2.16688	0.343078	6.31601	2.68404e-10	6.41921e-08
Sult1a1	147.591	2.52971	0.40156	6.29971	2.98202e-10	7.03678e-08
Hsd3b2	114.225	2.32652	0.370035	6.28729	3.23051e-10	7.52283e-08
Acaa2	1146.45	2.25243	0.358993	6.27431	3.51182e-10	8.07172e-08
Rcn3	372.083	2.35878	0.377553	6.24753	4.16983e-10	9.46123e-08
Fabp5	119.578	2.17165	0.348033	6.23978	4.38185e-10	9.81644e-08
Aldoc	349.166	2.64647	0.425219	6.22378	4.85302e-10	1.07361e-07
Ddx26b	226.229	2.26718	0.364886	6.2134	5.18503e-10	1.1329e-07
Igfbp2	364.707	2.24543	0.361803	6.20624	5.42689e-10	1.17128e-07
Grm1	203.827	-1.69511	0.273227	-6.20403	5.50356e-10	1.17352e-07
Akr1cl	4172.67	2.40343	0.38754	6.20176	5.58337e-10	1.17636e-07
Osr2	214.459	2.90983	0.469852	6.19307	5.90033e-10	1.22852e-07
Aldh1l1	1999.54	2.43114	0.393667	6.17563	6.59015e-10	1.35312e-07
Tcn2	591.451	2.21731	0.359128	6.17416	6.65168e-10	1.35312e-07
Cask	116.796	2.19239	0.355995	6.15848	7.3447e-10	1.46052e-07
Lipg	1337.27	2.15839	0.350387	6.16001	7.27425e-10	1.46052e-07
Snx10	221.169	2.22389	0.361399	6.15357	7.57569e-10	1.48972e-07
Iah1	179.199	2.08947	0.33995	6.14641	7.92541e-10	1.54136e-07
Tmed3	1235.66	1.77997	0.289896	6.14001	8.2517e-10	1.58738e-07
H2-Aa	227.948	2.68479	0.438232	6.1264	8.98893e-10	1.67459e-07
Sec24d	214.596	2.14623	0.350283	6.12713	8.94772e-10	1.67459e-07
Serpina3i	43.7548	3.06479	0.500224	6.12684	8.96416e-10	1.67459e-07
Lrrc43	2952.77	-1.61446	0.264299	-6.10844	1.00608e-09	1.85366e-07
Rcn1	295.552	1.85238	0.303326	6.10688	1.01596e-09	1.85366e-07
Stard5	160.757	2.35424	0.385995	6.09914	1.06641e-09	1.92585e-07
Nat8	341.249	2.62608	0.431538	6.0854	1.16201e-09	2.07729e-07
Adhfe1	101.988	2.38075	0.391464	6.08165	1.18951e-09	2.10519e-07
Adap2	91.5016	2.48885	0.40957	6.07674	1.22648e-09	2.14426e-07
Grb2	123.131	1.84956	0.304455	6.07498	1.24003e-09	2.14426e-07
Trim12a	33.8324	3.42558	0.563978	6.07396	1.24793e-09	2.14426e-07
Psme1	261.022	2.4839	0.40934	6.06805	1.29471e-09	2.18619e-07
Retsat	1095.98	2.26383	0.373092	6.06776	1.29704e-09	2.18619e-07
Wbp5	353.114	2.01725	0.33261	6.06491	1.32031e-09	2.20443e-07
Pcsk5	282.57	2.05293	0.338861	6.05833	1.37545e-09	2.27502e-07
Vamp8	187.624	2.21014	0.364938	6.05619	1.39383e-09	2.28407e-07
Trf	868.65	1.9982	0.330109	6.05314	1.42049e-09	2.30641e-07
Aldh1b1	577.328	2.00105	0.331289	6.0402	1.53925e-09	2.47652e-07
Trip6	118.884	2.16701	0.359076	6.03496	1.59007e-09	2.53522e-07
Ogdhl	2658.07	2.28326	0.379194	6.02136	1.72954e-09	2.7178e-07
Rarres1	127.5	2.28009	0.3787	6.02083	1.73529e-09	2.7178e-07
Gm16387	211.761	-2.77528	0.461382	-6.01513	1.79738e-09	2.77961e-07
Nfib	150.633	2.04816	0.340546	6.01434	1.80617e-09	2.77961e-07
Adck3	895.863	2.10885	0.350732	6.01271	1.82453e-09	2.78366e-07
4933405E24Rik	53.7272	-2.9444	0.490091	-6.00788	1.87968e-09	2.81921e-07
6230409E13Rik	115.89	-2.13833	0.355841	-6.00923	1.86411e-09	2.81921e-07
Egfr	426.982	2.14023	0.356516	6.00318	1.93488e-09	2.8776e-07
Acadm	334.9	1.89041	0.315118	5.99904	1.98485e-09	2.91441e-07
Dock1	396.972	1.92312	0.320606	5.99841	1.99256e-09	2.91441e-07
Taz	214.72	2.07636	0.346519	5.99205	2.07216e-09	3.00599e-07
Defb11	14.3549	-3.70689	0.619382	-5.98481	2.16643e-09	3.1172e-07
Fmo1	83.4547	2.54644	0.425793	5.98047	2.22492e-09	3.17553e-07
Acss3	141.554	2.40979	0.403033	5.97913	2.24331e-09	3.17617e-07
Fxyd1	270.224	2.41531	0.405169	5.96124	2.50328e-09	3.51612e-07
Eci1	148.798	2.39081	0.401317	5.95742	2.5625e-09	3.54306e-07
Ocrl	253.968	2.20745	0.370462	5.95864	2.5434e-09	3.54306e-07
Xpnpep2	57.3746	2.63946	0.443322	5.95381	2.61974e-09	3.59412e-07
Fam13a	80.9739	2.24915	0.378191	5.94712	2.72902e-09	3.71525e-07
Atp6ap1	459.385	1.77389	0.29844	5.94389	2.78344e-09	3.7604e-07
Rps4x	340.326	2.07532	0.349238	5.94242	2.80844e-09	3.76544e-07
Zfp275	397.725	2.01502	0.34012	5.92444	3.1337e-09	4.16994e-07
Il1r1	450.898	2.46973	0.417003	5.92258	3.1692e-09	4.18571e-07
Klhl32	110.971	-2.08442	0.353715	-5.89294	3.79385e-09	4.9736e-07
1700003F17Rik	215.559	-2.18527	0.371253	-5.8862	3.95186e-09	5.13385e-07
Hist1h2be	97.5283	2.15016	0.365347	5.88527	3.97411e-09	5.13385e-07
Prlr	2230.34	2.42087	0.41163	5.88118	4.07343e-09	5.22403e-07
Eya4	1379.72	-1.74376	0.296998	-5.8713	4.32399e-09	5.50547e-07
Smarcd3	151.369	2.05127	0.349906	5.86234	4.56398e-09	5.76952e-07
Lrrc1	3804.63	-1.42308	0.24281	-5.86088	4.60413e-09	5.779e-07
Rhob	328.191	1.93881	0.332696	5.82756	5.62443e-09	7.00994e-07
Klhdc8b	164.643	1.99991	0.344097	5.81205	6.17112e-09	7.63751e-07
Igfbp7	811.443	2.16542	0.372817	5.80827	6.31218e-09	7.75785e-07
Sphk1	82.7525	2.32265	0.402302	5.7734	7.76872e-09	9.48213e-07
Ssr4	277.347	2.19278	0.379974	5.77085	7.88705e-09	9.56062e-07
Dhcr7	671.976	1.93825	0.336031	5.76808	8.01794e-09	9.62225e-07
Pkdcc	1715.49	2.37807	0.412324	5.76748	8.04663e-09	9.62225e-07
Hapln1	44.065	-2.61363	0.453646	-5.7614	8.34199e-09	9.90849e-07
Cnn3	124.983	2.16501	0.376006	5.7579	8.51684e-09	1.00487e-06
4933406F09Rik	2207.46	-2.23139	0.38773	-5.75501	8.66352e-09	1.01541e-06
Cml3	24.4276	2.97742	0.517611	5.75224	8.80695e-09	1.01873e-06
Mfi2	321.576	-1.75288	0.304706	-5.75267	8.78444e-09	1.01873e-06
Sult1e1	403.064	2.79721	0.486778	5.74637	9.11789e-09	1.04785e-06
Lrg1	97.3991	2.43701	0.424542	5.74033	9.44943e-09	1.07894e-06
Hmgcl	215.754	1.7847	0.311155	5.73573	9.7093e-09	1.10151e-06
Aebp1	442.337	2.09863	0.367008	5.71822	1.07646e-08	1.21346e-06
5031439G07Rik	5218.23	-1.62581	0.284552	-5.71358	1.10626e-08	1.23136e-06
Slc22a17	481.939	2.67164	0.467545	5.71418	1.10236e-08	1.23136e-06
Aldh1a1	6014.51	2.08784	0.365608	5.7106	1.12579e-08	1.24526e-06
Slfn2	44.911	2.58456	0.452722	5.70894	1.1368e-08	1.24963e-06
Bpifb5	520.886	2.23364	0.39221	5.69501	1.23366e-08	1.3473e-06
Slc4a3	384.481	2.80007	0.491757	5.69401	1.24087e-08	1.3473e-06
Hoxd4	95.3897	2.06728	0.363243	5.69117	1.26172e-08	1.35333e-06
Pim1	1453.52	-1.62022	0.28465	-5.69197	1.25579e-08	1.35333e-06
Tet2	133.475	2.26589	0.398514	5.68585	1.30162e-08	1.38772e-06
Acsbg2	7799.23	-1.60178	0.282247	-5.67511	1.38596e-08	1.46879e-06
Sec23a	4250.75	-1.54578	0.272708	-5.66825	1.44262e-08	1.51973e-06
Pank1	1324.43	1.92981	0.340671	5.66475	1.47241e-08	1.54194e-06
Acot1	20.3761	2.99187	0.52839	5.66224	1.49411e-08	1.55546e-06
Ifnar2	124.728	2.20296	0.389334	5.65828	1.52899e-08	1.58246e-06
Chrd	204.953	2.13413	0.377237	5.65727	1.53801e-08	1.58254e-06
Defb15	22.5341	-3.00707	0.531791	-5.65462	1.56195e-08	1.59789e-06
B3galtl	71.2459	2.10005	0.372696	5.63474	1.75322e-08	1.78325e-06
Eml3	151.041	1.78755	0.317482	5.6304	1.79791e-08	1.81825e-06
Gcdh	139.33	1.95411	0.347201	5.62817	1.82134e-08	1.83148e-06
4930479D17Rik	153.369	-2.87886	0.511819	-5.62475	1.85773e-08	1.84709e-06
Sybu	191.658	2.85685	0.507846	5.62543	1.85045e-08	1.84709e-06
Gm2897	311.8	-1.65723	0.294785	-5.62183	1.88946e-08	1.86814e-06
Sec14l4	102.664	2.50724	0.446084	5.62055	1.90355e-08	1.87161e-06
Igf1r	1058.67	2.14362	0.381851	5.61376	1.97979e-08	1.93582e-06
Pdgfra	873.24	1.86956	0.333225	5.61049	2.01757e-08	1.96192e-06
Kit	2179.43	2.50964	0.447725	5.60532	2.07866e-08	2.01028e-06
Dnajb8	11055.4	-1.67379	0.298721	-5.6032	2.10435e-08	2.02406e-06
Adamts5	623.967	1.55037	0.276813	5.60078	2.13389e-08	2.04017e-06
Idh2	307.751	2.32194	0.414841	5.59717	2.17873e-08	2.04017e-06
Prkcd	7181.67	-1.44118	0.257435	-5.59824	2.16536e-08	2.04017e-06
Rab34	130.237	1.93857	0.346233	5.59902	2.15564e-08	2.04017e-06
Sc4mol	654.341	2.16935	0.387579	5.59718	2.17864e-08	2.04017e-06
Rnh1	839.502	1.91333	0.341921	5.59583	2.19568e-08	2.04521e-06
Atrx	386.485	1.98053	0.354042	5.59405	2.21828e-08	2.05545e-06
1700001J03Rik	1869.06	-1.5411	0.275626	-5.59129	2.25395e-08	2.06698e-06
Adam12	138.01	2.05511	0.367557	5.59128	2.25408e-08	2.06698e-06
Mertk	238.949	2.51157	0.449324	5.58965	2.27522e-08	2.07561e-06
Actg2	3891.48	-1.90813	0.341488	-5.5877	2.30098e-08	2.08834e-06
Ctss	160.69	1.98453	0.355354	5.58465	2.34166e-08	2.11442e-06
Klk1b16	216.995	2.99239	0.536523	5.57737	2.44185e-08	2.1835e-06
Lynx1	171.892	2.64875	0.474916	5.5773	2.44283e-08	2.1835e-06
Acly	2237.16	1.62955	0.292422	5.57258	2.50992e-08	2.23219e-06
Mpnd	137.771	1.99077	0.357586	5.56725	2.58796e-08	2.29008e-06
Ifi35	77.1822	2.06139	0.370501	5.56378	2.63992e-08	2.32445e-06
Echdc3	89.0798	2.3004	0.413648	5.56124	2.67859e-08	2.34682e-06
E230029C05Rik	29.7734	-2.72528	0.490487	-5.55627	2.756e-08	2.40274e-06
Btd	189.632	1.93939	0.349117	5.55512	2.77423e-08	2.40678e-06
Smpdl3b	261.524	2.30802	0.415623	5.55316	2.80554e-08	2.42207e-06
Reep5	637.806	1.89034	0.340634	5.54947	2.86531e-08	2.46166e-06
Svep1	286.105	1.99793	0.361057	5.53357	3.1378e-08	2.68274e-06
4921507P07Rik	8234.55	-1.32379	0.239431	-5.52888	3.22289e-08	2.73182e-06
Trps1	170.755	1.98729	0.35945	5.5287	3.22607e-08	2.73182e-06
Mll1	633.403	2.09194	0.378671	5.52443	3.30557e-08	2.77813e-06
Ptch1	385.105	2.47229	0.447548	5.52408	3.31215e-08	2.77813e-06
Frmd5	110.95	2.25429	0.408151	5.52318	3.32912e-08	2.77919e-06
Hspa1b	983.282	-1.79687	0.325807	-5.51514	3.48497e-08	2.89563e-06
4933402P03Rik	8275.12	-1.75539	0.318405	-5.51306	3.52648e-08	2.90608e-06
Adh5	514.373	1.98707	0.360442	5.51287	3.53039e-08	2.90608e-06
Hivep2	163.799	1.63953	0.297712	5.50711	3.6477e-08	2.98875e-06
Gsg1	54970.7	-1.59569	0.290176	-5.49905	3.81839e-08	3.11419e-06
Lnpep	320.956	1.67625	0.304911	5.49748	3.85252e-08	3.12761e-06
Erp29	2275.8	-1.74305	0.31719	-5.49527	3.9011e-08	3.15258e-06
Abca3	954.384	2.22451	0.405196	5.48996	4.02028e-08	3.23413e-06
Abca1	12520.1	2.42498	0.442182	5.48411	4.15566e-08	3.30183e-06
D830030K20Rik	55.8554	-2.83048	0.516246	-5.4828	4.18648e-08	3.30183e-06
Hyi	63.8368	2.34014	0.426896	5.48177	4.21084e-08	3.30183e-06
Isoc1	255.014	1.87784	0.342575	5.48154	4.21638e-08	3.30183e-06
Sv2c	320.316	2.78178	0.507318	5.48331	4.17432e-08	3.30183e-06
Tkt	1059.59	1.92489	0.35103	5.48354	4.16905e-08	3.30183e-06
Ltbp1	487.113	1.64421	0.300227	5.47655	4.33691e-08	3.38126e-06
4931440L10Rik	724.633	-1.39988	0.255954	-5.46926	4.5192e-08	3.50793e-06
Ecm1	504.663	2.12743	0.389356	5.46397	4.65605e-08	3.59837e-06
5430407P10Rik	68.6629	1.92278	0.351959	5.46308	4.67935e-08	3.60066e-06
Nfic	340.487	1.96149	0.359408	5.45757	4.82702e-08	3.69821e-06
Creb3l1	167.539	2.90372	0.532504	5.45295	4.95415e-08	3.77925e-06
Paqr5	2219.37	-1.31838	0.242168	-5.44408	5.20743e-08	3.95541e-06
Hoxd9	87.6679	2.26599	0.416501	5.44055	5.31173e-08	4.01739e-06
Adam8	102.414	1.97482	0.363299	5.4358	5.45523e-08	4.09096e-06
Hsd17b7	170.483	1.87173	0.344325	5.43593	5.45118e-08	4.09096e-06
Serpina3g	700.517	2.59892	0.478677	5.42939	5.65485e-08	4.22277e-06
Bckdk	196.68	2.11868	0.390294	5.42843	5.68528e-08	4.22765e-06
Slc47a1	70.6513	2.26983	0.418375	5.42535	5.78425e-08	4.28325e-06
Acvrl1	210.086	2.29222	0.422796	5.42157	5.90785e-08	4.35654e-06
Armcx2	622.362	2.3154	0.427383	5.41763	6.0393e-08	4.42895e-06
Mbnl1	461.138	1.79797	0.331904	5.41714	6.05609e-08	4.42895e-06
Klhl14	125.32	2.41633	0.446632	5.41011	6.29857e-08	4.58733e-06
Myo1g	44.0865	2.37381	0.439564	5.40037	6.65042e-08	4.82373e-06
Actl7a	8034.9	-1.43946	0.266618	-5.39896	6.70281e-08	4.82374e-06
Plod2	266.227	1.78313	0.33032	5.39818	6.73219e-08	4.82374e-06
Txnip	4376.74	2.15879	0.399908	5.39821	6.73075e-08	4.82374e-06
Ccdc80	558.011	2.19582	0.406926	5.39612	6.80992e-08	4.82618e-06
Hsd3b1	1647.35	2.42175	0.448756	5.39659	6.79182e-08	4.82618e-06
Syt12	116.251	2.15668	0.399687	5.39592	6.81741e-08	4.82618e-06
H1f0	193.599	1.68587	0.312495	5.39489	6.8567e-08	4.83466e-06
Aqp5	25.9341	2.62663	0.487468	5.38831	7.11214e-08	4.99487e-06
Ces1d	1658.51	2.38183	0.44354	5.37005	7.87153e-08	5.48466e-06
Idh1	1679.95	1.81294	0.337575	5.3705	7.85204e-08	5.48466e-06
B2m	261.208	2.23994	0.417229	5.36861	7.9344e-08	5.5025e-06
Snord123	2336.11	2.52016	0.469475	5.36805	7.95932e-08	5.5025e-06
Mafb	196.811	2.59173	0.483048	5.36537	8.07839e-08	5.56309e-06
Gstp1	244.895	1.62457	0.303216	5.35779	8.42438e-08	5.77705e-06
Lbp	460.794	2.20774	0.41211	5.35715	8.45438e-08	5.77705e-06
Fmn2	163.021	-1.86863	0.349137	-5.35216	8.69115e-08	5.916e-06
Stard4	184.401	1.60577	0.300203	5.34895	8.84658e-08	5.99873e-06
Neurl1a	693.977	-1.50907	0.282213	-5.34726	8.9297e-08	6.02411e-06
Pon3	707.938	2.56209	0.479182	5.3468	8.95209e-08	6.02411e-06
Fads2	4893.77	2.45414	0.459516	5.3407	9.25871e-08	6.20684e-06
Csnk1g2	22890	-1.63881	0.306997	-5.33821	9.38686e-08	6.24544e-06
Cxcl12	734.032	2.39399	0.448452	5.33834	9.3802e-08	6.24544e-06
Rnase4	403.109	2.27956	0.427084	5.33751	9.42326e-08	6.24617e-06
Acsl1	24231.4	-1.63251	0.305921	-5.33637	9.48246e-08	6.26197e-06
Nckap5	328.332	1.95022	0.366378	5.32298	1.02082e-07	6.71617e-06
Lgmn	1084.59	1.74766	0.328388	5.32194	1.02666e-07	6.72958e-06
Zdhhc25	1212.93	-1.63745	0.308143	-5.31395	1.07277e-07	7.00585e-06
Lrp1	4233.54	1.8779	0.353585	5.31105	1.08997e-07	7.09203e-06
Echdc2	46.7386	2.21822	0.417769	5.30968	1.09818e-07	7.11924e-06
H2-K1	1175.88	1.47968	0.278782	5.30764	1.11052e-07	7.17296e-06
Bnip3	152.07	1.94512	0.367262	5.29627	1.18189e-07	7.57865e-06
Trim42	833.641	-1.35975	0.256731	-5.2964	1.18108e-07	7.57865e-06
Tpm1	262.907	1.73741	0.328306	5.29206	1.20949e-07	7.72766e-06
1700019B03Rik	509.466	-1.43381	0.271018	-5.29044	1.22022e-07	7.76812e-06
E130203B14Rik	348.051	1.77313	0.335222	5.28941	1.22708e-07	7.78385e-06
Arhgef5	92.7738	2.2954	0.434341	5.28479	1.25851e-07	7.95466e-06
Cd209g	171.592	2.8101	0.531923	5.28291	1.27151e-07	7.95814e-06
Irf5	43.4537	2.35349	0.445505	5.28276	1.27255e-07	7.95814e-06
Slit1	169.298	-2.41857	0.457735	-5.28379	1.26537e-07	7.95814e-06
Ubc	3665.04	-1.31253	0.248577	-5.2802	1.29046e-07	8.04177e-06
Fndc3b	410.421	1.7855	0.338289	5.27803	1.30577e-07	8.10859e-06
Ctsd	2563.37	1.91527	0.363034	5.27574	1.32223e-07	8.18213e-06
C1qa	335.651	1.87535	0.355806	5.27071	1.35897e-07	8.38017e-06
Gm10413	2112.11	-1.80241	0.342081	-5.26897	1.37194e-07	8.41312e-06
Mid1	36.2624	2.18309	0.41435	5.26871	1.37382e-07	8.41312e-06
Cbr2	212.274	2.15435	0.409153	5.26539	1.39893e-07	8.53732e-06
Atp1a1	4178.04	1.99613	0.379403	5.26124	1.43088e-07	8.70233e-06
Serpina3h	40.0766	2.91994	0.555231	5.25897	1.44867e-07	8.7803e-06
Ehhadh	77.6422	2.1816	0.415141	5.25509	1.47956e-07	8.87636e-06
Lamb1	1330.84	1.80735	0.343919	5.25515	1.47901e-07	8.87636e-06
Scd2	5397.37	2.35201	0.447465	5.25629	1.46992e-07	8.87636e-06
Atp6v1b1	192.242	-1.71198	0.326002	-5.25144	1.50918e-07	8.99309e-06
Pdk4	65.3404	2.23513	0.42562	5.25146	1.50895e-07	8.99309e-06
Pcolce	2033.07	1.79547	0.34194	5.25081	1.51428e-07	8.99318e-06
Fam124a	76.2544	-2.04717	0.389974	-5.2495	1.52513e-07	9.02732e-06
Bhmt	5776.73	2.68098	0.511051	5.246	1.55436e-07	9.1697e-06
Aff1	346.304	2.09133	0.398775	5.2444	1.56792e-07	9.20614e-06
Hist1h4d	92.4165	2.27159	0.433176	5.24404	1.57094e-07	9.20614e-06
Armcx3	97.2368	2.23081	0.426272	5.2333	1.66512e-07	9.72581e-06
Cp	419.96	2.01782	0.385913	5.22868	1.70722e-07	9.88887e-06
Grhpr	259.556	1.8784	0.359273	5.22835	1.71029e-07	9.88887e-06
H2-D1	488.843	2.25161	0.430646	5.22844	1.70942e-07	9.88887e-06
Snord88a	4440.05	1.89997	0.363454	5.22755	1.71774e-07	9.88887e-06
Trim30a	52.2294	2.2165	0.424032	5.2272	1.72097e-07	9.88887e-06
Zcchc24	300.428	1.92369	0.368187	5.22475	1.7439e-07	9.9882e-06
Bcat2	900.503	1.54356	0.295502	5.2235	1.75569e-07	1.00233e-05
Capn1	178.801	2.03056	0.389008	5.21986	1.79062e-07	1.01729e-05
Kif1c	369.687	2.01501	0.386067	5.21933	1.79575e-07	1.01729e-05
Nt5c1b	20324.6	-1.40483	0.269177	-5.21898	1.79914e-07	1.01729e-05
Cbx6	313.861	2.03024	0.389449	5.21311	1.85701e-07	1.04411e-05
Pla2g4e	49.6596	-2.46581	0.473015	-5.21297	1.85836e-07	1.04411e-05
Ccl17	37.3968	-2.13588	0.409954	-5.21004	1.88802e-07	1.05741e-05
Slc7a8	1892.86	2.5105	0.482148	5.2069	1.92018e-07	1.07203e-05
Hsd3b7	129.76	1.81151	0.347956	5.20615	1.92802e-07	1.07302e-05
Camk2d	136.977	1.82045	0.349751	5.205	1.93998e-07	1.07629e-05
Cdca7l	137.552	-2.49294	0.47967	-5.19719	2.02328e-07	1.1173e-05
Cpe	1182.51	1.74632	0.336106	5.19573	2.03914e-07	1.1173e-05
Tnfrsf12a	43.0683	2.69878	0.519373	5.19623	2.0337e-07	1.1173e-05
Wbscr25	6648.71	-1.44165	0.277437	-5.19631	2.03281e-07	1.1173e-05
Pcdhgb8	27.5125	2.32626	0.44807	5.19174	2.08337e-07	1.13801e-05
Fermt3	114.672	2.10493	0.405609	5.18955	2.108e-07	1.14792e-05
Gm6812	612.276	-1.47023	0.283976	-5.1773	2.25117e-07	1.22212e-05
Acadsb	625.282	1.73005	0.334303	5.17508	2.27813e-07	1.23297e-05
4930442L01Rik	901.351	-1.47172	0.28444	-5.17409	2.29021e-07	1.23429e-05
Phospho1	5881.6	-1.46207	0.282595	-5.17374	2.29451e-07	1.23429e-05
Jak2	243.076	1.59372	0.308168	5.1716	2.32093e-07	1.24472e-05
Gnmt	70.7628	2.29869	0.444596	5.17029	2.33725e-07	1.24969e-05
Dzip1	5629.62	-1.49553	0.289451	-5.16678	2.38162e-07	1.26197e-05
Gpi1	10973.4	-1.32047	0.255527	-5.16762	2.37092e-07	1.26197e-05
St6galnac2	6118.69	-1.41521	0.273895	-5.16697	2.37917e-07	1.26197e-05
Athl1	60.1129	2.03615	0.394551	5.16069	2.46047e-07	1.2965e-05
Bcl2l14	7843.88	-1.46617	0.28412	-5.16039	2.46435e-07	1.2965e-05
Gcnt2	36.3263	2.10821	0.408564	5.16006	2.46875e-07	1.2965e-05
Scd1	894.363	2.46132	0.477152	5.15835	2.49133e-07	1.30448e-05
Fabp3	1578	2.44384	0.474089	5.15481	2.53886e-07	1.32545e-05
Serpinf2	74.0568	2.7314	0.529945	5.15413	2.54807e-07	1.32635e-05
Tspan11	79.9205	2.18971	0.424994	5.15233	2.57269e-07	1.33524e-05
Lipe	6277.14	-1.48729	0.288759	-5.15063	2.59616e-07	1.34348e-05
Fam46a	126.3	1.92272	0.373481	5.14811	2.63131e-07	1.35769e-05
Cad	1107.27	1.92353	0.373915	5.14429	2.68531e-07	1.38153e-05
Zbtb16	168.715	2.26606	0.440796	5.14083	2.73524e-07	1.40314e-05
Phyh	209.323	1.9433	0.378252	5.13757	2.78317e-07	1.4236e-05
Prss41	50.603	-2.01801	0.392877	-5.13648	2.79932e-07	1.42773e-05
Dhrs7	457.506	1.93711	0.377301	5.13414	2.83443e-07	1.44149e-05
Gsta3	847.164	2.09067	0.407492	5.13057	2.88872e-07	1.46358e-05
Sdsl	84.3861	1.71824	0.334961	5.12966	2.90269e-07	1.46358e-05
Sod3	508.182	2.26254	0.441032	5.13012	2.89564e-07	1.46358e-05
Plekhh2	3993.49	-1.4471	0.282264	-5.12675	2.94785e-07	1.48213e-05
Fgd6	1312.89	-1.30512	0.254881	-5.12051	3.04716e-07	1.52772e-05
Cdc14a	4950.34	-1.3361	0.261059	-5.118	3.08799e-07	1.54382e-05
Vkorc1	105.603	2.01401	0.393565	5.11736	3.0985e-07	1.54471e-05
Gm5334	1377.92	-1.55564	0.304059	-5.11625	3.11672e-07	1.54943e-05
Hist1h1a	492.014	1.55893	0.304786	5.11482	3.14043e-07	1.55685e-05
B230312A22Rik	1191.07	-1.49322	0.292063	-5.11268	3.17625e-07	1.55743e-05
Gm10731	3414.23	-1.8212	0.356162	-5.11342	3.1638e-07	1.55743e-05
Rprl2	12.6907	-3.00912	0.588565	-5.11264	3.17682e-07	1.55743e-05
Setd7	251.834	2.25841	0.441628	5.11383	3.15685e-07	1.55743e-05
Enpp5	568.863	2.02987	0.397078	5.112	3.18761e-07	1.5584e-05
Plin1	127.646	2.00399	0.392057	5.11148	3.1964e-07	1.5584e-05
Gm5114	459.915	-1.36815	0.267884	-5.10725	3.26883e-07	1.58685e-05
Stxbp3a	252.144	1.69438	0.331775	5.10703	3.27269e-07	1.58685e-05
Myh7	121.625	2.16852	0.424739	5.10553	3.29872e-07	1.5918e-05
Nqo1	79.8505	2.142	0.419556	5.1054	3.30088e-07	1.5918e-05
Col6a1	827.029	1.9055	0.373436	5.10263	3.34973e-07	1.61097e-05
Tmem47	129.81	2.44347	0.478984	5.10137	3.37212e-07	1.61734e-05
Hadh	968.345	1.66608	0.326662	5.10032	3.39082e-07	1.62191e-05
4933407P14Rik	9021.07	-1.36377	0.267449	-5.0992	3.41086e-07	1.62357e-05
Irak1	273.985	2.24789	0.440841	5.09911	3.41263e-07	1.62357e-05
Armcx6	193.843	2.35876	0.463101	5.09341	3.51685e-07	1.66867e-05
Plekho2	1874.05	-1.57555	0.309557	-5.08969	3.58644e-07	1.69713e-05
Slc18a3	38.9837	-2.10489	0.413809	-5.08663	3.64488e-07	1.72019e-05
4930455F16Rik	336.599	-1.87677	0.369066	-5.08519	3.67263e-07	1.72868e-05
Lamb2	1756.99	1.60542	0.315938	5.08144	3.74583e-07	1.75845e-05
Rps6kb2	74.8984	1.85531	0.365239	5.07972	3.77986e-07	1.76974e-05
Lrrc52	294.152	-1.33987	0.263843	-5.07828	3.80874e-07	1.77855e-05
Herpud2	2702.12	-1.17316	0.231217	-5.07385	3.89837e-07	1.81562e-05
Prss50	82.333	-2.13437	0.420909	-5.07085	3.96049e-07	1.8397e-05
Copz2	115.498	2.30512	0.454799	5.06844	4.01081e-07	1.85362e-05
Pld4	109.449	1.72865	0.341097	5.06792	4.02186e-07	1.85362e-05
Tshz2	423.558	2.00989	0.396583	5.06803	4.01961e-07	1.85362e-05
Slamf7	541.165	-1.38282	0.273112	-5.0632	4.12279e-07	1.8952e-05
Vcam1	4560.02	2.21726	0.438266	5.05917	4.21092e-07	1.9307e-05
Acy1	77.1297	2.08848	0.412874	5.05839	4.22811e-07	1.93357e-05
Gja1	1021.7	2.08536	0.412618	5.05396	4.32742e-07	1.97389e-05
Tgm2	293.015	1.67215	0.331151	5.0495	4.42964e-07	2.01532e-05
Ftl1	928.518	1.86312	0.369353	5.04428	4.5523e-07	2.06581e-05
Heph	75.6338	1.92379	0.381435	5.04354	4.56996e-07	2.06852e-05
4931408A02Rik	643.436	-1.5275	0.303099	-5.03962	4.66466e-07	2.106e-05
Plekhf1	101.638	1.74192	0.345809	5.03725	4.72276e-07	2.1268e-05
Maf	242.856	1.91587	0.380591	5.03393	4.80522e-07	2.15845e-05
Susd3	903.72	2.01132	0.400226	5.02546	5.02228e-07	2.25024e-05
Crmp1	201.877	-1.40344	0.279307	-5.02472	5.04156e-07	2.25317e-05
Zc3hav1	109.18	1.93365	0.384884	5.02398	5.0611e-07	2.25621e-05
Ly6g6c	290.275	-1.35498	0.269948	-5.01942	5.18283e-07	2.30467e-05
Echs1	756.457	1.88755	0.376224	5.01709	5.24601e-07	2.3211e-05
Samd4	8197.62	-1.21664	0.242496	-5.01714	5.24454e-07	2.3211e-05
Klf15	246.281	1.93219	0.385434	5.01301	5.35846e-07	2.3642e-05
Taf1	215.328	1.45757	0.290781	5.01259	5.37015e-07	2.3642e-05
4933433H22Rik	104.184	-1.76518	0.352302	-5.01042	5.43108e-07	2.37331e-05
Acsbg1	7568.85	2.03613	0.406322	5.01112	5.41133e-07	2.37331e-05
Ptgds	3486.21	2.33686	0.466392	5.0105	5.429e-07	2.37331e-05
Nfkbib	1173.67	-1.24376	0.248347	-5.00814	5.49577e-07	2.39567e-05
6720401G13Rik	314.679	2.04493	0.408713	5.00335	5.63438e-07	2.44839e-05
Aldh2	3448.79	1.91424	0.382727	5.00159	5.68588e-07	2.44839e-05
Dapk1	111.76	1.77694	0.355227	5.00228	5.66572e-07	2.44839e-05
Dhcr24	1604.98	1.99657	0.399185	5.00161	5.68539e-07	2.44839e-05
Tm7sf2	175.247	2.26668	0.453185	5.00167	5.68348e-07	2.44839e-05
Xlr3b	21.897	2.74154	0.548226	5.00075	5.7107e-07	2.45311e-05
Prss38	86.434	-1.58469	0.316985	-4.99927	5.7549e-07	2.46132e-05
Samd9l	332.774	1.96224	0.392512	4.99917	5.75765e-07	2.46132e-05
Eci2	250.871	1.84782	0.369719	4.9979	5.79575e-07	2.47164e-05
E030003E18Rik	250.145	2.1194	0.424111	4.99727	5.81468e-07	2.47376e-05
Mrap	168.33	2.53136	0.507181	4.99104	6.00562e-07	2.54886e-05
Rpl10	323.402	1.85044	0.370939	4.98854	6.08376e-07	2.57584e-05
0610007C21Rik	288.283	1.57648	0.31613	4.98681	6.13855e-07	2.59284e-05
Nrk	164.49	1.62711	0.32634	4.98594	6.1661e-07	2.59753e-05
Prss58	1417.63	-1.25381	0.25149	-4.98554	6.17901e-07	2.59753e-05
Ece1	782.798	1.74014	0.349092	4.98478	6.20335e-07	2.60158e-05
Pld3	4728.38	2.26798	0.455051	4.98401	6.22799e-07	2.60575e-05
Esr1	243.013	2.16893	0.435478	4.98057	6.33971e-07	2.64623e-05
0610031J06Rik	206.319	1.92853	0.387385	4.97833	6.41339e-07	2.66442e-05
Ebp	143.096	1.89707	0.381061	4.97839	6.41155e-07	2.66442e-05
Dhrs3	370.328	2.17687	0.437681	4.97364	6.57087e-07	2.72345e-05
Oat	734.721	1.37008	0.275674	4.96994	6.69733e-07	2.76938e-05
Tpp1	296.44	2.12921	0.428513	4.96883	6.73575e-07	2.77877e-05
Igfbp3	155.348	2.08446	0.419592	4.96783	6.77076e-07	2.78672e-05
Lrp10	372.022	1.72796	0.347901	4.9668	6.80653e-07	2.79081e-05
Snx24	31.0987	2.40419	0.484067	4.96664	6.81224e-07	2.79081e-05
4930563D23Rik	4541.71	-1.67384	0.337056	-4.96605	6.83313e-07	2.7929e-05
Malat1	63696	1.55728	0.313658	4.96488	6.87439e-07	2.80329e-05
Arhgef17	518.092	2.08043	0.419153	4.96342	6.92642e-07	2.813e-05
BC049635	3047.92	-1.25532	0.252942	-4.96287	6.94587e-07	2.813e-05
Cyp4f13	70.4202	2.10872	0.424868	4.96323	6.93302e-07	2.813e-05
Nr2f2	171.295	1.93571	0.390262	4.96003	7.04814e-07	2.8479e-05
4930571K23Rik	19665	-1.66103	0.334915	-4.95957	7.06508e-07	2.84824e-05
Pgbd5	1094.11	2.09148	0.421966	4.95653	7.1765e-07	2.88658e-05
Trim46	546.004	-1.566	0.315989	-4.95588	7.20032e-07	2.8896e-05
Akap1	27068.6	-1.48794	0.300564	-4.9505	7.40213e-07	2.96386e-05
Hdac6	833.134	1.44684	0.292452	4.94727	7.52597e-07	3.00665e-05
Aox1	763.381	2.04551	0.413595	4.94567	7.58807e-07	3.02463e-05
Apoe	3305.17	1.78772	0.361593	4.94401	7.6533e-07	3.04378e-05
Kctd17	53.8722	2.24544	0.454491	4.94056	7.78975e-07	3.0911e-05
Fgfr4	174.684	1.61981	0.327891	4.94009	7.80874e-07	3.0917e-05
Pdzd8	9138.23	-1.48561	0.301044	-4.93485	8.0212e-07	3.16873e-05
1700034G24Rik	437.116	-1.66217	0.3371	-4.93079	8.1899e-07	3.221e-05
Xiap	229.247	1.79705	0.364447	4.93091	8.18495e-07	3.221e-05
Ltbp3	307.002	1.82073	0.369427	4.92852	8.28543e-07	3.25134e-05
Amacr	144.047	1.90247	0.38629	4.92498	8.43689e-07	3.29616e-05
Reep6	5115.88	-1.66791	0.338662	-4.925	8.43613e-07	3.29616e-05
Gdi1	238.438	2.01929	0.410375	4.92059	8.6282e-07	3.36348e-05
Ttc7	6484.67	-1.5083	0.306669	-4.91834	8.72827e-07	3.39501e-05
4933413G19Rik	267.161	-1.85993	0.378493	-4.91405	8.92143e-07	3.46253e-05
Smarca1	282.934	1.81556	0.369642	4.91166	9.03085e-07	3.49733e-05
Doc2b	126.372	2.07309	0.422323	4.90878	9.16427e-07	3.54125e-05
Usp49	2327.8	-1.21457	0.247576	-4.90583	9.30333e-07	3.58715e-05
Fgfr2	329.535	1.8529	0.377989	4.90198	9.48756e-07	3.65023e-05
Sepx1	119.882	1.97718	0.40354	4.8996	9.60309e-07	3.68667e-05
Wls	143.526	2.04758	0.418126	4.89704	9.72933e-07	3.72705e-05
Nxph3	173.339	2.14641	0.438495	4.89495	9.8332e-07	3.7587e-05
Clu	8676.7	1.59908	0.326714	4.89445	9.85822e-07	3.76015e-05
Mgam	95.8102	-1.51417	0.309487	-4.89253	9.95469e-07	3.78878e-05
Fignl2	44.0408	2.23309	0.456484	4.89194	9.9847e-07	3.79204e-05
Amn	75.979	-1.78639	0.365495	-4.88758	1.02081e-06	3.86031e-05
Parp16	56.6381	1.95593	0.400155	4.88794	1.01897e-06	3.86031e-05
Sh3pxd2a	311.969	1.70772	0.349449	4.8869	1.02435e-06	3.86546e-05
Cebpd	72.6635	1.92232	0.393503	4.88514	1.03353e-06	3.89179e-05
Ccdc33	2853.39	-1.24682	0.255383	-4.88218	1.04918e-06	3.91748e-05
Col3a1	1634.83	2.06533	0.423034	4.88218	1.04921e-06	3.91748e-05
Il17rb	255.713	2.22149	0.454921	4.88325	1.04351e-06	3.91748e-05
Socs3	35.847	2.23021	0.456803	4.88223	1.04895e-06	3.91748e-05
Fscn3	7693.19	-1.66348	0.340884	-4.8799	1.06142e-06	3.95473e-05
Rhbg	285.628	2.1075	0.431914	4.87945	1.0638e-06	3.95529e-05
Fam134b	2704.96	-1.2447	0.255158	-4.87816	1.07078e-06	3.97287e-05
Clcn5	163.962	1.75758	0.360525	4.87505	1.08784e-06	4.02772e-05
Arhgap21	287.394	1.80909	0.371456	4.87027	1.11445e-06	4.10199e-05
Spata9	1131.55	-1.3574	0.278715	-4.8702	1.11485e-06	4.10199e-05
Tnfrsf1a	433.49	1.85569	0.381029	4.87021	1.1148e-06	4.10199e-05
Cyp4f14	109.214	2.29436	0.471186	4.86932	1.11981e-06	4.11171e-05
BC055111	1526.86	-1.29388	0.265786	-4.86814	1.12652e-06	4.12779e-05
Ppap2b	815.518	1.93303	0.397156	4.86719	1.13198e-06	4.13921e-05
Mlxipl	181.921	2.13789	0.439407	4.8654	1.14227e-06	4.15965e-05
Mtap2	1439.3	-1.33955	0.275302	-4.86575	1.14024e-06	4.15965e-05
Meg3	279.076	1.93748	0.398422	4.86287	1.15693e-06	4.20439e-05
Oxr1	2936.06	-1.19995	0.246778	-4.86246	1.15934e-06	4.2045e-05
Six5	59.8042	2.22826	0.458516	4.85971	1.17556e-06	4.25463e-05
Hipk4	2269.8	-1.26915	0.261183	-4.85924	1.17835e-06	4.25601e-05
Gstt4	6985.19	-1.26929	0.261251	-4.85851	1.18274e-06	4.26316e-05
Mocs1	156.134	2.06888	0.4262	4.85425	1.20845e-06	4.34332e-05
Spert	20473.4	-1.44114	0.296897	-4.85401	1.20989e-06	4.34332e-05
Nudt12	90.3676	1.85129	0.381436	4.85347	1.21321e-06	4.34644e-05
Agpat6	23502.8	-1.34603	0.277408	-4.85217	1.22119e-06	4.36618e-05
Slit2	124.863	1.79369	0.369702	4.85171	1.22402e-06	4.36747e-05
1810019D21Rik	20.5715	2.54648	0.525254	4.84809	1.24658e-06	4.43904e-05
Olfr701	326.522	-1.45664	0.300484	-4.84763	1.24944e-06	4.44027e-05
9030625A04Rik	39.7764	1.95186	0.40268	4.84717	1.25233e-06	4.44163e-05
Npc1	223.339	1.71806	0.354733	4.84324	1.27739e-06	4.52144e-05
Syk	169.754	1.97551	0.408278	4.83864	1.30733e-06	4.6182e-05
Ccdc54	3253.29	-1.40559	0.290635	-4.83628	1.32294e-06	4.66401e-05
4930412F15Rik	4434.42	-1.3043	0.269767	-4.83491	1.33207e-06	4.67759e-05
Gba	209.5	1.57864	0.326499	4.83506	1.33104e-06	4.67759e-05
Sik1	693.476	-1.57673	0.326291	-4.83227	1.34985e-06	4.73062e-05
Jag1	1109.68	-1.33081	0.275458	-4.83126	1.35668e-06	4.74517e-05
4933406J10Rik	46.3856	-2.57686	0.534016	-4.82544	1.39695e-06	4.87639e-05
Tspo	349.624	2.22488	0.46112	4.82495	1.40038e-06	4.87874e-05
Apln	354.098	2.42872	0.503498	4.82369	1.40929e-06	4.89399e-05
Cd36	1388.73	2.21334	0.458863	4.82354	1.41029e-06	4.89399e-05
Trim25	378.481	1.76615	0.366359	4.82082	1.42966e-06	4.95149e-05
Odf3b	308.833	-1.78866	0.371167	-4.81902	1.44262e-06	4.98663e-05
Arsb	375.17	1.95148	0.404988	4.81861	1.44565e-06	4.98737e-05
Spna1	750.382	-1.39422	0.289442	-4.81691	1.45797e-06	5.02006e-05
Cyba	62.3965	1.8012	0.374001	4.81601	1.46454e-06	5.02444e-05
Mdfi	26.4327	2.40277	0.498917	4.81596	1.46492e-06	5.02444e-05
Prss37	3557.77	-1.22558	0.254553	-4.81465	1.4746e-06	5.04786e-05
Fndc4	57.0183	2.05343	0.426677	4.8126	1.4898e-06	5.09004e-05
Rock2	662.156	1.70654	0.35466	4.81176	1.49609e-06	5.10168e-05
Cstb	122.415	2.05351	0.426985	4.80933	1.51439e-06	5.14427e-05
Kdm5d	120.929	2.03482	0.423094	4.80938	1.51401e-06	5.14427e-05
Reep3	310.406	2.12688	0.44228	4.8089	1.51766e-06	5.14552e-05
Akr1b10	66.6995	2.07624	0.432514	4.80039	1.58355e-06	5.31801e-05
Ctsb	4527.52	2.18202	0.454471	4.80124	1.57689e-06	5.31801e-05
Glb1l2	994.296	2.17841	0.453758	4.80082	1.58016e-06	5.31801e-05
Lrig1	294.624	1.74607	0.363735	4.80039	1.58356e-06	5.31801e-05
Oxtr	416.192	2.10677	0.438833	4.80085	1.57996e-06	5.31801e-05
Lphn1	1525.53	1.91864	0.399893	4.79787	1.60365e-06	5.37526e-05
Slc25a22	83.2086	2.46665	0.514156	4.79748	1.60676e-06	5.3755e-05
Eif2s3x	122.542	1.65286	0.344705	4.79501	1.62665e-06	5.43179e-05
1600016N20Rik	3294.14	-1.28986	0.269372	-4.7884	1.68113e-06	5.5978e-05
Tnfrsf1b	205.203	2.02595	0.423112	4.78822	1.68269e-06	5.5978e-05
Clpb	31584.2	-1.56168	0.326206	-4.78742	1.68941e-06	5.60962e-05
Ccbp2	61.89	2.40653	0.502925	4.78506	1.70932e-06	5.62297e-05
Ephx2	55.897	2.23203	0.466398	4.78567	1.7042e-06	5.62297e-05
Itga5	70.5822	2.01822	0.42171	4.7858	1.70306e-06	5.62297e-05
Kif2c	8673.14	-1.45682	0.30437	-4.78635	1.69843e-06	5.62297e-05
Rbmx	165.132	1.5553	0.325019	4.78524	1.70781e-06	5.62297e-05
Thrb	164.245	2.12409	0.444043	4.78352	1.72251e-06	5.65583e-05
A430105I19Rik	107.906	2.04219	0.427026	4.78234	1.73262e-06	5.67851e-05
Tmc6	288.2	1.99523	0.417316	4.7811	1.74337e-06	5.70318e-05
AI428936	36.3921	2.06786	0.432898	4.77678	1.78125e-06	5.78133e-05
Bmi1	2138.08	-1.22238	0.255945	-4.77596	1.78853e-06	5.78133e-05
Chpt1	1483.36	-1.12061	0.234611	-4.77645	1.78416e-06	5.78133e-05
Icam1	129.516	1.97841	0.414259	4.77578	1.79013e-06	5.78133e-05
Isg20	628.375	-1.21382	0.25415	-4.77603	1.78794e-06	5.78133e-05
Phka1	139.098	1.57248	0.329254	4.77589	1.78914e-06	5.78133e-05
Rarb	34.9454	-2.12246	0.444419	-4.77581	1.78982e-06	5.78133e-05
Ndufb11	214.694	1.67567	0.350921	4.77508	1.79637e-06	5.79092e-05
Lcat	57.5442	2.74006	0.573911	4.77437	1.80271e-06	5.80079e-05
Ggt5	127.863	1.90643	0.399445	4.7727	1.81775e-06	5.83857e-05
Kcnk3	128.339	2.46447	0.516586	4.77069	1.83597e-06	5.88642e-05
Sox30	2266.28	-1.21057	0.253808	-4.76962	1.84573e-06	5.90701e-05
Gm5458	972.328	-1.7099	0.358634	-4.76782	1.86227e-06	5.94228e-05
Tspan15	161.87	1.97811	0.414898	4.76769	1.86347e-06	5.94228e-05
Grip1	3866.47	-1.34074	0.28131	-4.76607	1.87851e-06	5.96166e-05
H2-Eb1	193.626	2.28843	0.480163	4.76595	1.87965e-06	5.96166e-05
Smo	207.643	2.216	0.464939	4.76622	1.87711e-06	5.96166e-05
Ifi27l1	404.35	1.63528	0.34318	4.76509	1.88769e-06	5.97643e-05
Mex3b	1104.52	-1.39496	0.292943	-4.76187	1.91805e-06	6.06173e-05
Adpgk	258.817	1.65883	0.3485	4.7599	1.93686e-06	6.11027e-05
1700029H14Rik	12014.1	-1.41706	0.297866	-4.75736	1.96138e-06	6.17662e-05
Trp53inp1	519.487	1.50682	0.31677	4.75681	1.96671e-06	6.1824e-05
Shisa5	164.352	1.75597	0.369516	4.75209	2.01328e-06	6.31757e-05
Gtpbp6	87.83	1.76256	0.371043	4.75029	2.03128e-06	6.36277e-05
Rgs2	129.964	1.68514	0.354832	4.74912	2.04305e-06	6.38833e-05
Cpt1a	1223.36	1.90399	0.400952	4.74866	2.04769e-06	6.39152e-05
Snord99	3748.07	1.32544	0.279198	4.74732	2.06129e-06	6.42267e-05
Irf7	35.503	2.22813	0.469419	4.74658	2.06882e-06	6.43478e-05
Ssr3	720.52	1.47942	0.311756	4.74545	2.08048e-06	6.45972e-05
Cmbl	180.899	1.89498	0.399508	4.74328	2.10281e-06	6.5176e-05
Eif2ak3	269.306	1.95347	0.41199	4.74155	2.12088e-06	6.55343e-05
Hipk1	6994.77	-1.27899	0.269746	-4.74147	2.12177e-06	6.55343e-05
Tmem164	1109.73	2.13818	0.451292	4.73791	2.15933e-06	6.65781e-05
Lrrc8b	27047.6	-1.36757	0.288683	-4.73726	2.16626e-06	6.66756e-05
Fam120a	689.16	1.58962	0.33587	4.73286	2.21381e-06	6.80208e-05
Acacb	548.51	2.01615	0.426215	4.73035	2.24131e-06	6.86274e-05
Gsdma	239.234	-1.96286	0.414931	-4.73058	2.23878e-06	6.86274e-05
Scarb2	244.331	1.70891	0.361387	4.72874	2.25917e-06	6.90551e-05
Sc5d	455.658	1.5826	0.334733	4.72797	2.2678e-06	6.91671e-05
Smpd3	1128.96	-1.24175	0.262654	-4.72771	2.27066e-06	6.91671e-05
Itgav	285.606	1.75062	0.370352	4.72692	2.27956e-06	6.92002e-05
Prom1	4099.61	-1.39826	0.295797	-4.72712	2.2773e-06	6.92002e-05
Pf4	97.8821	2.14779	0.454528	4.72532	2.29749e-06	6.96249e-05
4921523A10Rik	1105.79	-1.31604	0.278603	-4.72373	2.31563e-06	7.00546e-05
Rac1	259.594	1.76967	0.37479	4.72177	2.33803e-06	7.06117e-05
Spata20	35046.7	-1.32086	0.279765	-4.72133	2.34307e-06	7.06435e-05
Chsy1	155.688	1.66459	0.352613	4.72073	2.35002e-06	7.07325e-05
Gm5627	59.3144	-1.70807	0.36202	-4.71816	2.37987e-06	7.15093e-05
Adcy9	494.073	1.85123	0.392522	4.71624	2.40238e-06	7.20633e-05
Cstad	9.77538	2.99494	0.635258	4.71453	2.42273e-06	7.25507e-05
Olfml2b	280.214	1.70038	0.360809	4.7127	2.44461e-06	7.30822e-05
Kcng3	24.7219	2.28764	0.485922	4.70783	2.50373e-06	7.47235e-05
Aifm1	185.664	1.41842	0.301543	4.70388	2.55258e-06	7.60532e-05
C1qtnf6	263.455	2.33462	0.496445	4.70268	2.56766e-06	7.6374e-05
Pccb	483.517	1.81248	0.385552	4.70101	2.5888e-06	7.68736e-05
Hsd17b11	499.808	2.13995	0.455279	4.70031	2.59766e-06	7.70072e-05
Akap3	28139.2	-1.30436	0.277594	-4.69879	2.61705e-06	7.73827e-05
Ammecr1l	1531.29	-1.35061	0.287446	-4.69863	2.61907e-06	7.73827e-05
Hsd17b3	1906.23	2.42957	0.5173	4.69663	2.64483e-06	7.78838e-05
Lancl3	65.2803	2.05641	0.437834	4.69679	2.64285e-06	7.78838e-05
Xdh	366.712	1.99245	0.424295	4.6959	2.65433e-06	7.80336e-05
Rcan3	93.6066	1.86341	0.396954	4.69428	2.67547e-06	7.8525e-05
Adam21	868.154	-1.54699	0.329805	-4.69064	2.72353e-06	7.95396e-05
Fam176b	45.2895	2.23058	0.475529	4.69073	2.72232e-06	7.95396e-05
Figf	229.661	2.36133	0.503396	4.6908	2.72146e-06	7.95396e-05
Arl5a	136.713	1.50704	0.321367	4.68947	2.7392e-06	7.97403e-05
Ogt	929.11	1.56463	0.333697	4.68878	2.74842e-06	7.97403e-05
Ssh3	101.645	2.02621	0.432136	4.68882	2.7478e-06	7.97403e-05
Vdac1	402.882	1.53991	0.328383	4.68938	2.74032e-06	7.97403e-05
Inpp5e	1593.53	-1.16329	0.248205	-4.6868	2.77504e-06	8.03808e-05
Birc3	98.6758	2.09037	0.44612	4.68565	2.79066e-06	8.07013e-05
Rgs22	9428.72	-1.38388	0.295436	-4.68421	2.81042e-06	8.11399e-05
Arfip2	283.99	1.36593	0.291736	4.68207	2.83986e-06	8.17256e-05
Hdac7	182.021	2.183	0.466248	4.68207	2.83994e-06	8.17256e-05
Lpin1	17599.2	-1.35829	0.290186	-4.68076	2.85814e-06	8.21157e-05
Aldh4a1	453.945	1.74035	0.371884	4.67983	2.87112e-06	8.2355e-05
Csf1r	1427.1	1.90652	0.407506	4.67851	2.8897e-06	8.2754e-05
Sepn1	129.398	2.2658	0.484345	4.67808	2.8958e-06	8.27947e-05
B930041F14Rik	65.1418	2.09705	0.448366	4.67709	2.90981e-06	8.30609e-05
Khnyn	213.396	1.42381	0.304448	4.67671	2.91516e-06	8.30797e-05
Pde5a	144.004	1.80151	0.385293	4.67568	2.92979e-06	8.33624e-05
Heg1	803.687	1.79513	0.384108	4.67351	2.96102e-06	8.41159e-05
Snord45b	1510.98	1.63609	0.350108	4.67309	2.96707e-06	8.41526e-05
Adam24	2032.58	-1.29426	0.277	-4.67241	2.97691e-06	8.42965e-05
D430019H16Rik	160.306	1.85915	0.397955	4.67176	2.98626e-06	8.44264e-05
Tmem56	4286.33	-1.40468	0.300805	-4.66973	3.01595e-06	8.51296e-05
Chl1	14240.5	-1.37362	0.294392	-4.66594	3.07214e-06	8.65777e-05
Rffl	3296.48	-1.23101	0.263964	-4.66356	3.10791e-06	8.74465e-05
Cdhr5	130.986	2.31207	0.495975	4.66166	3.13676e-06	8.81181e-05
St8sia5	50.4106	-1.74233	0.373831	-4.66075	3.15055e-06	8.83653e-05
Hsd17b10	215.511	1.73779	0.372924	4.6599	3.1636e-06	8.85909e-05
Notch2	948.051	1.70798	0.366665	4.65813	3.19088e-06	8.92136e-05
B4galt4	65.3111	1.82957	0.393139	4.65376	3.2593e-06	9.09827e-05
Elovl5	2376.12	1.96531	0.422389	4.65283	3.27413e-06	9.12528e-05
Efemp2	168.479	1.61767	0.347771	4.65154	3.29464e-06	9.16802e-05
Lrrn4	228.642	2.03922	0.438537	4.65006	3.31833e-06	9.20718e-05
Prrc2b	551.412	1.56944	0.337513	4.65001	3.31912e-06	9.20718e-05
Dnajc5b	3505.45	-1.16865	0.25142	-4.64819	3.34859e-06	9.2667e-05
Dpep3	6064.35	-1.24019	0.266827	-4.64792	3.35306e-06	9.2667e-05
Fhad1	9558.85	-1.48261	0.319014	-4.64748	3.3601e-06	9.2667e-05
Papss1	297.563	2.02971	0.436741	4.6474	3.36152e-06	9.2667e-05
Lifr	1843.23	1.84197	0.396432	4.64636	3.37843e-06	9.29883e-05
Gpld1	203.885	1.92982	0.41538	4.64592	3.38572e-06	9.30443e-05
Slc16a13	153.624	2.07134	0.445955	4.64474	3.40507e-06	9.3431e-05
Sds	16.6155	2.55422	0.550217	4.6422	3.44726e-06	9.4442e-05
1110002B05Rik	402.601	1.27216	0.274139	4.64056	3.4747e-06	9.50468e-05
A530064D06Rik	48.3193	-2.85523	0.615424	-4.63946	3.49323e-06	9.54062e-05
Nrp1	453.15	1.92526	0.415069	4.6384	3.51125e-06	9.57505e-05
Arrdc1	56.4045	1.76838	0.38147	4.63571	3.55715e-06	9.6853e-05
Sec1	568.454	-1.30598	0.281844	-4.63372	3.5916e-06	9.76407e-05
1700007B14Rik	1052.12	-1.33201	0.287528	-4.63265	3.61023e-06	9.76807e-05
5031414D18Rik	53.6846	1.79792	0.388123	4.63236	3.61515e-06	9.76807e-05
Folh1	230.2	1.30221	0.281094	4.63266	3.61001e-06	9.76807e-05
Kcnt1	191.786	2.11492	0.456491	4.633	3.604e-06	9.76807e-05
Ctsa	368.904	1.64948	0.356178	4.63106	3.63795e-06	9.81469e-05
Klhdc8a	120.473	1.52961	0.330371	4.62998	3.65693e-06	9.83607e-05
Tap1	94.432	2.19999	0.475161	4.62998	3.65699e-06	9.83607e-05
Blvrb	143.004	1.89462	0.409278	4.62918	3.67113e-06	9.85912e-05
Abcc5	390.68	1.64635	0.355865	4.62634	3.72185e-06	9.9802e-05
Fam71a	2945.61	-1.43812	0.310888	-4.62585	3.7306e-06	9.98852e-05
Impdh1	214.281	1.60184	0.34638	4.62451	3.75479e-06	0.000100381
Gm5796	255.683	-2.11853	0.458171	-4.62388	3.76625e-06	0.000100469
Slitrk5	45.3142	2.01642	0.436104	4.62371	3.76945e-06	0.000100469
Cln5	124.58	1.73968	0.376357	4.62242	3.79283e-06	0.000100941
Cox8a	306.436	1.55549	0.336602	4.62115	3.81614e-06	0.000101408
Ccin	4199.29	-1.13811	0.246319	-4.62045	3.82911e-06	0.000101601
Pdgfrl	40.4206	1.88708	0.408644	4.61792	3.87614e-06	0.000102695
Cul7	300.845	1.84803	0.400237	4.61733	3.8871e-06	0.000102831
4930435E12Rik	1087.27	-1.51078	0.327277	-4.6162	3.90833e-06	0.000103063
Gm17359	330.393	-1.6601	0.359638	-4.61603	3.9115e-06	0.000103063
Stat5b	203.711	1.59553	0.345657	4.61593	3.91335e-06	0.000103063
Lrrc10b	294.411	-1.29502	0.280608	-4.61504	3.93019e-06	0.000103226
Rorc	139.877	2.17019	0.470249	4.61499	3.93118e-06	0.000103226
Cdca2	6623.71	-1.40352	0.304172	-4.61423	3.94556e-06	0.000103297
Pmfbp1	22113.5	-1.46079	0.316564	-4.61452	3.93996e-06	0.000103297
Fam131b	732.506	-1.70335	0.369222	-4.61335	3.96238e-06	0.000103584
F13a1	1174.62	2.062	0.447285	4.61003	4.0261e-06	0.000105094
Gapdh	185.986	1.89038	0.41011	4.60945	4.03744e-06	0.000105235
C1ra	440.367	1.83782	0.398868	4.6076	4.07344e-06	0.000106017
Spata3	5282.56	-1.66103	0.360616	-4.60611	4.10276e-06	0.000106623
Sox5	1992.33	-1.08562	0.23575	-4.60496	4.12548e-06	0.000107057
4931431F19Rik	1227.6	-1.23953	0.269291	-4.60295	4.16549e-06	0.000107937
Ninj1	267.867	1.52368	0.33107	4.60228	4.17886e-06	0.000108125
Tmem176a	1121.75	2.32577	0.505483	4.60108	4.203e-06	0.000108591
Lmo4	131.62	1.66866	0.362716	4.60044	4.21591e-06	0.000108765
Parp4	185.91	1.97781	0.430231	4.5971	4.28421e-06	0.000110367
Arpc1b	509.131	1.41021	0.306924	4.59466	4.33446e-06	0.000111499
Abca2	808.349	1.80964	0.393996	4.59305	4.36819e-06	0.000112041
Luzp1	10659.8	-1.35745	0.295527	-4.59334	4.36216e-06	0.000112041
4930525G20Rik	405.312	-1.48834	0.324151	-4.59152	4.40039e-06	0.000112703
R3hcc1	586.119	-1.35225	0.294596	-4.59017	4.42894e-06	0.000113271
Mvp	260.467	1.79806	0.391785	4.5894	4.44522e-06	0.000113523
Abra	31.5462	-2.89994	0.63218	-4.58721	4.49217e-06	0.000114557
2810405K02Rik	28.8015	2.39882	0.523101	4.58576	4.52335e-06	0.000114855
Gm600	535.194	-1.69456	0.369516	-4.58588	4.52069e-06	0.000114855
Rhbdf1	156.962	1.71749	0.374496	4.58613	4.51548e-06	0.000114855
Tap2	125.751	1.91905	0.418563	4.58486	4.54284e-06	0.000115185
Aldh1l2	73.6991	1.60031	0.34908	4.58437	4.55358e-06	0.000115292
Mtcp1	35.409	1.97201	0.430364	4.5822	4.60112e-06	0.00011633
Nlrx1	130.501	1.85261	0.404385	4.58131	4.62074e-06	0.000116659
Acat1	647.526	1.42366	0.31079	4.58079	4.63217e-06	0.000116781
Slc12a9	122.826	2.08079	0.454537	4.57782	4.69844e-06	0.000118283
Dgkh	3522.02	-1.34122	0.293028	-4.5771	4.71469e-06	0.000118524
Ankrd61	1591.66	-1.07213	0.234343	-4.57505	4.76107e-06	0.00011952
Epm2aip1	400.788	1.31191	0.286805	4.57423	4.77984e-06	0.000119821
4930583H14Rik	848.129	1.72332	0.376911	4.57222	4.82575e-06	0.000120801
Pdzk1	7710.52	-1.46586	0.320724	-4.57047	4.86639e-06	0.000121646
Mid2	61.7669	1.76652	0.386732	4.56781	4.92858e-06	0.000122969
St3gal1	193.704	1.77378	0.388339	4.56761	4.9332e-06	0.000122969
Alox5	31.1993	1.98668	0.43505	4.56655	4.95828e-06	0.00012342
Aco1	409.452	1.68256	0.368774	4.56256	5.05328e-06	0.000125493
Lgi4	169.883	2.22447	0.487559	4.56246	5.05572e-06	0.000125493
Ilvbl	392.821	1.30023	0.285003	4.56214	5.06349e-06	0.000125509
Psmf1	8052	-1.30384	0.285848	-4.5613	5.0839e-06	0.000125663
Sun3	1236.58	-1.21344	0.266026	-4.56136	5.08229e-06	0.000125663
Sfxn5	78.4371	1.85811	0.40744	4.56045	5.10437e-06	0.000125993
Pck2	81.8434	1.9	0.41667	4.55997	5.1161e-06	0.000126107
Scamp5	120.277	2.06763	0.453519	4.55909	5.13753e-06	0.000126459
Atp1b3	6786.91	-1.14859	0.251965	-4.55854	5.15099e-06	0.000126614
Ldb1	182.952	1.45843	0.320039	4.55704	5.18804e-06	0.000127348
Greb1l	348.017	1.95136	0.428362	4.55539	5.22895e-06	0.000128175
Ccng1	317.205	1.69328	0.371794	4.55435	5.25467e-06	0.000128627
Ankrd5	12297.3	-1.3452	0.295391	-4.55398	5.26394e-06	0.000128676
Aim1l	146.786	2.29191	0.503355	4.55326	5.28203e-06	0.000128875
Nipsnap1	106.082	1.65786	0.364119	4.55308	5.28665e-06	0.000128875
Slc16a2	70.0503	1.72148	0.37815	4.55236	5.30477e-06	0.000129139
Ly6e	660.903	2.4118	0.530171	4.5491	5.38771e-06	0.000130978
Gpx1	528.519	2.25999	0.496912	4.54808	5.41387e-06	0.000131433
Pzp	30.0755	-2.00935	0.441927	-4.54678	5.44728e-06	0.000132063
Phldb2	128.944	2.01241	0.442751	4.54525	5.48711e-06	0.000132847
Gm3002	405.557	-1.34717	0.29654	-4.54298	5.54653e-06	0.000134102
Bhlhb9	80.4101	1.49528	0.329185	4.54237	5.56241e-06	0.000134302
Gbp7	104.919	2.03623	0.448378	4.54132	5.59039e-06	0.000134611
Sparcl1	1317.75	1.6034	0.353066	4.54135	5.58945e-06	0.000134611
Rnf38	3961.07	-1.28418	0.282836	-4.54036	5.61582e-06	0.000135039
1700019G17Rik	1168.56	-1.29906	0.286133	-4.54006	5.6239e-06	0.00013505
Fam83e	573.864	-1.73803	0.38288	-4.53935	5.64278e-06	0.00013532
Col1a1	272.132	1.56435	0.344668	4.5387	5.66023e-06	0.000135371
Mdh1	722.869	1.70013	0.374563	4.53897	5.6529e-06	0.000135371
Stab1	3418.85	2.00297	0.441414	4.53763	5.68903e-06	0.000135876
Fam71b	2624.58	-1.26392	0.278583	-4.53696	5.70701e-06	0.000136122
Mpv17l2	168.59	1.83683	0.405052	4.5348	5.76576e-06	0.000137338
Lrp4	203.298	1.76691	0.389767	4.53325	5.80829e-06	0.000138165
Plekhg5	374.173	1.79076	0.395132	4.53207	5.84097e-06	0.000138756
Hmox1	310.06	1.98369	0.437738	4.53168	5.8516e-06	0.000138823
Cd97	161.116	1.64134	0.362381	4.52932	5.91736e-06	0.000140195
Ppef1	719.492	-1.25362	0.276829	-4.52852	5.93994e-06	0.000140542
Gpr137b	88.9639	2.3356	0.515837	4.52779	5.96048e-06	0.000140839
Aldoart1	1383.66	-1.33709	0.295354	-4.52706	5.98092e-06	0.000141134
D17H6S53E	96.9114	1.72286	0.380639	4.52624	6.00418e-06	0.000141494
Cmtm3	121.148	1.70672	0.377275	4.52381	6.07368e-06	0.000142374
Plin5	142.489	1.7852	0.394559	4.52454	6.05269e-06	0.000142374
Sall2	69.276	2.02285	0.44715	4.52388	6.07173e-06	0.000142374
Ube2e2	147.218	1.46068	0.322866	4.5241	6.06517e-06	0.000142374
Aes	980.255	1.48474	0.328241	4.52333	6.08744e-06	0.000142507
Mr1	78.3853	1.99179	0.440543	4.52122	6.14838e-06	0.000143744
Sigirr	151.675	-1.41607	0.313242	-4.52069	6.16385e-06	0.000143915
Ildr2	77.1792	1.75146	0.388026	4.51378	6.36829e-06	0.000148493
Fam187b	6161.1	-1.25867	0.278934	-4.51245	6.40838e-06	0.000149231
Igfals	46.0113	-1.81825	0.403272	-4.50875	6.52116e-06	0.000151658
Npdc1	156.72	1.79481	0.398103	4.50841	6.53147e-06	0.000151698
Bche	45.8567	1.72267	0.382181	4.50748	6.5603e-06	0.00015188
Oaf	112.401	1.88941	0.41915	4.50773	6.5525e-06	0.00015188
Pgm3	303.855	1.38588	0.307473	4.50732	6.56507e-06	0.00015188
4933406M09Rik	827.943	-1.25528	0.278518	-4.507	6.57492e-06	0.00015191
Cnr1	92.1736	-1.50621	0.334237	-4.50641	6.59324e-06	0.000152134
Tbc1d2b	245.132	1.88534	0.418449	4.50555	6.62016e-06	0.000152557
Zmynd15	5787.37	-1.27163	0.282384	-4.5032	6.69377e-06	0.000154052
Prelid1	293.283	1.43125	0.317881	4.50247	6.71686e-06	0.000154383
Prkacb	277.424	1.47074	0.326676	4.50213	6.72751e-06	0.000154427
Zfp36l2	112.215	1.5741	0.349776	4.50032	6.78515e-06	0.000155549
Ncf1	76.8533	1.95837	0.435403	4.49782	6.86528e-06	0.000157105
Psca	109.107	-1.88126	0.418276	-4.49765	6.87079e-06	0.000157105
Anxa5	318.767	1.64331	0.365457	4.49659	6.90513e-06	0.000157686
Sgk1	107.132	1.48431	0.33016	4.49574	6.93288e-06	0.000158116
Slc7a11	338.78	1.58828	0.353455	4.4936	7.00291e-06	0.000159508
Ggcx	123.582	1.68662	0.375405	4.4928	7.02929e-06	0.000159903
Acat2	200.366	1.43809	0.320474	4.4874	7.20965e-06	0.000163795
Cd81	2409.01	2.07046	0.46147	4.48666	7.2348e-06	0.000164156
Aldh7a1	758.052	1.33677	0.298022	4.48548	7.27495e-06	0.000164744
Cct8l1	2004.16	-1.4158	0.315651	-4.48535	7.27932e-06	0.000164744
Cml1	153.601	2.00733	0.447571	4.48494	7.2936e-06	0.000164856
Fosl2	126.128	1.69742	0.378544	4.48407	7.32312e-06	0.000165312
1700054N08Rik	1527.75	-1.42711	0.318307	-4.48345	7.34459e-06	0.000165585
Prex1	552.528	-1.28232	0.286048	-4.48288	7.36415e-06	0.000165815
Dpp7	78.4172	1.65157	0.368682	4.47966	7.47614e-06	0.000168123
Tcp11	38033.3	-1.1939	0.266535	-4.47933	7.48784e-06	0.000168172
Cd209f	273.078	2.27381	0.507856	4.47728	7.56003e-06	0.000169364
Prkar2a	7640.44	-1.46925	0.32814	-4.47752	7.55157e-06	0.000169364
Hs3st1	29.4878	2.21147	0.494093	4.47581	7.61219e-06	0.000170317
Osbpl10	3063.49	-1.33924	0.299321	-4.47424	7.66846e-06	0.000171172
Tnfaip8	70.1264	1.75258	0.391707	4.4742	7.66977e-06	0.000171172
Zfp266	252.048	1.38862	0.31039	4.47378	7.68506e-06	0.000171297
Bcmo1	597.124	-1.29115	0.288635	-4.47329	7.70247e-06	0.00017147
Arsk	90.2539	1.74062	0.389299	4.47116	7.77956e-06	0.000172163
Esyt1	164.378	1.87544	0.419398	4.47174	7.75843e-06	0.000172163
Kif17	7923.88	-1.20961	0.270556	-4.47082	7.79199e-06	0.000172163
Sgms1	9832.29	-1.26722	0.283441	-4.47083	7.79155e-06	0.000172163
Smcp	4498.89	-1.51292	0.338335	-4.47165	7.7617e-06	0.000172163
Tcirg1	334.185	2.06947	0.462868	4.47098	7.78612e-06	0.000172163
Fam171a1	94.8259	1.61321	0.360873	4.47031	7.81061e-06	0.000172186
Irf8	293.369	1.89237	0.423324	4.47026	7.8125e-06	0.000172186
Samd1	99.832	1.59839	0.357911	4.4659	7.97323e-06	0.00017551
Dcxr	63.1077	2.07215	0.464034	4.46551	7.98783e-06	0.000175613
4930465M20Rik	147.281	-1.31652	0.294892	-4.46442	8.02858e-06	0.00017629
Itih2	705.96	1.79457	0.402068	4.46335	8.06896e-06	0.000176957
Vps13c	497.57	1.43188	0.320909	4.46194	8.12198e-06	0.000177899
Snhg11	664.571	2.1206	0.47535	4.46114	8.15252e-06	0.000178348
Khk	121.66	1.67974	0.376588	4.46042	8.18008e-06	0.000178503
Marveld1	132.584	1.66575	0.373429	4.46068	8.17012e-06	0.000178503
Tst	644.521	1.80017	0.403611	4.46016	8.18986e-06	0.000178503
Lass2	286.218	1.58162	0.354863	4.45698	8.31212e-06	0.000180945
A330076C08Rik	33.6286	-2.61161	0.586035	-4.45641	8.3344e-06	0.000181207
Scgn	200.813	-1.36277	0.305821	-4.4561	8.34638e-06	0.000181244
Samhd1	211.633	1.52946	0.343341	4.45464	8.40328e-06	0.000182256
C7	2174.65	1.65621	0.372069	4.45136	8.53296e-06	0.000184617
Lsr	325.012	1.48976	0.334667	4.45148	8.52799e-06	0.000184617
Mapk8ip1	670.775	-1.18574	0.266455	-4.45006	8.5846e-06	0.000185281
Tmem63a	182.711	1.85816	0.417535	4.45032	8.57429e-06	0.000185281
Gm3696	169.888	-1.52438	0.342777	-4.44714	8.7022e-06	0.000187134
Slc3a2	4068.67	1.87685	0.422015	4.44734	8.69401e-06	0.000187134
Tet3	207.373	1.76567	0.396999	4.44754	8.68606e-06	0.000187134
Pea15a	702.416	1.45905	0.328129	4.44656	8.72547e-06	0.000187407
Ar	224.057	1.85302	0.416893	4.44484	8.7958e-06	0.000188232
Rgs11	397.736	2.17444	0.489172	4.44513	8.78372e-06	0.000188232
S1pr1	122.859	1.88315	0.423663	4.44492	8.79251e-06	0.000188232
Pcdhgc3	433.423	2.10761	0.474304	4.44359	8.84696e-06	0.000189098
Ammecr1	59.8848	1.84991	0.41645	4.4421	8.90858e-06	0.000190186
Tprkb	121.468	1.51061	0.340096	4.4417	8.92502e-06	0.000190307
4933436H12Rik	155.934	-1.2699	0.285931	-4.44129	8.94227e-06	0.000190382
Ppm1j	3167.51	-1.20314	0.270911	-4.4411	8.95004e-06	0.000190382
Dolk	170.756	1.33249	0.300057	4.44078	8.96323e-06	0.000190434
Cd83	36.3129	1.90243	0.428523	4.43951	9.01625e-06	0.000190476
Col28a1	95.5261	-1.64465	0.370463	-4.43945	9.01902e-06	0.000190476
Gm11978	891.518	-1.55258	0.349712	-4.4396	9.01257e-06	0.000190476
Ikbip	129.727	1.6006	0.360479	4.44021	8.98692e-06	0.000190476
Ube2j1	7882.16	-1.20712	0.271874	-4.43998	8.99675e-06	0.000190476
Acaa1a	198.726	1.51992	0.342487	4.43789	9.0844e-06	0.000191622
Ctsf	1114.82	2.11127	0.475765	4.43764	9.09495e-06	0.000191622
Otud3	1686.28	-1.24907	0.281587	-4.43584	9.17152e-06	0.000193006
Ctsh	254.36	1.70363	0.384276	4.43336	9.27743e-06	0.000195002
Slc25a5	410.09	1.5243	0.343948	4.43177	9.34631e-06	0.000196217
Theg	3666.71	-1.39337	0.314533	-4.42998	9.42438e-06	0.000197622
Atp2b1	334.317	1.84703	0.416984	4.42949	9.44573e-06	0.000197835
Lilrb4	39.3332	1.96515	0.443916	4.42684	9.56243e-06	0.000200043
Fnbp1l	962.223	-1.19581	0.270182	-4.42593	9.60287e-06	0.000200524
Lrp6	498.06	1.53628	0.347119	4.42581	9.60809e-06	0.000200524
Synj2	2828.17	-1.08587	0.245389	-4.42508	9.64045e-06	0.000200962
Dlc1	108.977	1.51295	0.341956	4.42441	9.67058e-06	0.000201353
Mapk6	16335.7	-1.32024	0.298559	-4.42205	9.7769e-06	0.000202857
Rbp1	608.902	2.3181	0.524214	4.42204	9.77723e-06	0.000202857
Rcan2	65.4921	2.19576	0.496501	4.42246	9.75828e-06	0.000202857
Bst2	78.2993	1.79127	0.405194	4.42078	9.83446e-06	0.000203806
Ifltd1	436.445	-1.33638	0.302316	-4.42047	9.84878e-06	0.000203864
4921530D09Rik	2591.95	-1.05668	0.239101	-4.41938	9.89864e-06	0.000204657
Man1a	100.042	1.71834	0.388851	4.41901	9.91529e-06	0.000204762
Folr1	769.37	1.99032	0.450562	4.41742	9.98843e-06	0.000205792
Plscr3	45.7353	1.77208	0.401142	4.4176	9.98049e-06	0.000205792
Aqp7	2851.45	-1.13052	0.255953	-4.41688	1.00135e-05	0.000205957
Fnip2	283.221	1.54183	0.349107	4.4165	1.00314e-05	0.000205957
Tmem159	106.569	1.45825	0.330173	4.41663	1.0025e-05	0.000205957
Adar	295.467	1.48667	0.336693	4.4155	1.00775e-05	0.000206397
Kif21a	250.036	1.45358	0.329206	4.4154	1.00823e-05	0.000206397
St6galnac6	323.607	1.29562	0.29344	4.41528	1.00878e-05	0.000206397
Spata6	20897.9	-1.21219	0.274613	-4.41418	1.01392e-05	0.00020721
Pdxk	337.558	1.87045	0.423788	4.41365	1.01641e-05	0.000207479
Cngb3	129.161	-1.39723	0.316762	-4.41096	1.02912e-05	0.00020983
Gpd1	1101.78	1.87564	0.425252	4.41066	1.03058e-05	0.000209887
2410002F23Rik	579.449	1.68053	0.38112	4.40944	1.0364e-05	0.000210694
Cnih	143.115	1.58121	0.358626	4.40908	1.03811e-05	0.000210694
Vwa3a	2411.24	-1.09703	0.24881	-4.40912	1.03789e-05	0.000210694
Plin4	69.6241	1.64829	0.374014	4.40701	1.04805e-05	0.000212467
Scaf11	492.724	1.39232	0.31608	4.40495	1.05807e-05	0.000214252
Bach1	153.55	1.64727	0.374388	4.3999	1.08303e-05	0.000219056
Nod1	73.7679	1.871	0.425292	4.39934	1.08583e-05	0.000219373
Dbp	185.518	1.46025	0.332038	4.39783	1.09337e-05	0.000220644
Atp6v1e2	2188.87	-1.18426	0.269301	-4.39754	1.09485e-05	0.00022069
4931407G18Rik	14945	-1.36252	0.309927	-4.39626	1.10132e-05	0.000221742
Ppara	167.124	1.43636	0.326848	4.39459	1.10983e-05	0.000223201
Ddr2	277.766	1.70076	0.387078	4.39386	1.11357e-05	0.000223699
Tmem98	71.4033	1.49251	0.339716	4.39341	1.11586e-05	0.000223905
Herpud1	6512.37	-1.02654	0.233669	-4.39312	1.11734e-05	0.000223948
Isoc2b	140.892	1.66182	0.378382	4.3919	1.12362e-05	0.000224954
Psmb10	84.0937	1.36774	0.311486	4.39104	1.12811e-05	0.000225597
Cd163	181.427	1.80215	0.410467	4.39048	1.131e-05	0.000225919
Nfkb2	58.6075	1.5136	0.34485	4.38915	1.13792e-05	0.00022674
Pldn	426.427	-1.20917	0.275475	-4.3894	1.13665e-05	0.00022674
Rab40b	31.0854	2.07661	0.473144	4.38896	1.13895e-05	0.00022674
Dyrk1b	6355.99	-1.14662	0.261269	-4.38867	1.14048e-05	0.000226788
1700022A21Rik	6204.94	-1.34701	0.307009	-4.38751	1.14654e-05	0.000227716
2810474O19Rik	213.085	1.31915	0.300676	4.38729	1.14772e-05	0.000227716
Stard8	441.623	1.73222	0.394863	4.3869	1.14978e-05	0.000227871
Iqcf4	2971.77	-1.56773	0.357472	-4.3856	1.15669e-05	0.000228983
Ttc38	161.976	1.67202	0.381449	4.38333	1.16879e-05	0.00023112
Acad8	530.292	1.5292	0.348953	4.38226	1.17457e-05	0.000231834
Nsdhl	280.922	1.36234	0.310899	4.38193	1.17633e-05	0.000231834
Serpina3c	554.971	1.93068	0.440599	4.38194	1.17628e-05	0.000231834
Acat3	265.728	1.4466	0.330189	4.38113	1.18065e-05	0.000231911
Cdc42ep1	35.1126	2.2428	0.511905	4.38127	1.1799e-05	0.000231911
Cntnap1	38.3007	1.99959	0.456406	4.38117	1.18042e-05	0.000231911
Esd	111.364	1.73524	0.396535	4.376	1.20878e-05	0.000237174
A430107O13Rik	374.936	1.79113	0.409353	4.37551	1.2115e-05	0.000237444
Ddhd1	3628.14	-1.19676	0.273543	-4.37505	1.21402e-05	0.000237674
1700023F02Rik	25.3772	-2.27281	0.519554	-4.37454	1.21691e-05	0.000237976
Ophn1	834.906	-1.12078	0.256244	-4.37386	1.22068e-05	0.00023845
Naprt1	47.3095	1.83406	0.419749	4.36941	1.2458e-05	0.000242821
Ptgs1	24.0793	2.14828	0.491654	4.36949	1.24535e-05	0.000242821
4930511A02Rik	121.988	-1.38582	0.317249	-4.36825	1.25244e-05	0.000243846
Klf13	201.923	1.62169	0.371289	4.36774	1.25538e-05	0.00024415
Irgm1	43.2903	1.81318	0.415444	4.36445	1.27442e-05	0.000247396
Spred1	159.771	1.41043	0.323169	4.36438	1.27486e-05	0.000247396
Cdk2ap2	124.281	1.53755	0.35241	4.36296	1.28312e-05	0.000248725
5033414D02Rik	67.099	1.67679	0.384386	4.36225	1.28733e-05	0.000248997
Plscr4	51.782	1.87713	0.430301	4.36236	1.28667e-05	0.000248997
Sepp1	3868.71	2.00103	0.458814	4.36132	1.29281e-05	0.000249784
Prdx3	430.796	1.56412	0.358748	4.35994	1.30098e-05	0.000251088
Klk1	98.9231	1.95218	0.447783	4.35964	1.30274e-05	0.000251154
Hsd17b12	346.492	1.66664	0.382448	4.35782	1.31365e-05	0.000252982
Pros1	357.865	1.57467	0.361499	4.35594	1.32494e-05	0.000254878
Pik3r1	119.961	1.49531	0.343303	4.35565	1.32671e-05	0.000254942
Cycs	598.92	1.26536	0.290575	4.35466	1.33272e-05	0.000255541
Msn	208.252	1.63812	0.376163	4.35482	1.33174e-05	0.000255541
Nfe2l2	241.347	1.51942	0.349128	4.35205	1.34869e-05	0.000258325
Tbx3	69.7659	1.90714	0.438243	4.35178	1.35039e-05	0.000258369
Coro1a	145.122	1.93534	0.444871	4.35033	1.35932e-05	0.000259797
Apex2	43.2722	1.80845	0.41573	4.35005	1.36105e-05	0.000259848
Ccl8	20.3387	2.2371	0.514334	4.34951	1.36442e-05	0.00026021
Rpl36a	55.5595	1.5684	0.360681	4.34845	1.37104e-05	0.00026119
Snx33	363.706	1.44292	0.332094	4.34491	1.39333e-05	0.000265153
1700020C07Rik	716.247	-1.33942	0.308332	-4.34409	1.39856e-05	0.000265861
P2ry14	28.6213	2.11909	0.487979	4.34259	1.4081e-05	0.000267389
Ndrg1	218.202	1.50257	0.346062	4.3419	1.41256e-05	0.000267947
C030046I01Rik	249.928	1.78746	0.411786	4.34074	1.42004e-05	0.000269077
Gtf2ird2	405.67	-1.10157	0.253838	-4.33967	1.42694e-05	0.000270096
Hist1h1e	191.34	1.72147	0.396774	4.33867	1.4335e-05	0.000271048
Gcat	79.489	1.62429	0.374547	4.33668	1.44654e-05	0.000272639
Lyl1	36.9613	1.84553	0.425529	4.33702	1.44429e-05	0.000272639
Map4k2	187.491	1.73606	0.400301	4.33688	1.4452e-05	0.000272639
Hspa1a	561.602	-1.33802	0.308728	-4.33397	1.46443e-05	0.000275588
Lefty2	19.0829	2.20337	0.508411	4.33384	1.4653e-05	0.000275588
Ube2k	3240.93	-1.2688	0.292786	-4.33356	1.46719e-05	0.000275652
Masp1	34.6665	1.69101	0.39034	4.33215	1.4766e-05	0.000277124
Lfng	23.3162	2.18414	0.504456	4.32969	1.49317e-05	0.000279938
4930529F22Rik	931.66	-1.19086	0.275108	-4.32869	1.5e-05	0.000280427
H2-M3	42.1553	1.97928	0.457229	4.32887	1.49878e-05	0.000280427
Ttc7b	457.965	1.48156	0.342271	4.32861	1.50053e-05	0.000280427
Tmem160	49.5974	2.2817	0.527245	4.32759	1.50747e-05	0.000281426
Fam71f1	8305.68	-1.18559	0.274019	-4.32665	1.51391e-05	0.000282331
Apc	649.706	1.20808	0.279308	4.32526	1.5235e-05	0.000283709
Wwp2	5295.01	-1.21964	0.281989	-4.32512	1.5245e-05	0.000283709
Dscaml1	428.193	-1.56463	0.361807	-4.32449	1.52884e-05	0.000284216
Slc35a5	1173.65	-1.05307	0.243549	-4.32384	1.5334e-05	0.000284765
Picalm	3172.76	-1.03143	0.238586	-4.32312	1.53836e-05	0.000285387
Cyb5r3	967.206	1.3919	0.321989	4.32282	1.54051e-05	0.000285486
Gm16982	575.636	-1.13042	0.261556	-4.3219	1.54694e-05	0.000286378
Hspa1l	28397.7	-1.23259	0.285225	-4.32145	1.55011e-05	0.000286664
1700020N15Rik	126.876	-1.4166	0.327927	-4.31987	1.56122e-05	0.000288117
Itpripl2	107.864	1.89182	0.437921	4.32	1.56031e-05	0.000288117
Myh6	135.008	1.96539	0.455029	4.31926	1.56553e-05	0.000288612
Hook1	10904.8	-1.28399	0.297348	-4.31816	1.57338e-05	0.000289758
Pm20d2	111.092	1.56246	0.361889	4.31752	1.57796e-05	0.000289984
Serpina3f	24.2693	1.98515	0.459814	4.3173	1.57953e-05	0.000289984
Tecpr1	1617.29	1.6949	0.39255	4.31766	1.57695e-05	0.000289984
Smox	210.67	1.51871	0.351828	4.31664	1.58421e-05	0.000290542
Nedd4	2243.58	1.54614	0.358274	4.31552	1.59224e-05	0.000291699
Slc48a1	591.638	1.95985	0.454162	4.31531	1.59381e-05	0.000291699
Ankmy2	64.0064	1.48042	0.343199	4.3136	1.60618e-05	0.000293659
Lcp1	200.73	1.89789	0.440012	4.31326	1.60865e-05	0.000293808
Pcyox1	436.453	1.79235	0.415569	4.313	1.61053e-05	0.000293847
Ccdc96	4172.83	-1.26563	0.293575	-4.31108	1.62456e-05	0.000296101
Dab2	343.434	1.84775	0.428654	4.3106	1.62815e-05	0.000296451
Tmem45a	51.1015	1.99316	0.462467	4.30985	1.63367e-05	0.000296846
Tspan31	225.142	1.6398	0.380467	4.30996	1.63281e-05	0.000296846
Mamld1	58.0872	2.21413	0.513879	4.30865	1.64252e-05	0.000298147
1700029G01Rik	12687.8	-1.18679	0.275475	-4.30815	1.64628e-05	0.000298524
Cfb	75.7802	1.82857	0.424496	4.30764	1.65006e-05	0.000298902
Tceal8	129.33	1.43764	0.333887	4.30576	1.66417e-05	0.000301149
Ahnak	3709.39	1.31304	0.305049	4.30435	1.67474e-05	0.000302753
Mdfic	48.5143	1.76915	0.411055	4.30393	1.67798e-05	0.00030303
Tmem200a	95.582	-1.37508	0.319571	-4.3029	1.68577e-05	0.000304126
Mll3	1057.77	1.21349	0.282071	4.30208	1.69203e-05	0.000304885
Nbr1	27555	-1.37127	0.318758	-4.3019	1.69342e-05	0.000304885
Slc36a3	618.881	-1.30419	0.303416	-4.29835	1.72074e-05	0.000309488
Ern1	370.33	1.74111	0.405221	4.29669	1.73364e-05	0.000311492
Furin	665.206	1.80117	0.419369	4.29495	1.74729e-05	0.000313627
Etv6	168.173	1.3927	0.324407	4.29305	1.76232e-05	0.000315306
Galt	52.4853	1.75802	0.409467	4.29343	1.75932e-05	0.000315306
Slc25a42	74.8313	1.79427	0.417964	4.29287	1.76377e-05	0.000315306
Tbxas1	48.6339	2.17928	0.507618	4.29314	1.7616e-05	0.000315306
Fam164b	56.4833	-1.64431	0.383141	-4.29165	1.77353e-05	0.00031641
Ldlr	388.581	1.70173	0.396506	4.29181	1.77226e-05	0.00031641
Ddhd2	192.99	1.27338	0.296732	4.29136	1.77581e-05	0.000316499
Phc3	346.625	1.51782	0.353757	4.29057	1.78215e-05	0.000317309
Cyp27a1	637.235	1.92902	0.449787	4.28875	1.79683e-05	0.000319601
Car2	4517.89	-1.11733	0.260634	-4.28697	1.81124e-05	0.00032184
1600002H07Rik	103.04	1.67739	0.391465	4.28492	1.82808e-05	0.000323921
Casp8	65.5586	1.65674	0.386648	4.28487	1.82844e-05	0.000323921
Cox7b	104.62	1.57745	0.368129	4.28505	1.82699e-05	0.000323921
2210403K04Rik	171.908	1.86795	0.43604	4.2839	1.8365e-05	0.000324987
St8sia3	812.988	-1.16016	0.270831	-4.2837	1.83813e-05	0.000324987
Wnt6	421.133	1.69521	0.395896	4.28195	1.85261e-05	0.000327221
C1qc	525.536	1.77761	0.415231	4.28103	1.86034e-05	0.000327807
Pnpla6	254.266	1.41358	0.330208	4.28088	1.86154e-05	0.000327807
Scap	996.165	1.75396	0.409695	4.28112	1.85951e-05	0.000327807
Taldo1	343.066	1.40598	0.328449	4.28067	1.86334e-05	0.000327807
Dtx4	570.897	1.382	0.322886	4.28015	1.86764e-05	0.000328238
Fam129b	109.284	1.45344	0.339699	4.27862	1.88051e-05	0.000329845
Zbtb33	62.6742	1.81372	0.423895	4.2787	1.87989e-05	0.000329845
Cryl1	110.602	1.82229	0.426	4.27768	1.88852e-05	0.000330922
Adh1	215.792	1.83476	0.42894	4.27744	1.89055e-05	0.00033095
Armcx1	34.8376	1.68739	0.394621	4.27598	1.90301e-05	0.000332144
Ctgf	309.72	1.21711	0.284633	4.27608	1.90215e-05	0.000332144
Hey1	129.667	-1.23425	0.288634	-4.27617	1.90133e-05	0.000332144
Dhrs4	405.948	-1.49972	0.350857	-4.27445	1.91612e-05	0.000333158
Gm13375	22.0053	2.24864	0.526009	4.27491	1.91218e-05	0.000333158
Il17rc	99.5598	1.82029	0.425836	4.27462	1.91462e-05	0.000333158
Trim36	15924.8	-1.22579	0.286773	-4.27442	1.91635e-05	0.000333158
2610318N02Rik	13111	-1.27229	0.297736	-4.2732	1.92687e-05	0.000334659
Tbl1x	157.969	1.60893	0.376539	4.27296	1.92896e-05	0.000334693
Rasgrp4	33.7945	2.01824	0.472508	4.27135	1.94294e-05	0.00033679
Mkx	37.8927	2.02435	0.474055	4.27029	1.95219e-05	0.00033806
Aldh3a1	107.04	1.88492	0.441521	4.26915	1.96218e-05	0.00033946
Bgn	194.97	1.64119	0.384489	4.2685	1.9679e-05	0.000340116
Tspan4	321.133	1.94699	0.456185	4.26798	1.97249e-05	0.000340577
Srgap1	615.392	-1.26443	0.2963	-4.26738	1.97778e-05	0.000341158
Egln2	12304.7	-1.1925	0.279483	-4.26681	1.98287e-05	0.000341702
Gne	103.405	1.30775	0.306593	4.26544	1.99504e-05	0.000343466
Comp	6720.47	-1.17609	0.275805	-4.26422	2.00602e-05	0.00034502
Auts2	96.4579	1.72222	0.403995	4.26297	2.0173e-05	0.00034631
Ctdsp1	285.596	1.51654	0.355785	4.26252	2.02135e-05	0.00034631
Nceh1	194.653	1.81029	0.424696	4.26255	2.02105e-05	0.00034631
Neat1	2229.16	1.35288	0.317381	4.26262	2.02048e-05	0.00034631
Myo1f	89.0614	1.90689	0.447431	4.26186	2.02731e-05	0.00034666
Snord68	8698.95	1.17844	0.276495	4.26206	2.0255e-05	0.00034666
S100a1	80.0119	1.70996	0.401355	4.26047	2.04002e-05	0.000347825
Tctex1d1	2970.83	-1.22667	0.287909	-4.26061	2.03868e-05	0.000347825
Txndc2	15611.5	-1.2005	0.281757	-4.26078	2.03712e-05	0.000347825
Fam135b	1670.59	-1.03873	0.243835	-4.25998	2.04443e-05	0.000348242
Trim2	44.0941	1.69862	0.39887	4.25859	2.05722e-05	0.000350083
Pacsin3	103.435	1.82092	0.427621	4.25826	2.06028e-05	0.000350267
Grb14	102.351	1.6533	0.388316	4.25763	2.06607e-05	0.000350641
Rap1gds1	144.02	1.52276	0.357657	4.25759	2.06644e-05	0.000350641
4930471G03Rik	600.091	-1.2179	0.286168	-4.2559	2.08211e-05	0.000352624
St6gal1	346.027	1.77392	0.416797	4.25608	2.08044e-05	0.000352624
Fbxo10	103.434	1.61758	0.380161	4.25499	2.09061e-05	0.000353387
Tshz1	314.805	1.67394	0.393394	4.25512	2.08933e-05	0.000353387
Mtss1l	410.835	2.04609	0.480992	4.2539	2.10083e-05	0.000354776
Clec10a	74.3867	1.96521	0.462354	4.25044	2.13349e-05	0.000359947
Dicer1	393.169	1.22344	0.287875	4.24991	2.13859e-05	0.000360446
Pwwp2b	14760.3	-1.40381	0.33033	-4.24971	2.14052e-05	0.000360446
2610034B18Rik	33.5325	1.83955	0.432938	4.24898	2.14748e-05	0.000360931
Clec2d	89.6089	1.80619	0.425074	4.24913	2.14602e-05	0.000360931
B4galt1	696.218	1.4606	0.343802	4.24837	2.15333e-05	0.000360948
Cat	278.955	1.87608	0.441574	4.24862	2.15087e-05	0.000360948
Dnahc9	570.443	1.64381	0.386931	4.24833	2.15369e-05	0.000360948
Zfp759	259.597	-1.32139	0.311107	-4.24738	2.16285e-05	0.000362139
Pip4k2a	90.7095	1.54271	0.363256	4.24688	2.16764e-05	0.000362599
Mctp1	37.6476	1.87932	0.442562	4.24645	2.17185e-05	0.000362959
Tbata	2794.97	-1.09113	0.257043	-4.24493	2.18665e-05	0.000365088
Osbp2	29980.5	-1.38716	0.326926	-4.24302	2.20531e-05	0.000367856
Sec31b	157.412	1.93061	0.455321	4.24011	2.23408e-05	0.000372304
Gstm2	3924.53	1.96879	0.464404	4.2394	2.24122e-05	0.000373144
Gm4787	3323.32	-1.32654	0.312954	-4.23878	2.24742e-05	0.000373824
Zfyve1	2987.7	-1.08579	0.256224	-4.23766	2.25863e-05	0.000375336
Smap1	3598.31	-0.963766	0.227457	-4.23714	2.26384e-05	0.000375499
Sparc	8106.55	1.98386	0.468207	4.23714	2.26386e-05	0.000375499
Gnl3l	257.874	1.60518	0.37886	4.23686	2.26666e-05	0.000375613
Ppp4r1	11037.4	-1.24539	0.294099	-4.2346	2.2896e-05	0.000379059
0610007N19Rik	69.7166	1.70843	0.403572	4.23327	2.3032e-05	0.000380953
Tmem20	134.613	1.54455	0.364915	4.23264	2.30968e-05	0.000381669
Extl3	295.902	1.64884	0.389631	4.23179	2.31837e-05	0.000382748
Ms4a5	2235.89	-1.51668	0.358509	-4.23051	2.33161e-05	0.000384574
Kcnab2	1073.28	-1.84309	0.435803	-4.22919	2.34536e-05	0.000386386
Klhl29	113.744	1.52006	0.359434	4.22904	2.34696e-05	0.000386386
Emr1	266.781	1.36411	0.322605	4.22842	2.35334e-05	0.00038679
Prps2	147.727	1.80893	0.427808	4.22838	2.35379e-05	0.00038679
Mfsd9	433.352	-1.10902	0.262346	-4.22731	2.36502e-05	0.000388276
E130102H24Rik	16.1547	2.13028	0.504057	4.22628	2.37591e-05	0.000389702
1700016H13Rik	6996.82	-1.24124	0.293737	-4.22568	2.38218e-05	0.000389899
Fam193b	353.98	1.40216	0.331799	4.22593	2.37952e-05	0.000389899
Sfxn2	141.779	1.89889	0.449384	4.22554	2.38372e-05	0.000389899
Trak2	226.848	1.31493	0.311231	4.22493	2.39018e-05	0.000390595
1700008P20Rik	3774.6	-1.3516	0.319939	-4.22457	2.39397e-05	0.000390797
Ankrd60	5340.29	-1.16805	0.2765	-4.2244	2.39583e-05	0.000390797
A830007P12Rik	194.83	2.03128	0.481174	4.22151	2.42668e-05	0.0003951
Etl4	279.672	1.38298	0.327593	4.22164	2.42531e-05	0.0003951
Cth	30.1249	1.93557	0.458735	4.21936	2.45001e-05	0.000398531
Lphn3	680.33	-1.24628	0.2954	-4.21896	2.45431e-05	0.000398864
Slamf9	111.805	-1.88819	0.447638	-4.21811	2.46358e-05	0.000400005
Ccdc63	4725.65	-1.41345	0.335109	-4.21787	2.4662e-05	0.000400062
Psen2	182.312	1.90723	0.452237	4.21733	2.47208e-05	0.000400648
Gpm6b	194.52	1.44545	0.342797	4.21664	2.47971e-05	0.000401518
Kif27	11688	-1.25539	0.297809	-4.2154	2.49334e-05	0.000403355
Galnt11	130.816	1.43004	0.339352	4.21402	2.50867e-05	0.000405465
Nlrp5	78.5636	-1.68423	0.399898	-4.21165	2.53515e-05	0.000409372
Pacs2	3954.08	-1.00421	0.238517	-4.21022	2.55128e-05	0.0004116
1700026J04Rik	6376.05	-1.20002	0.285055	-4.20978	2.55615e-05	0.000412011
A1cf	125.147	-1.93048	0.45865	-4.20905	2.56451e-05	0.000412982
1700128A07Rik	102.781	-1.77739	0.422436	-4.20747	2.5825e-05	0.000415123
Efemp1	90.8978	1.66283	0.395198	4.20759	2.58109e-05	0.000415123
S100a16	48.6172	1.80629	0.429384	4.20671	2.59117e-05	0.00041614
D2Ertd750e	5634.37	-1.31053	0.311555	-4.20642	2.59447e-05	0.000416292
Amac1	1076.07	-1.02722	0.244229	-4.20598	2.59957e-05	0.000416732
Cyfip1	381.9	1.67322	0.397864	4.20551	2.60492e-05	0.000416835
Cyp4f15	51.6548	2.12311	0.504832	4.20557	2.60421e-05	0.000416835
Sema4b	614.095	1.69274	0.402553	4.205	2.61079e-05	0.000417396
Gm9766	6964.81	-1.40438	0.334119	-4.20323	2.6313e-05	0.000420295
Tha1	29.3697	1.92457	0.458061	4.20157	2.65074e-05	0.000423018
C430049B03Rik	92.1807	1.51026	0.359544	4.2005	2.66329e-05	0.000423874
Pcgf2	39.8803	2.16094	0.514408	4.20084	2.65931e-05	0.000423874
Traf1	190.711	-1.45963	0.347483	-4.20057	2.66246e-05	0.000423874
Hlf	59.0972	2.07556	0.494171	4.20009	2.6681e-05	0.000423913
Sh3bgrl	190.023	1.65087	0.393057	4.20007	2.66832e-05	0.000423913
Asah2	191.773	2.0164	0.480227	4.19884	2.6828e-05	0.00042425
Creb3l2	190.561	2.11732	0.504271	4.19877	2.68366e-05	0.00042425
Fam69b	223.653	-1.36366	0.324777	-4.19876	2.68375e-05	0.00042425
Irf2bp2	230.316	1.25265	0.298331	4.19886	2.68256e-05	0.00042425
Nek7	193.774	1.55463	0.370232	4.19907	2.68009e-05	0.00042425
Pm20d1	128.767	2.09173	0.498188	4.19867	2.68482e-05	0.00042425
Dock8	992.68	1.78395	0.424977	4.19776	2.69568e-05	0.000425586
Ehmt1	296.063	1.32298	0.315202	4.19726	2.70166e-05	0.00042615
Klhl23	556.078	1.21246	0.288947	4.19613	2.7151e-05	0.000427888
Rnf139	11893.7	-1.34918	0.321705	-4.19383	2.74286e-05	0.000431878
Tmem62	75.3606	1.43922	0.343221	4.19327	2.74959e-05	0.000432553
Ccdc91	12151.3	-1.46996	0.350824	-4.19003	2.78914e-05	0.000438386
Tenc1	321.222	1.85393	0.44255	4.18918	2.79958e-05	0.000439636
Sept8	191.715	1.88259	0.449505	4.18814	2.81255e-05	0.000441281
H6pd	668.206	1.88268	0.449671	4.18681	2.82907e-05	0.00044348
Mmab	85.3548	1.67911	0.401253	4.18466	2.85591e-05	0.000447291
Vsig1	1826.61	-1.19848	0.286414	-4.18443	2.85885e-05	0.000447356
Rap2c	86.2577	1.61111	0.385145	4.18311	2.87546e-05	0.000449557
Rab19	21.6946	2.03372	0.486388	4.18128	2.89875e-05	0.000452799
Slc46a3	87.7935	1.95721	0.468237	4.17996	2.91566e-05	0.00045485
Tmbim1	147.184	1.73257	0.414506	4.17985	2.91702e-05	0.00045485
Glt6d1	933.468	-1.25144	0.299447	-4.17918	2.92559e-05	0.000455785
Rabggta	512.962	-1.12253	0.268632	-4.1787	2.93183e-05	0.000456354
Atp5g3	666.429	1.28134	0.306697	4.17787	2.94254e-05	0.000457619
Prodh	152.64	1.89748	0.454238	4.17728	2.9501e-05	0.000458392
Dkc1	49.9449	1.55358	0.371946	4.1769	2.95504e-05	0.000458757
Irf1	58.0295	1.67776	0.401741	4.17623	2.96378e-05	0.000459711
Ttc23	1733.98	-1.34406	0.32194	-4.17489	2.98135e-05	0.000462032
Il6st	659.233	1.4213	0.340508	4.17406	2.99212e-05	0.000462486
Olfm1	86.1492	2.00316	0.479902	4.1741	2.99163e-05	0.000462486
Smagp	32.62	2.03135	0.486627	4.17436	2.98829e-05	0.000462486
Lamc1	622.409	1.53744	0.368387	4.17343	3.00043e-05	0.000463365
Gm14325	27.203	1.76539	0.423052	4.17298	3.00645e-05	0.000463889
Cpne5	343.778	-1.10943	0.266007	-4.17067	3.03702e-05	0.000468199
Dpysl3	7813.1	-1.10959	0.266093	-4.16994	3.04677e-05	0.000468885
Txndc5	1285.5	1.78246	0.427445	4.17003	3.04555e-05	0.000468885
1700030J22Rik	7967.32	-1.19795	0.287368	-4.16869	3.06351e-05	0.000470743
Cpne3	156.258	1.59224	0.381957	4.16864	3.06416e-05	0.000470743
Klhl10	12237.6	-1.18449	0.284213	-4.16763	3.07786e-05	0.000472437
Trim34a	41.7395	2.10326	0.504716	4.16721	3.08347e-05	0.000472888
AF366264	3025.71	-1.33795	0.321093	-4.16685	3.08837e-05	0.000473229
Tmem109	1011.79	1.89689	0.455336	4.16592	3.10099e-05	0.000474753
Tbc1d9b	1793.86	1.74439	0.418842	4.1648	3.1163e-05	0.000476683
Trmt2b	190.704	1.70785	0.410104	4.16443	3.12128e-05	0.000476688
Wdr45	82.1427	1.63515	0.392649	4.1644	3.12171e-05	0.000476688
Zfp13	1086.25	-1.14338	0.274583	-4.16406	3.12635e-05	0.000476984
Szt2	478.858	1.57186	0.377503	4.16384	3.12935e-05	0.000477031
1700113H08Rik	1040.24	-1.11608	0.268113	-4.16273	3.14465e-05	0.000477717
Agps	200.084	1.21838	0.292659	4.16314	3.13903e-05	0.000477717
Pcdh12	75.7911	-1.81596	0.436239	-4.16276	3.14418e-05	0.000477717
Plxdc2	113.106	1.5831	0.380297	4.16281	3.1436e-05	0.000477717
Cpxm1	1137.69	1.28988	0.309926	4.16189	3.15618e-05	0.000479058
Tmem176b	1292.39	2.17006	0.521535	4.16092	3.16973e-05	0.000480702
B4galt2	584.471	-1.0289	0.247364	-4.15948	3.18976e-05	0.000483325
Otub2	7342.77	-1.25102	0.300797	-4.15902	3.19618e-05	0.000483884
Anxa1	75.2106	1.41367	0.339986	4.15804	3.20995e-05	0.000484724
Catsper1	1632.58	-1.02621	0.246796	-4.15813	3.20868e-05	0.000484724
Ugt1a2	18.3872	2.15979	0.51942	4.15808	3.20929e-05	0.000484724
Lelp1	4802.14	-1.32358	0.318339	-4.15778	3.21355e-05	0.000484854
Clk1	588.833	1.13922	0.274063	4.15678	3.22764e-05	0.000484913
Fmo2	78.9355	1.58098	0.380331	4.15687	3.22644e-05	0.000484913
Rian	99.9721	1.33727	0.32166	4.15739	3.21901e-05	0.000484913
Sat1	117.388	1.72411	0.414762	4.15685	3.22667e-05	0.000484913
Wnt4	19.3811	2.03219	0.488877	4.15686	3.22655e-05	0.000484913
BC021891	224.331	1.41605	0.340677	4.15657	3.23054e-05	0.000484937
Csdc2	149.244	1.63024	0.392269	4.15592	3.23984e-05	0.000485922
Ceacam2	236.356	-1.11916	0.269331	-4.15535	3.24795e-05	0.000486725
Agpat2	2197.77	-1.22925	0.295937	-4.15377	3.27042e-05	0.000489678
Antxr1	110.138	1.48932	0.358809	4.15074	3.31407e-05	0.000495374
BC100451	10407.5	-1.29562	0.312139	-4.15078	3.3135e-05	0.000495374
Fam166a	4855.79	-1.1568	0.278742	-4.15008	3.32353e-05	0.000496369
Cnnm3	200.818	1.49114	0.359385	4.14915	3.3371e-05	0.000497687
Tyrobp	80.4791	1.99738	0.481401	4.14909	3.33797e-05	0.000497687
Pgpep1	109.215	1.53691	0.370469	4.14854	3.34602e-05	0.000498467
Cyp2d22	241.324	1.98706	0.479118	4.14733	3.36382e-05	0.000500112
Fut4	53.3691	1.93617	0.466861	4.14721	3.36554e-05	0.000500112
Rab3b	93.5127	1.43205	0.345286	4.14744	3.36218e-05	0.000500112
Olfr873	9.84109	2.61225	0.630184	4.14522	3.39488e-05	0.000504048
Ei24	422.437	1.50946	0.364364	4.14272	3.43211e-05	0.000508355
Mir202	44.2987	2.38968	0.576843	4.14269	3.4325e-05	0.000508355
Scube2	607.831	-1.09928	0.26533	-4.14306	3.42706e-05	0.000508355
Fgfr1	353.597	1.59878	0.386095	4.1409	3.45951e-05	0.000511927
1700056E22Rik	324.551	-1.14092	0.275655	-4.13895	3.48898e-05	0.000515856
4930567H12Rik	192.567	-1.31047	0.316739	-4.13738	3.51292e-05	0.000518529
Nat15	1204.21	-1.01251	0.24472	-4.13743	3.51224e-05	0.000518529
Atg16l1	231.879	1.07574	0.260056	4.13658	3.52517e-05	0.000519904
Gstm3	93.0525	1.53271	0.37057	4.13608	3.53282e-05	0.000520599
4932441B19Rik	760.37	-1.10374	0.266903	-4.13536	3.54396e-05	0.000521585
Pdgfrb	80.3004	1.60009	0.386939	4.13527	3.54541e-05	0.000521585
Prr22	1437.85	-1.23684	0.29915	-4.13451	3.55709e-05	0.000522868
D830031N03Rik	348.141	1.16971	0.282968	4.13372	3.56938e-05	0.00052424
Cib4	423.61	-1.4524	0.351423	-4.13292	3.58179e-05	0.000524631
Fes	100.214	1.91296	0.462881	4.13272	3.58502e-05	0.000524631
Hes6	66.4738	1.40182	0.339171	4.13309	3.57916e-05	0.000524631
Klc3	901.806	-1.25234	0.303039	-4.1326	3.58687e-05	0.000524631
Prm2	73338.6	-1.24774	0.301899	-4.13298	3.58096e-05	0.000524631
Lpcat2	37.1551	1.91168	0.462623	4.13226	3.5921e-05	0.000524963
H2-Ab1	362.751	1.68514	0.407925	4.13101	3.61169e-05	0.00052739
Hpgd	155.893	1.50656	0.364732	4.1306	3.61819e-05	0.000527903
Zfp862	108.826	1.47895	0.358164	4.12926	3.63938e-05	0.000530558
Prkcz	377.131	-1.47881	0.358148	-4.12904	3.64285e-05	0.000530626
Adam4	1149.84	-1.34288	0.325252	-4.12876	3.6473e-05	0.000530838
Hdac10	94.1832	1.71164	0.414631	4.12809	3.65783e-05	0.000531934
Gata4	407.851	1.34434	0.3257	4.12754	3.66661e-05	0.000532772
Enc1	361.076	1.21673	0.29485	4.12661	3.68154e-05	0.000534065
Fam20a	502.285	-1.4206	0.344242	-4.12674	3.67938e-05	0.000534065
Gpx8	29.8593	1.84629	0.447523	4.12557	3.69822e-05	0.000536045
Gata2	370.259	-1.07359	0.260263	-4.12501	3.70719e-05	0.000536905
Papss2	112.381	1.57849	0.382927	4.12218	3.75306e-05	0.000543105
Gpr128	92.619	1.85063	0.448981	4.12184	3.75855e-05	0.000543454
Tfpi	114.37	1.60489	0.389389	4.12156	3.76322e-05	0.000543686
Fam124b	110.574	-1.30388	0.316519	-4.11945	3.79785e-05	0.00054824
Dnajc5g	1363.69	-1.42252	0.345383	-4.11867	3.81059e-05	0.000549184
Lama1	653.637	1.62611	0.394809	4.11874	3.80947e-05	0.000549184
Fam168a	260.678	1.35471	0.328989	4.11779	3.82524e-05	0.000550399
Pank3	496.485	1.16899	0.283876	4.11797	3.82217e-05	0.000550399
Ids	153.916	1.61644	0.392601	4.11727	3.83384e-05	0.000551188
Atg7	1646.74	-1.01071	0.245529	-4.11647	3.84724e-05	0.000552666
Chd6	505.259	1.4177	0.344436	4.11601	3.85488e-05	0.000552869
Cst3	2384.3	1.53992	0.374136	4.11593	3.85618e-05	0.000552869
Hemgn	1485.88	-1.2802	0.311044	-4.11582	3.85803e-05	0.000552869
Tmem144	1224.95	-1.16636	0.283493	-4.11424	3.88464e-05	0.000555782
Vamp1	56.3531	1.79776	0.436949	4.11434	3.88287e-05	0.000555782
Fam170b	4059.67	-1.20158	0.292079	-4.11388	3.89064e-05	0.000556191
Adamts10	125.01	1.6474	0.400511	4.11325	3.90128e-05	0.000557263
Tgfbr2	360.272	1.77453	0.431465	4.1128	3.90882e-05	0.00055789
Dsg1c	88.2762	-1.42019	0.345381	-4.11196	3.92309e-05	0.00055943
Rnaset2b	292.585	1.58873	0.386384	4.1118	3.92594e-05	0.00055943
Snd1	607.05	1.26647	0.308026	4.11157	3.92974e-05	0.000559522
Vwa5a	329.789	1.77569	0.431938	4.11098	3.93978e-05	0.0005605
Panx3	10.0586	-2.38884	0.581261	-4.10975	3.96087e-05	0.000563047
Bax	81.84	1.47729	0.359602	4.10812	3.98884e-05	0.000566531
Rhbdf2	106.952	1.7818	0.433745	4.10796	3.99178e-05	0.000566531
Mospd2	58.0264	1.68401	0.410043	4.10691	4.00995e-05	0.000568655
Sfxn3	294.204	1.61998	0.394714	4.10419	4.05734e-05	0.000574454
Spns2	140.836	-1.46422	0.356759	-4.10423	4.05669e-05	0.000574454
Leprel4	168.003	1.44888	0.353053	4.10387	4.06292e-05	0.000574785
Trub1	89.8633	1.31315	0.320016	4.10341	4.07107e-05	0.000575478
Cyp2a12	117.178	-1.58758	0.386942	-4.10289	4.08015e-05	0.000576243
Tmem19	117.583	1.53823	0.374929	4.10273	4.083e-05	0.000576243
Sash1	501.261	1.37029	0.334118	4.10123	4.10957e-05	0.000579531
Cpne2	25.4952	2.01253	0.491352	4.09591	4.20518e-05	0.000592071
Mpp1	71.8322	1.56163	0.381261	4.09597	4.20409e-05	0.000592071
Adamtsl4	77.7031	1.98129	0.483935	4.09412	4.23777e-05	0.000595789
Hprt	108.788	1.25538	0.306633	4.09409	4.23832e-05	0.000595789
Klk1b9	219.801	-1.44424	0.352804	-4.09361	4.24715e-05	0.000596556
Gpc4	310.827	1.88519	0.460675	4.09223	4.27248e-05	0.000599609
Hps3	114.177	1.47184	0.359683	4.09206	4.27566e-05	0.000599609
Per3	294.435	1.49618	0.365753	4.09069	4.30083e-05	0.000602662
AI316807	94.2456	1.37842	0.336991	4.09038	4.30675e-05	0.000602859
Epyc	468.662	-1.19566	0.29232	-4.09025	4.30906e-05	0.000602859
Itga9	316.546	1.46804	0.358939	4.08995	4.3147e-05	0.000603171
Deptor	134.8	1.864	0.455876	4.08884	4.3354e-05	0.000605587
Ccdc22	61.5138	1.5577	0.381092	4.08747	4.36108e-05	0.000607257
Cnpy2	262.038	1.82	0.445261	4.08749	4.36063e-05	0.000607257
Sat2	102.057	1.38635	0.33915	4.08771	4.35652e-05	0.000607257
Ttll8	3335.4	-1.00658	0.246243	-4.08775	4.3558e-05	0.000607257
Folr2	102.926	1.73187	0.423789	4.08662	4.37696e-05	0.000608989
Ifi30	111.903	1.83227	0.448543	4.08493	4.40893e-05	0.000612955
Nynrin	89.8945	1.74694	0.427743	4.0841	4.4248e-05	0.000614401
Tmem140	58.5769	1.70293	0.416974	4.08402	4.42627e-05	0.000614401
Ano8	61.1905	1.77399	0.434399	4.08379	4.43076e-05	0.000614542
Slc13a2	27.2429	2.06481	0.505785	4.08239	4.45747e-05	0.000617763
Map3k1	340.66	1.37812	0.337657	4.08141	4.47624e-05	0.000619878
Gstm1	5564.02	2.02348	0.495856	4.08077	4.48863e-05	0.000621108
Akr1b8	518.767	1.20019	0.294129	4.0805	4.49389e-05	0.000621351
Nfe2	76.6276	-1.48969	0.365104	-4.08018	4.50001e-05	0.000621711
Rab7l1	31.5651	1.99799	0.489746	4.07964	4.51052e-05	0.000622677
4930503B20Rik	7040.86	-1.31784	0.323046	-4.07942	4.5148e-05	0.000622773
Pfkfb3	1086.48	-1.10424	0.270697	-4.07924	4.51826e-05	0.000622773
Aifm3	119.827	1.88022	0.46095	4.07901	4.52289e-05	0.000622926
Il10ra	101.145	1.75613	0.43071	4.07729	4.55641e-05	0.000627055
Csf1	401.186	1.84599	0.452781	4.077	4.56199e-05	0.000627335
4430402I18Rik	6707.53	-1.31064	0.321501	-4.07664	4.56909e-05	0.000627824
Acsf2	498.168	1.93606	0.474973	4.07615	4.57868e-05	0.000628654
Bcar3	215.779	1.29938	0.318807	4.07577	4.58627e-05	0.000629208
Il17ra	205.379	1.73847	0.426624	4.07494	4.60252e-05	0.000630677
Nxf3	399.884	1.17938	0.289428	4.07486	4.60411e-05	0.000630677
AU021092	878.415	1.93826	0.475759	4.07404	4.62037e-05	0.000632415
Cep170	2679.14	-1.03954	0.255209	-4.0733	4.63522e-05	0.000633958
Top2b	468.224	1.10759	0.272264	4.06805	4.7408e-05	0.000647897
Abcd3	182.467	1.50896	0.37102	4.06707	4.76088e-05	0.000650139
Dram2	49.9375	1.74414	0.428867	4.06686	4.76515e-05	0.00065022
4933422H20Rik	4534.95	-1.20314	0.295964	-4.06514	4.80041e-05	0.000653622
Adam3	24621.3	-1.04493	0.257048	-4.0651	4.80115e-05	0.000653622
Dcn	1556.52	1.47709	0.363328	4.06545	4.79396e-05	0.000653622
Cd99l2	240.921	1.80858	0.44496	4.06459	4.81171e-05	0.000654052
Nfia	400.356	1.59712	0.392929	4.06466	4.81025e-05	0.000654052
Fam71d	7313.73	-1.16155	0.285811	-4.06405	4.82291e-05	0.000654719
Snx18	188.109	1.2747	0.313656	4.06399	4.82401e-05	0.000654719
Tnfaip8l2	29.4052	1.96292	0.483147	4.06279	4.84893e-05	0.000657596
Spns1	318.512	1.94942	0.479857	4.0625	4.85499e-05	0.000657914
4933431G14Rik	248.626	-1.39363	0.34309	-4.06201	4.86521e-05	0.000658305
Prm3	3633.99	-1.42268	0.350241	-4.062	4.86531e-05	0.000658305
Apol6	31.1885	1.88001	0.463034	4.0602	4.90298e-05	0.00066239
Syde1	78.9928	1.79584	0.442303	4.0602	4.90299e-05	0.00066239
Gas1	87.4571	1.43411	0.35332	4.05896	4.92926e-05	0.000664924
Tsks	20690.1	-1.32111	0.325467	-4.05913	4.92567e-05	0.000664924
Tekt5	2370.48	-1.14974	0.283286	-4.05857	4.93733e-05	0.000665505
Appl2	925.997	1.61247	0.397403	4.05753	4.95954e-05	0.000667675
Kitl	337.354	1.51764	0.374037	4.05746	4.96097e-05	0.000667675
Acot2	45.1202	1.75144	0.431965	4.05459	5.02216e-05	0.000674921
Rsad1	85.2849	1.45388	0.358578	4.05458	5.02244e-05	0.000674921
P2rx6	48.9752	2.01793	0.498186	4.05055	5.10965e-05	0.00068612
4933437F05Rik	1969.56	-1.43131	0.353481	-4.04918	5.13976e-05	0.000689119
Ntn5	47.4668	-1.71958	0.424674	-4.04918	5.13977e-05	0.000689119
Snord104	10360.7	1.13128	0.279437	4.04843	5.15619e-05	0.000690797
Tmem232	2037.92	-1.04486	0.258164	-4.04726	5.18212e-05	0.000693745
Csnka2ip	1315.24	-1.2509	0.309112	-4.04676	5.19305e-05	0.000694443
Psap	6846.79	1.62935	0.402641	4.04667	5.19517e-05	0.000694443
Cc2d2a	87.431	1.57191	0.388566	4.04541	5.22325e-05	0.000697669
Adcy10	10650.1	-1.15294	0.285019	-4.04513	5.22937e-05	0.00069796
Adc	10857.9	-1.35182	0.334248	-4.04437	5.24636e-05	0.0006997
Usp12	3507.25	-1.10032	0.272107	-4.0437	5.26135e-05	0.00070117
Syt5	70.5762	-1.30223	0.322082	-4.04317	5.27343e-05	0.000702251
Kcnn4	25.6312	-1.8194	0.45006	-4.04258	5.28661e-05	0.000703477
Gpam	1193.4	1.6207	0.401054	4.04111	5.31994e-05	0.00070738
Ikbkg	205.477	1.42596	0.353141	4.03793	5.39259e-05	0.000716503
Thap3	38.2017	1.79595	0.444984	4.036	5.43712e-05	0.000721876
Gpd2	14932.9	-1.20694	0.29906	-4.03577	5.44241e-05	0.000722038
Nisch	844.684	1.56304	0.387317	4.03555	5.44755e-05	0.000722178
1700003E16Rik	14491.2	-1.02275	0.253587	-4.03311	5.50442e-05	0.000728289
Atp6ap2	241.74	1.36649	0.338823	4.03304	5.50599e-05	0.000728289
Fli1	32.226	1.87438	0.464724	4.03331	5.49962e-05	0.000728289
1700019L03Rik	1969.37	-1.1276	0.279681	-4.03175	5.53622e-05	0.000731195
Ace	16528.7	-1.04984	0.260384	-4.03192	5.5324e-05	0.000731195
Gm4980	103.663	1.52445	0.378184	4.03097	5.55477e-05	0.000733097
Akap13	921.333	1.33709	0.331753	4.03037	5.56883e-05	0.000734405
Gng2	34.239	1.89421	0.470085	4.02951	5.58934e-05	0.000736013
Ipo5	27289.6	-1.11831	0.277519	-4.02966	5.58566e-05	0.000736013
Csrp1	167.769	1.28871	0.319884	4.02869	5.60885e-05	0.000738033
Unc119	619.222	1.40019	0.34759	4.02827	5.61887e-05	0.000738802
Nudt22	76.062	1.60387	0.398238	4.02743	5.6391e-05	0.000740912
Mrc1	1302.79	1.42191	0.353172	4.0261	5.67086e-05	0.000744531
Plcb3	323.93	1.3052	0.324378	4.0237	5.72906e-05	0.000751508
Rnf19a	14017.3	-1.16311	0.289075	-4.02356	5.73249e-05	0.000751508
Nmb	229.358	1.53748	0.382138	4.02335	5.73767e-05	0.00075163
Lbh	106.863	1.46473	0.364106	4.0228	5.75096e-05	0.000752814
1110067D22Rik	64.3059	1.57204	0.390879	4.02182	5.7751e-05	0.000754927
Slc2a4rg-ps	68.81	1.6833	0.418545	4.02179	5.77563e-05	0.000754927
Maob	64.9783	1.65826	0.412459	4.02041	5.80971e-05	0.000758821
Jkamp	79.5816	1.59026	0.395573	4.02014	5.81627e-05	0.000759118
Fscb	14568.6	-1.28045	0.318578	-4.01926	5.83807e-05	0.000761401
Cflar	389.941	1.42893	0.355558	4.01885	5.8483e-05	0.000762173
Adam6a	1790.21	-1.26036	0.313654	-4.01833	5.8613e-05	0.000763306
Kif2b	10915.3	-1.20384	0.299657	-4.0174	5.88436e-05	0.000765745
Thoc2	321.894	1.26063	0.313907	4.01593	5.9212e-05	0.000769974
Pgd	347.879	1.22953	0.306179	4.01572	5.92645e-05	0.000770091
Igf1	398.51	1.36035	0.33884	4.01473	5.95129e-05	0.000772751
C1qb	775.42	1.83321	0.45673	4.01378	5.97542e-05	0.00077499
Fcrls	196.083	1.88128	0.468713	4.01371	5.9773e-05	0.00077499
Abca8b	84.4167	1.41315	0.352139	4.01305	5.99384e-05	0.000776102
Shroom3	1855.42	-1.13407	0.282598	-4.01302	5.99464e-05	0.000776102
Ddx3x	630.322	1.52394	0.379811	4.01237	6.01131e-05	0.000776607
Erap1	186.444	1.56265	0.389437	4.01259	6.0056e-05	0.000776607
Kifap3	7627.86	-1.12865	0.281294	-4.01235	6.0117e-05	0.000776607
Glrx	80.0838	1.81746	0.453025	4.01184	6.02485e-05	0.000777738
Mak	3287.8	-0.961014	0.239562	-4.01154	6.0324e-05	0.000778144
Mpzl2	17.4438	2.10335	0.524363	4.01125	6.03975e-05	0.000778525
1700017N19Rik	1980.7	-1.1957	0.29811	-4.01092	6.04828e-05	0.000779057
Pgrmc1	2107.4	1.51527	0.377807	4.01069	6.05409e-05	0.000779238
Gpr153	552.979	-1.3214	0.329491	-4.01043	6.06077e-05	0.000779531
Dnaja4	5817.38	-1.19104	0.297075	-4.00922	6.09208e-05	0.000782989
Rbm28	3639.17	-1.30994	0.326804	-4.00834	6.11475e-05	0.000785333
4930527G23Rik	144.046	-1.60611	0.400747	-4.00778	6.12912e-05	0.000785954
Cyth4	126.638	1.65833	0.41377	4.00785	6.12742e-05	0.000785954
Pdlim2	88.1744	1.7982	0.448693	4.00764	6.13291e-05	0.000785954
Cul3	2575.44	-0.957503	0.238968	-4.00682	6.15428e-05	0.000788121
Col4a1	2440.82	1.92231	0.479822	4.0063	6.16777e-05	0.000789278
1600014C10Rik	113.117	1.69587	0.423341	4.00593	6.17745e-05	0.000789286
Adcy7	437.904	1.42223	0.35503	4.00594	6.17708e-05	0.000789286
C1rb	19.528	1.90565	0.475723	4.00578	6.18121e-05	0.000789286
Clmn	5251.82	-1.29356	0.322976	-4.00513	6.19839e-05	0.000790339
Tcf25	904.043	1.04717	0.26145	4.00526	6.19496e-05	0.000790339
Selm	92.4735	1.63039	0.407155	4.00435	6.21886e-05	0.000791809
Slc16a6	158.291	1.58045	0.394676	4.00442	6.217e-05	0.000791809
Tmem173	42.6549	1.7691	0.441817	4.00416	6.22385e-05	0.000791875
Slc38a7	89.1018	1.57549	0.393487	4.00393	6.22979e-05	0.000792061
Cyp4f17	29.7765	2.06757	0.516647	4.0019	6.28364e-05	0.000798334
Gys1	67.4541	1.8126	0.453025	4.00111	6.30459e-05	0.000799847
Spsb1	764.72	-1.04935	0.26226	-4.00118	6.30261e-05	0.000799847
BC049715	1403.89	-1.57446	0.393586	-4.0003	6.32615e-05	0.000800697
Dhdh	241.35	1.75962	0.439884	4.00018	6.32939e-05	0.000800697
L3mbtl4	454.336	1.45558	0.363841	4.00059	6.31837e-05	0.000800697
Soat1	1475.01	1.36444	0.341082	4.00033	6.32538e-05	0.000800697
Tmem87b	264.36	1.23943	0.309945	3.99886	6.36473e-05	0.000804593
A230065H16Rik	8.74091	-2.38991	0.597913	-3.99709	6.41252e-05	0.000809478
Sh3pxd2b	65.1901	1.57873	0.394955	3.99725	6.40831e-05	0.000809478
Usp50	2439.74	-1.04399	0.261216	-3.99664	6.42481e-05	0.000810451
Chrna7	39.6916	-1.6096	0.402855	-3.99549	6.4561e-05	0.000813817
Dpagt1	48.5302	1.55154	0.388409	3.9946	6.48042e-05	0.000816118
Igbp1	165.113	1.40476	0.35169	3.99432	6.48795e-05	0.000816118
Tmem63b	105.63	1.89393	0.474157	3.99431	6.48818e-05	0.000816118
Trim65	33.5352	1.8703	0.468275	3.99402	6.49619e-05	0.000816545
Ucp2	643.648	1.66035	0.415729	3.99383	6.50138e-05	0.000816617
1810030O07Rik	115.567	1.57259	0.393896	3.99241	6.54061e-05	0.000820963
Gnas	2113.42	1.42951	0.358392	3.98867	6.64453e-05	0.000832952
Lgals9	118.318	2.04332	0.512292	3.98858	6.64696e-05	0.000832952
Prame	269.276	-1.14595	0.287315	-3.98846	6.65025e-05	0.000832952
Fam38a	221.867	1.71162	0.429192	3.98801	6.66287e-05	0.000833353
Xaf1	32.1438	1.77424	0.444874	3.98818	6.65829e-05	0.000833353
Ccdc8	266.714	1.8018	0.451939	3.98682	6.69638e-05	0.000836362
Ptms	401.825	1.36026	0.341182	3.98692	6.69377e-05	0.000836362
Dbt	176.258	1.33593	0.335199	3.9855	6.73396e-05	0.000839529
Fbxo31	281.02	1.85052	0.464321	3.98542	6.73597e-05	0.000839529
Zbbx	6840.09	-1.26813	0.318186	-3.9855	6.73388e-05	0.000839529
Gm11744	119.598	1.56144	0.391819	3.9851	6.74525e-05	0.000840094
Ptgis	260.873	1.57129	0.394392	3.98409	6.77392e-05	0.000843072
Limk2	1305	-1.19811	0.300793	-3.98316	6.80048e-05	0.000845783
Abhd15	41.1981	1.6055	0.403116	3.98272	6.81323e-05	0.000846166
Sh3glb1	4040.97	-1.07415	0.269708	-3.98264	6.81552e-05	0.000846166
Zadh2	320.629	1.39693	0.350762	3.98255	6.81791e-05	0.000846166
Lass6	221.801	1.50051	0.37687	3.9815	6.84805e-05	0.000849311
Lgr4	173.929	1.74071	0.437241	3.98112	6.85916e-05	0.000849499
Pdlim3	51.4888	1.40359	0.35256	3.98114	6.85865e-05	0.000849499
Gbas	282.117	1.30623	0.32824	3.9795	6.90611e-05	0.000854716
Zfand6	2715.87	-1.0855	0.27284	-3.9785	6.93516e-05	0.000857711
1700020A23Rik	1315.72	-1.40124	0.352337	-3.97698	6.97962e-05	0.000862606
Scarna13	334.023	1.20008	0.301784	3.97663	6.9899e-05	0.000863275
Emp1	78.2207	1.59861	0.40205	3.97615	7.00403e-05	0.000864416
Trpm8	244.027	-1.21628	0.306005	-3.9747	7.04694e-05	0.000869106
Pip5k1c	222.859	1.43452	0.360968	3.97409	7.0648e-05	0.000870703
Jph4	275.967	-1.12262	0.282509	-3.97374	7.07541e-05	0.000870797
Traf3ip2	33.8588	1.74779	0.439828	3.9738	7.07361e-05	0.000870797
Slc25a34	279.037	1.76454	0.44425	3.97195	7.12872e-05	0.000876748
Aldh3b2	592.383	-1.09035	0.274543	-3.97151	7.14194e-05	0.000877155
Gnaq	166.366	1.39981	0.352456	3.97159	7.13954e-05	0.000877155
Myc	20.5897	2.11862	0.533635	3.97016	7.18257e-05	0.000881533
Ubqln3	8889.4	-1.37317	0.345898	-3.96986	7.19152e-05	0.000882021
E430025E21Rik	172.98	1.55	0.390507	3.9692	7.21157e-05	0.000883844
Tesk1	28796.3	-1.20209	0.302868	-3.96904	7.21638e-05	0.000883844
Tnfrsf25	19.3134	2.07821	0.523633	3.96882	7.22291e-05	0.000884032
Cyp2j6	68.5972	1.80002	0.453577	3.96849	7.23295e-05	0.000884649
Pkia	58.1453	1.51059	0.380667	3.96828	7.23937e-05	0.000884823
Ppp1r3b	34.839	1.70637	0.430066	3.96769	7.2572e-05	0.00088639
Spatc1	3909.09	-1.52569	0.384616	-3.9668	7.28453e-05	0.000888502
Zmynd8	144.126	1.43107	0.360751	3.96692	7.28079e-05	0.000888502
Lrrc9	8339.05	-1.1192	0.282158	-3.96658	7.29103e-05	0.000888682
Anxa6	297.326	1.38124	0.348375	3.96481	7.34548e-05	0.000894087
Txn1	99.2071	1.79427	0.452539	3.96489	7.34311e-05	0.000894087
Slc30a7	191.173	1.3592	0.342861	3.96429	7.36137e-05	0.000895406
Ier3	19.0999	1.91956	0.484261	3.96389	7.3737e-05	0.000896289
Adam6b	1651.69	-1.27764	0.32242	-3.96265	7.41229e-05	0.00089868
Dmd	308.542	1.51363	0.381964	3.96277	7.40862e-05	0.00089868
Fat1	2018.38	1.42773	0.360309	3.96252	7.41624e-05	0.00089868
Hist1h1d	49.8631	1.70506	0.430302	3.96247	7.41779e-05	0.00089868
St6galnac4	74.5277	1.78459	0.450376	3.96244	7.41876e-05	0.00089868
Nr5a1	1240.25	1.73211	0.437465	3.95942	7.51327e-05	0.000909506
1700023F06Rik	1460.87	-1.20744	0.305002	-3.95881	7.53254e-05	0.000911215
Fam123b	159.964	1.42346	0.35967	3.95768	7.56803e-05	0.000914884
Heatr8	4737.39	-1.06439	0.268988	-3.95702	7.58902e-05	0.000916795
Mef2c	169.884	1.3987	0.353522	3.95648	7.60625e-05	0.000918249
Trim56	104.397	1.63297	0.412797	3.95587	7.62581e-05	0.000919984
Camk1	73.9247	1.6368	0.41391	3.95448	7.67028e-05	0.000924718
Vwa5b1	1635.14	-1.05175	0.265986	-3.95415	7.68079e-05	0.000925354
Bspry	8396.24	-1.07815	0.272837	-3.95162	7.76249e-05	0.000934561
Pim3	485.595	1.08368	0.274266	3.9512	7.77589e-05	0.000935539
Abhd16b	2013.13	-1.19372	0.302137	-3.95091	7.78542e-05	0.000936049
Iqsec2	243.479	1.69268	0.42846	3.95062	7.79499e-05	0.000936563
Fut11	85.8892	1.40797	0.356559	3.94876	7.85559e-05	0.000943204
Filip1	786.62	-1.34713	0.34117	-3.94856	7.86239e-05	0.00094338
Gpx7	40.3973	1.87681	0.475397	3.94788	7.88466e-05	0.000944772
Tle3	4360.3	-1.02736	0.260221	-3.94804	7.87938e-05	0.000944772
Alg2	296.047	1.41013	0.357211	3.94761	7.89342e-05	0.000945055
Fbxo32	55.6342	1.54921	0.39246	3.94744	7.89905e-05	0.000945055
Jak1	607.692	1.35918	0.344329	3.94732	7.90304e-05	0.000945055
Rassf9	148.053	-1.44118	0.365127	-3.94707	7.91145e-05	0.000945421
Prss51	886.475	-1.32861	0.336643	-3.94665	7.92524e-05	0.000945791
Ros1	44.9468	-1.55367	0.393654	-3.94681	7.92002e-05	0.000945791
Btbd16	4325.7	-1.21676	0.308409	-3.94527	7.97092e-05	0.000950602
Etfa	259.126	1.47126	0.372976	3.94465	7.99174e-05	0.000952443
Cldn5	86.1148	1.6105	0.408385	3.94359	8.02725e-05	0.000955395
Eef1d	14810.9	-1.23257	0.312552	-3.94358	8.0273e-05	0.000955395
Klhdc5	137.507	1.2278	0.311413	3.94266	8.05819e-05	0.000958426
Tmem189	1256.02	-1.04264	0.264576	-3.94081	8.12059e-05	0.0009652
Dynll2	6667.04	-1.148	0.291333	-3.9405	8.13109e-05	0.000965799
Ifih1	72.2168	1.64226	0.416826	3.93993	8.15067e-05	0.000967214
Rasa3	2685.84	-1.08569	0.275568	-3.93983	8.15394e-05	0.000967214
Ugt1a6b	402.498	1.7518	0.444694	3.93935	8.17024e-05	0.000968499
Celf1	620.663	1.14016	0.289458	3.93893	8.18441e-05	0.00096953
Cox6a1	2905.67	1.59895	0.405972	3.93857	8.19694e-05	0.000970364
Pvrl4	163.063	-1.57455	0.399853	-3.93782	8.22258e-05	0.000972748
Rnf130	290.437	1.62156	0.411903	3.93676	8.25892e-05	0.000976395
Il13ra1	55.2419	1.68601	0.428291	3.93659	8.26484e-05	0.000976443
Ppox	91.7936	1.65353	0.420121	3.93583	8.29081e-05	0.000978857
Gckr	38.183	1.77646	0.45138	3.93561	8.29854e-05	0.000979117
Klhl31	74.3791	-1.43629	0.364995	-3.9351	8.31635e-05	0.000980565
Mmp2	84.6109	1.22457	0.311292	3.93381	8.36085e-05	0.000984654
Ndufa4	153.858	1.61594	0.410786	3.93378	8.36216e-05	0.000984654
Lipa	167.363	1.67959	0.427018	3.9333	8.3787e-05	0.000985291
P2rx4	157.476	1.62539	0.413224	3.93343	8.37432e-05	0.000985291
Naip5	63.3359	1.68733	0.42901	3.93308	8.38652e-05	0.000985556
Wdr95	121.096	-1.38638	0.352615	-3.93171	8.43444e-05	0.000990529
Gpd1l	221.189	1.49553	0.380431	3.93114	8.45427e-05	0.0009922
Ankrd52	317.257	1.70851	0.434635	3.93091	8.46262e-05	0.000992521
Cyfip2	209.374	1.50853	0.383823	3.93029	8.48431e-05	0.000994406
Ostf1	91.0801	1.49596	0.38071	3.92939	8.51629e-05	0.000997493
9530091C08Rik	50.6964	1.56037	0.397118	3.92923	8.52198e-05	0.0009975
Srcin1	3396.6	-1.40971	0.358793	-3.92903	8.52889e-05	0.000997649
Cdyl	8074.61	-1.16979	0.297863	-3.92728	8.5913e-05	0.00100362
Zfand3	2585.06	-1.15277	0.293527	-3.92731	8.59015e-05	0.00100362
Lypla1	1267.23	-1.29392	0.329493	-3.92701	8.6009e-05	0.00100408
Arl6ip5	126.197	1.60954	0.409945	3.92623	8.62874e-05	0.00100546
Jtb	140.508	1.35547	0.345211	3.92649	8.6195e-05	0.00100546
Nrd1	21476.6	-1.1151	0.284016	-3.9262	8.62972e-05	0.00100546
Nhsl2	110.186	1.53441	0.390915	3.92519	8.66621e-05	0.00100904
Lhx1	52.3497	-1.61306	0.411002	-3.92471	8.6836e-05	0.0010104
Fermt2	258.019	1.25996	0.321118	3.92366	8.72147e-05	0.00101414
Fam105a	70.5419	1.4541	0.370687	3.92271	8.75581e-05	0.00101747
2610002J02Rik	64.2867	1.58593	0.404421	3.92148	8.80067e-05	0.00102201
S100a10	285.343	1.58817	0.405047	3.92094	8.82049e-05	0.00102364
C1rl	212.703	2.04267	0.521018	3.92055	8.83487e-05	0.00102435
Fhl5	3722.2	-1.21196	0.309138	-3.92045	8.83823e-05	0.00102435
Emilin2	942.652	-1.1787	0.300674	-3.92018	8.84816e-05	0.00102484
N4bp1	283.31	1.12321	0.286555	3.9197	8.86608e-05	0.00102603
Prkcq	4734.12	-1.35348	0.345311	-3.91959	8.87005e-05	0.00102603
D6Mm5e	906.423	-1.373	0.350356	-3.91886	8.89677e-05	0.00102845
Abcg1	99.952	1.53766	0.392435	3.91826	8.91892e-05	0.00103033
Mical3	10953.3	-1.221	0.311652	-3.91783	8.93478e-05	0.00103082
Ubr2	499.953	1.34819	0.344109	3.9179	8.93221e-05	0.00103082
1700081H22Rik	54.1048	-1.6651	0.425069	-3.91726	8.95621e-05	0.00103233
Abca6	136.65	1.54141	0.3935	3.91717	8.95956e-05	0.00103233
Fcho2	183.731	1.1911	0.3041	3.9168	8.97313e-05	0.00103322
Spam1	1175.67	-0.996072	0.254318	-3.91664	8.97907e-05	0.00103324
Mylip	67.6248	1.69468	0.432788	3.91573	9.0131e-05	0.00103648
Zfp799	47.6141	1.64533	0.420238	3.91522	9.03214e-05	0.00103799
Grtp1	26.3797	1.80825	0.462069	3.91337	9.10159e-05	0.00104529
1110018G07Rik	4978.72	-1.09067	0.278754	-3.91268	9.12777e-05	0.00104762
Timp2	4452.13	1.64359	0.42016	3.91182	9.16037e-05	0.00105068
Fbxo24	2711.11	-1.0561	0.270028	-3.91108	9.18856e-05	0.00105323
Cep57l1	1526.49	-1.08771	0.278121	-3.91092	9.19468e-05	0.00105325
Gpr146	128.361	1.90503	0.487228	3.90994	9.23183e-05	0.00105682
Snn	558.905	-1.12521	0.287841	-3.90914	9.2627e-05	0.00105967
Bace1	71.0711	1.72682	0.441866	3.90803	9.30534e-05	0.00106249
Lrrk1	193.116	1.57115	0.40201	3.90822	9.2978e-05	0.00106249
Serpina5	1261.8	1.71335	0.438412	3.90809	9.30293e-05	0.00106249
1810065E05Rik	38.684	-1.80088	0.460896	-3.90734	9.33171e-05	0.00106344
Stat4	9928.48	-1.24109	0.317613	-3.90756	9.32343e-05	0.00106344
Stoml2	172.264	1.25991	0.322437	3.90745	9.32759e-05	0.00106344
Por	572.868	1.14633	0.293395	3.90711	9.34059e-05	0.00106377
Pear1	71.5973	1.48339	0.379713	3.9066	9.36058e-05	0.00106536
C030037D09Rik	1103.33	-1.38826	0.355427	-3.90589	9.38801e-05	0.0010678
Fam71f2	11966	-1.43024	0.366272	-3.90486	9.42788e-05	0.00107164
Fth1	1171.03	1.4751	0.378043	3.90195	9.54211e-05	0.00108393
Ctsz	289.116	1.85938	0.476547	3.90177	9.54922e-05	0.00108404
Ctf1	24.5813	1.86367	0.477683	3.90147	9.56099e-05	0.00108468
Igf2	285.954	1.99417	0.511251	3.90057	9.59666e-05	0.0010876
Tmem8	2304.98	-0.948416	0.243152	-3.90051	9.599e-05	0.0010876
Igfbp6	383.038	1.26365	0.324007	3.90006	9.617e-05	0.00108894
Tmppe	124.246	1.54564	0.396364	3.89955	9.63723e-05	0.00108984
Zmat1	63.7433	1.48727	0.381384	3.89966	9.6326e-05	0.00108984
Cpeb1	104.312	1.39901	0.358803	3.89912	9.65426e-05	0.00108991
Kcnj9	1494.02	-1.4385	0.36895	-3.89891	9.66248e-05	0.00108991
Peli2	3855.34	-0.98191	0.251838	-3.89897	9.66022e-05	0.00108991
Stap2	675.937	-1.11533	0.286049	-3.8991	9.65494e-05	0.00108991
Zfp395	133.796	1.49118	0.382478	3.89875	9.6692e-05	0.00108997
5430411K18Rik	642.278	1.35916	0.348633	3.89856	9.67683e-05	0.00109014
Plekha2	60.501	1.69566	0.435143	3.89678	9.74812e-05	0.00109747
Pdp2	82.2519	1.51485	0.388957	3.89464	9.83462e-05	0.0011065
Klf11	61.4004	1.76042	0.452148	3.89347	9.88208e-05	0.00111019
Lmbr1l	3780.55	-1.25375	0.322021	-3.89337	9.88623e-05	0.00111019
Sgpl1	501.386	1.50876	0.387501	3.89355	9.87867e-05	0.00111019
Cyp4v3	92.1155	1.64202	0.421791	3.89298	9.90194e-05	0.00111125
Fmo5	45.9795	1.65881	0.426205	3.89206	9.93962e-05	0.00111477
Acsl5	931.729	-1.28004	0.328976	-3.89097	9.98424e-05	0.00111907
Mmp14	515.002	1.90833	0.490508	3.89052	0.000100031	0.00112048
C5ar1	23.7714	1.90371	0.489542	3.88874	0.000100764	0.00112797
Cdrt4	4412.26	-1.43366	0.368849	-3.88686	0.00010155	0.00113568
Nrbp2	254.865	1.91858	0.493615	3.88678	0.000101581	0.00113568
Ptges	100.396	1.64371	0.422915	3.88661	0.000101653	0.00113576
Prdx2	761.163	1.48287	0.381555	3.88638	0.000101749	0.00113612
Wfs1	55.2655	1.72973	0.445116	3.88601	0.000101906	0.00113715
Tead1	105.054	1.65762	0.426654	3.88515	0.000102265	0.00114044
Olfr697	9.71909	-2.2749	0.58572	-3.88394	0.000102776	0.00114542
1700110M21Rik	2929.01	-0.940303	0.242121	-3.88361	0.000102916	0.00114626
Odf1	18493.6	-1.66371	0.428508	-3.88257	0.000103359	0.00115047
Rab3il1	10753.4	-1.1082	0.285564	-3.88074	0.000104141	0.00115845
Ica1l	2783.42	-1.07986	0.278301	-3.88019	0.000104375	0.00115959
Slc25a16	83.7695	1.50046	0.386691	3.88026	0.000104345	0.00115959
Acaa1b	165.676	1.72079	0.443629	3.87889	0.000104932	0.00116462
Hk3	52.3573	1.39081	0.358565	3.87883	0.000104959	0.00116462
Snord12	6840.82	1.2147	0.313188	3.87851	0.000105099	0.00116544
Grik4	84.9427	-1.2775	0.329426	-3.87795	0.000105341	0.0011674
Cpa5	1657.28	-1.18209	0.304849	-3.87763	0.00010548	0.0011682
Mdp1	140.568	1.33902	0.345365	3.8771	0.000105707	0.00116998
Asb9	1920.45	-1.10381	0.28475	-3.8764	0.000106012	0.00117263
Trpm7	533.498	1.22353	0.315658	3.87611	0.000106138	0.00117329
1700011A15Rik	1050.44	-1.06957	0.275989	-3.87542	0.000106442	0.00117591
Efcab1	519.462	-1.40395	0.362353	-3.87454	0.000106828	0.0011794
Rnf19b	14281.8	-1.0754	0.277565	-3.87439	0.000106891	0.0011794
4930556J02Rik	240.797	-1.46163	0.377277	-3.87416	0.000106994	0.0011798
2210404O07Rik	7747.43	-1.22057	0.315099	-3.8736	0.000107241	0.00118095
Cd1d1	25.6202	1.87086	0.482993	3.87347	0.000107299	0.00118095
Poc1b	1637.98	-1.10351	0.284884	-3.87354	0.000107267	0.00118095
Chd8	1471.1	0.937948	0.242191	3.87276	0.000107611	0.00118366
Ms4a10	40.9376	1.82714	0.471819	3.87255	0.000107704	0.00118394
Osbpl1a	2407.87	-1.04141	0.268997	-3.87147	0.000108182	0.00118845
Ap2m1	856.01	1.08017	0.27907	3.8706	0.000108566	0.00119176
Fbxw10	5054.82	-1.07218	0.277015	-3.87049	0.000108617	0.00119176
Svil	439.227	1.52899	0.395143	3.86947	0.000109073	0.00119602
Myo1b	97.2412	1.44846	0.3744	3.86875	0.000109394	0.0011988
Fem1c	8767.98	-1.16465	0.301068	-3.8684	0.000109553	0.0011998
Ppp2r1a	618.018	1.25049	0.32328	3.86812	0.000109677	0.00120041
Mccc1	207.313	1.23452	0.31917	3.86789	0.000109779	0.00120078
4931403G20Rik	470.141	-1.25311	0.324038	-3.86716	0.000110111	0.00120327
Socs7	9627.45	-1.10217	0.285013	-3.86709	0.000110142	0.00120327
Asb13	30.5935	1.74817	0.452221	3.86575	0.000110748	0.00120888
Pmm1	229.215	1.27713	0.330379	3.86565	0.000110793	0.00120888
2510009E07Rik	44.2335	1.62208	0.419817	3.86378	0.000111646	0.00121681
Dcun1d1	3258.01	-1.31934	0.341466	-3.86376	0.000111657	0.00121681
Plscr2	36.4624	2.02116	0.523135	3.86355	0.000111749	0.00121707
Spata21	39032.5	-1.29115	0.33421	-3.86331	0.000111862	0.00121755
Afap1	2542.5	-1.44243	0.373402	-3.86295	0.000112025	0.00121857
4921510H08Rik	5605.7	-0.985592	0.255165	-3.86257	0.000112202	0.00121929
Rundc3a	855.263	-1.46391	0.379006	-3.86251	0.000112228	0.00121929
Hook3	466.782	1.16737	0.302369	3.86075	0.000113041	0.00122736
1700019D03Rik	7389.3	-1.28172	0.33207	-3.85981	0.000113476	0.00123133
Cmtm4	190.298	1.21074	0.313705	3.85949	0.000113624	0.00123218
Sqrdl	7754.47	-1.14066	0.295609	-3.85868	0.000114	0.0012355
1700008J07Rik	783.622	-1.19964	0.310988	-3.85751	0.000114546	0.00123632
1700073E17Rik	421.34	-1.53697	0.398363	-3.85821	0.000114221	0.00123632
Cxcl13	6.5123	2.55773	0.663059	3.85747	0.000114565	0.00123632
Ddx3y	243.633	1.31791	0.341594	3.85812	0.000114265	0.00123632
Klf6	208.23	1.47811	0.383162	3.85766	0.000114476	0.00123632
Odf3l1	944.951	-1.24587	0.322944	-3.85786	0.000114385	0.00123632
Ttc39d	4337.75	-1.26405	0.327664	-3.85775	0.000114436	0.00123632
Pnpo	158.724	1.39668	0.362139	3.85675	0.000114902	0.00123921
Ppp2r5b	115.223	1.78599	0.463162	3.85608	0.000115221	0.00124189
C1qtnf1	77.3324	1.61084	0.417806	3.85546	0.000115511	0.00124426
Slc50a1	40.0578	1.74756	0.453311	3.8551	0.000115682	0.00124535
Tekt4	3395.93	-1.02937	0.267028	-3.85491	0.000115774	0.00124558
Hsd3b3	24.1632	1.93986	0.503399	3.85351	0.000116435	0.00125192
Psmb8	31.184	1.69473	0.439894	3.8526	0.000116873	0.00125587
Ttc21a	7254.46	-1.13799	0.29546	-3.8516	0.000117349	0.00126022
Patl1	75.2327	1.56772	0.407089	3.85104	0.000117617	0.00126157
Sh3tc1	147.943	1.71136	0.444377	3.85114	0.000117571	0.00126157
4632428N05Rik	208.708	1.66284	0.43183	3.85068	0.000117791	0.00126267
Ankrd53	1226.83	-1.36696	0.355071	-3.84982	0.000118204	0.00126628
Gm19990	77.9302	-1.44622	0.375702	-3.84939	0.000118414	0.00126628
Slc23a2	238.923	1.6623	0.431823	3.84949	0.000118362	0.00126628
Snord83b	10486.8	1.16258	0.301994	3.84967	0.000118276	0.00126628
Tmem116	200.618	-1.10842	0.287968	-3.84911	0.00011855	0.00126696
Atl3	17112.5	-1.12321	0.291861	-3.84844	0.000118872	0.00126845
Spag17	6507.36	-1.08351	0.281542	-3.84849	0.000118848	0.00126845
Trem2	69.8353	1.78144	0.462908	3.84838	0.000118904	0.00126845
Igtp	46.9353	1.88834	0.490712	3.84816	0.00011901	0.00126882
Npr1	1588.42	1.58292	0.411378	3.84785	0.000119158	0.00126964
BB014433	2420.02	-1.40599	0.365414	-3.84766	0.00011925	0.00126985
Kcnd3	162.392	1.27157	0.330556	3.84676	0.000119688	0.00127375
Rad23b	5736.08	-1.01691	0.264403	-3.84608	0.000120023	0.00127654
Trpv4	49.2031	1.66241	0.432463	3.84404	0.000121024	0.00128641
Cebpa	121.863	1.28456	0.334227	3.84337	0.000121356	0.00128917
A830080D01Rik	32.1622	1.54151	0.401128	3.84294	0.00012157	0.00129067
Scrt1	453.824	-1.16338	0.302753	-3.84266	0.000121707	0.00129135
Atxn7l1	693.154	-1.04682	0.27245	-3.84224	0.000121915	0.00129279
Slc35d2	31.3636	1.66599	0.433628	3.84199	0.000122043	0.00129336
Ankrd46	257.922	1.21573	0.316521	3.84091	0.000122578	0.00129826
Asb12	174.297	-1.259	0.327942	-3.8391	0.000123488	0.00130555
BC048671	963.62	-1.09277	0.284629	-3.83928	0.000123395	0.00130555
Fam46c	20010.1	-1.00682	0.262246	-3.83923	0.000123421	0.00130555
Cd14	39.4027	1.79604	0.467854	3.8389	0.000123589	0.00130584
Grk6	263.187	1.28341	0.334361	3.83838	0.000123848	0.0013078
Klhdc7a	270.507	1.82477	0.47543	3.83814	0.000123968	0.00130828
Amph	208.244	-1.20432	0.313858	-3.83716	0.000124466	0.00131145
Slc26a11	107.49	1.47247	0.383746	3.83711	0.00012449	0.00131145
Zfp182	40.2117	1.52292	0.396866	3.83736	0.000124366	0.00131145
Hspg2	1572.48	1.33955	0.34914	3.83672	0.000124688	0.00131274
Mettl3	247.949	-1.22849	0.320221	-3.83638	0.000124859	0.00131377
4930407I10Rik	8832.78	-1.27089	0.331428	-3.83459	0.000125773	0.0013226
Cav2	40.5216	1.80851	0.471715	3.8339	0.000126127	0.00132506
Drp2	146.254	1.41237	0.368395	3.83384	0.000126157	0.00132506
Slc6a9	62.6168	1.86675	0.487031	3.83292	0.000126633	0.00132927
Ube2n	7809.34	-1.12383	0.293236	-3.83249	0.000126853	0.00133079
Gprc5c	54.4109	1.66003	0.433182	3.83219	0.00012701	0.00133164
Mndal	22.1914	1.7183	0.44842	3.83189	0.000127161	0.00133245
Acads	278.112	1.39438	0.363943	3.8313	0.000127467	0.00133469
Exoc1	380.797	1.10189	0.287612	3.83119	0.000127526	0.00133469
0910001L09Rik	111.285	1.3381	0.349429	3.8294	0.000128454	0.0013436
1700012B07Rik	3702.65	-1.14348	0.298717	-3.82796	0.000129209	0.00134991
Tbc1d20	7352.71	-1.0949	0.286021	-3.82805	0.000129165	0.00134991
Alg9	787.546	-1.01163	0.264407	-3.82605	0.000130215	0.00135962
2810055F11Rik	26.4605	1.77923	0.465085	3.82559	0.000130457	0.00135973
Asns	2738.51	-1.05999	0.277076	-3.82563	0.00013044	0.00135973
Atp8a2	2039.03	-1.21029	0.316352	-3.82577	0.000130366	0.00135973
1700019O17Rik	2679.47	-1.35959	0.355438	-3.8251	0.000130721	0.00136169
Fam73b	398.54	1.55921	0.407715	3.82427	0.000131159	0.00136544
Aldh5a1	62.8148	1.506	0.393889	3.82342	0.000131613	0.00136856
Uggt1	662.97	1.35462	0.354286	3.82351	0.000131566	0.00136856
Pus1	103.792	1.25479	0.328205	3.82319	0.000131736	0.00136904
Flt4	335.89	-1.25699	0.328806	-3.8229	0.000131892	0.00136929
Icosl	103.729	1.37192	0.358886	3.82271	0.000131993	0.00136929
Mageh1	19.0513	2.04231	0.534246	3.82278	0.000131956	0.00136929
Slco2b1	221.917	1.56378	0.409177	3.82177	0.000132499	0.00137374
4933425O20Rik	2333.43	-1.29209	0.338129	-3.82129	0.000132755	0.00137559
Arap1	302.828	1.60384	0.419739	3.82105	0.000132885	0.00137613
Dand5	712.536	-0.956454	0.250395	-3.81978	0.000133572	0.00138162
Mgl2	24.8741	1.75682	0.45991	3.81992	0.000133495	0.00138162
Boc	359.131	1.43716	0.376277	3.81942	0.000133769	0.00138285
Sh3kbp1	673.749	-1.00113	0.262163	-3.81875	0.000134128	0.00138575
Selenbp1	702.673	1.81343	0.475031	3.8175	0.00013481	0.00139199
4921539E11Rik	1581.74	-1.30985	0.343207	-3.81652	0.000135348	0.00139546
4930562C15Rik	2574.96	-1.02255	0.267928	-3.81649	0.000135366	0.00139546
Vash2	4162.81	-1.00419	0.26312	-3.81646	0.000135383	0.00139546
Cyb5r4	489.647	-1.01934	0.267149	-3.81563	0.000135838	0.00139852
Dennd3	136.044	1.62041	0.424662	3.81576	0.000135762	0.00139852
4922502D21Rik	18149.4	-1.29074	0.338312	-3.81524	0.00013605	0.0013999
Serinc4	50.7271	-1.30811	0.342882	-3.81504	0.00013616	0.0014002
Hexim2	743.374	-1.14748	0.300856	-3.81405	0.000136706	0.00140501
Dgkq	189.89	1.56304	0.409853	3.81365	0.000136931	0.0014065
Ifi202b	23.5641	1.90871	0.500565	3.81311	0.000137231	0.00140713
Mpdz	108.46	1.13173	0.296797	3.81315	0.000137208	0.00140713
Rhoq	60.721	1.52846	0.400816	3.81338	0.000137079	0.00140713
Tmem14c	104.455	1.42974	0.375001	3.81264	0.000137493	0.001409
Rin3	75.2641	1.80222	0.472727	3.81239	0.00013763	0.0014096
1110021L09Rik	78.4529	1.59313	0.418016	3.81117	0.000138313	0.00141495
Mavs	312.115	1.6412	0.430621	3.81124	0.000138273	0.00141495
Cxcl14	40.0675	1.65756	0.435072	3.80987	0.000139042	0.00142159
Nmi	30.3082	1.54281	0.405134	3.80815	0.000140009	0.00142983
Tmod2	2250.94	-1.13282	0.297472	-3.80815	0.000140009	0.00142983
Zfp740	368.049	1.32943	0.349206	3.80701	0.000140657	0.00143561
Il7	12.1113	2.08431	0.547526	3.80678	0.000140789	0.00143613
Wbscr28	737.147	-1.09795	0.288439	-3.80654	0.000140927	0.00143671
4930579G22Rik	1946.66	-1.33092	0.34967	-3.80621	0.000141114	0.00143779
Fmnl1	463.243	-1.0811	0.284071	-3.80575	0.000141377	0.00143964
Plekhg3	266.697	1.82734	0.480172	3.8056	0.000141459	0.00143965
Mipep	7550	-1.07441	0.282354	-3.80518	0.000141703	0.0014413
Ampd2	147.157	1.51478	0.398139	3.80464	0.000142009	0.00144358
Agrn	298.086	1.48611	0.390632	3.80437	0.000142167	0.00144436
Trank1	1733.49	1.35947	0.357459	3.80314	0.000142871	0.00144985
Tssk2	15307.2	-1.08148	0.284357	-3.80325	0.00014281	0.00144985
Aldoart2	7884.58	-0.977217	0.256981	-3.80268	0.000143139	0.00145174
Slc25a29	75.7068	1.69591	0.446111	3.80154	0.000143797	0.00145757
Exoc4	288.07	1.10175	0.289866	3.8009	0.000144172	0.00146053
Cxx1c	35.3583	1.6608	0.437037	3.80013	0.000144623	0.00146426
Eif2c1	189.641	1.34074	0.352925	3.79893	0.000145322	0.0014699
Itga3	110.1	1.61128	0.424145	3.79889	0.000145346	0.0014699
Ttc39a	3794.44	-1.07564	0.283206	-3.7981	0.00014581	0.00147375
1700129C05Rik	3768.69	-1.14416	0.301269	-3.7978	0.000145984	0.00147467
Pdcl3	114.956	1.1946	0.314598	3.79723	0.000146325	0.00147727
C130039O16Rik	89.8915	1.55047	0.408471	3.79579	0.000147173	0.00148499
Spz1	32486.4	-1.42841	0.376409	-3.79484	0.000147737	0.00148953
Ston1	245.594	-1.04048	0.274198	-3.79462	0.000147867	0.00148953
Wdr64	5103.18	-1.06122	0.279665	-3.79461	0.000147876	0.00148953
Krt15	25.5236	-1.63183	0.4301	-3.79407	0.000148196	0.0014919
4921513I03Rik	205.523	-1.31043	0.345414	-3.79378	0.000148369	0.0014928
Zfp146	174.555	1.17497	0.30985	3.79206	0.000149402	0.00150233
Vps26b	244.97	1.31479	0.346749	3.79177	0.000149577	0.00150324
Unc93b1	202.446	1.51222	0.398869	3.79126	0.000149884	0.00150547
Cdc42ep5	140.741	1.58118	0.417138	3.79056	0.000150311	0.00150805
Iigp1	31.7588	1.67801	0.44268	3.79058	0.000150296	0.00150805
Snord61	2691.82	1.36023	0.358885	3.79015	0.000150559	0.00150968
Ncf4	31.0407	1.60708	0.42407	3.78966	0.000150854	0.00151178
Frk	35.2007	1.80591	0.47676	3.78788	0.00015194	0.00152144
Lhpp	77.9078	1.52814	0.403437	3.7878	0.00015199	0.00152144
Gla	60.8292	1.5461	0.408222	3.7874	0.000152231	0.00152213
Man1c1	160.196	1.6282	0.429894	3.78744	0.000152206	0.00152213
Adam10	541.224	1.60217	0.423077	3.78693	0.00015252	0.0015233
Zbtb38	193.983	1.42291	0.375733	3.78701	0.000152468	0.0015233
Ntn4	139.525	1.66972	0.44095	3.78663	0.000152702	0.00152426
1700058G18Rik	2324.03	-1.06961	0.282524	-3.7859	0.000153154	0.00152791
Chuk	302.253	1.05478	0.278639	3.78546	0.000153424	0.00152975
1810014F10Rik	19.9314	1.83898	0.486047	3.78355	0.000154609	0.00153932
Fbll1	54.8266	-1.68487	0.44532	-3.7835	0.00015464	0.00153932
Pgam1	1225.58	1.40891	0.372384	3.78349	0.000154645	0.00153932
Fcer1g	50.7376	1.77162	0.468454	3.78184	0.000155671	0.00154692
Tbc1d24	237.752	1.34067	0.354496	3.7819	0.000155635	0.00154692
Tuba1c	586.846	-1.02464	0.270922	-3.78205	0.000155545	0.00154692
Art4	32.1996	1.69032	0.447085	3.78076	0.000156351	0.0015528
1700093K21Rik	2474.11	-1.12143	0.29663	-3.78057	0.00015647	0.00155311
Sema7a	827.447	1.59983	0.423197	3.78034	0.000156613	0.00155366
Cx3cr1	280.874	1.62962	0.431188	3.77938	0.00015722	0.00155881
Klhl2	95.0377	1.18953	0.314759	3.77917	0.000157354	0.00155927
4933411E08Rik	262.522	-1.15432	0.305455	-3.779	0.000157457	0.00155941
Pecr	33.8349	1.58031	0.418207	3.77876	0.000157609	0.00156004
Cxxc5	1236.69	-0.988037	0.261518	-3.77809	0.000158038	0.00156255
Man2b1	978.088	1.12896	0.298816	3.7781	0.00015803	0.00156255
6030446N20Rik	34.3435	1.67149	0.442439	3.77789	0.000158163	0.00156255
Lcp2	54.906	1.78473	0.472424	3.77781	0.000158215	0.00156255
Pde1a	2839.98	-1.2096	0.320238	-3.77718	0.000158614	0.00156561
Ski	296.19	1.31756	0.348837	3.777	0.000158726	0.00156585
Rcbtb1	133.433	1.33675	0.353937	3.7768	0.000158855	0.00156625
Itgam	149.801	1.60412	0.424749	3.77663	0.000158964	0.00156645
Crip2	1253.57	-0.940818	0.249226	-3.77496	0.000160034	0.00157612
Bpifa3	1472.71	-1.60579	0.425415	-3.77465	0.000160235	0.00157634
Col1a2	1469.42	1.53399	0.406387	3.77471	0.000160196	0.00157634
Fam195a	154.838	1.42129	0.376564	3.77437	0.000160414	0.00157723
Arsg	178.238	1.41875	0.37593	3.77398	0.000160665	0.00157882
Dusp10	438.051	-1.02328	0.271175	-3.77352	0.000160962	0.00157923
Fen1	1316.84	-1.12684	0.298609	-3.77364	0.000160882	0.00157923
Ubl4b	10004.6	-1.41273	0.374383	-3.7735	0.000160975	0.00157923
Tbc1d4	248.376	1.59057	0.421574	3.77292	0.000161349	0.00158203
Ptp4a3	923.788	-1.04047	0.275832	-3.77213	0.000161861	0.00158616
Myzap	135.289	1.18193	0.313409	3.77121	0.000162461	0.00159116
Cdv3	3637.09	-1.11607	0.295961	-3.77101	0.000162591	0.00159155
Mgat4b	340.866	1.43663	0.381194	3.76875	0.000164067	0.00160447
Slain2	5655.77	-1.12102	0.297453	-3.76871	0.000164091	0.00160447
Rcsd1	72.8923	1.47217	0.390759	3.76746	0.000164918	0.00161167
Cnih4	126.143	1.13613	0.301592	3.76709	0.00016516	0.00161313
Zbtb12	38.2409	1.77439	0.471059	3.76681	0.000165347	0.00161407
Tcf3	252.02	1.44523	0.383722	3.76634	0.000165656	0.00161619
Morf4l2	431.413	1.08929	0.289289	3.76539	0.000166292	0.00162151
1700072O05Rik	63.7034	-1.38319	0.367396	-3.76483	0.00016666	0.0016242
4930544O15Rik	447.996	-1.03617	0.275311	-3.76366	0.000167448	0.00163057
Slc27a4	198.75	1.5101	0.40124	3.76358	0.000167498	0.00163057
Fam102b	100.492	1.34883	0.358466	3.76278	0.000168033	0.00163488
Fam115c	39.8059	1.54607	0.41121	3.75982	0.000170037	0.00165347
Plekhh3	98.6658	1.68927	0.449359	3.75929	0.000170394	0.00165603
4933415F23Rik	7989.38	-1.11777	0.297354	-3.75904	0.000170563	0.00165677
Ddi1	4858.81	-1.18892	0.31632	-3.7586	0.000170865	0.00165878
Atic	203.06	1.21272	0.322685	3.75821	0.000171134	0.00166049
Cox4nb	336.876	1.00537	0.267709	3.75544	0.000173035	0.00167801
Slc25a4	623.826	1.35314	0.360571	3.75276	0.000174896	0.00169513
Anxa4	328.322	1.5921	0.424351	3.75184	0.000175539	0.0016995
Zfp217	5740.51	-1.13274	0.301913	-3.75186	0.000175526	0.0016995
Lamc3	1916.7	1.48863	0.396894	3.7507	0.000176339	0.00170632
Gm5591	341.625	-1.29455	0.345177	-3.75039	0.000176557	0.00170749
A630077J23Rik	16.2769	2.1448	0.571921	3.75018	0.00017671	0.00170804
Stat3	643.896	1.23512	0.329381	3.74982	0.000176959	0.00170951
Zbtb1	77.9975	1.41486	0.377365	3.74932	0.000177317	0.00171203
BC026585	108.032	1.6281	0.434604	3.74617	0.000179556	0.0017327
Myh9	1155.18	1.78328	0.476156	3.74515	0.000180287	0.00173881
Scarf1	32.1315	2.01811	0.538931	3.74466	0.00018064	0.00174127
1700008P02Rik	311.202	-1.18341	0.31608	-3.74401	0.000181103	0.00174478
Kank2	351.894	1.59484	0.426031	3.74347	0.000181494	0.0017476
Proca1	3006.52	-1.30427	0.348439	-3.74318	0.000181704	0.00174867
2900056M20Rik	22.831	1.82353	0.487199	3.74288	0.000181926	0.00174985
Mgp	141.045	1.45078	0.387648	3.74251	0.000182191	0.00175129
Rassf3	69.5908	1.40939	0.3766	3.7424	0.000182273	0.00175129
Pld2	66.9326	1.74308	0.465784	3.74225	0.000182383	0.00175139
Smpd1	116.448	1.45677	0.389402	3.74104	0.000183258	0.00175884
Ank2	2365.49	-1.09153	0.29192	-3.73915	0.000184643	0.00177117
Asb8	3280.24	-1.12109	0.299884	-3.73842	0.000185182	0.00177442
Diap2	225.963	1.12941	0.302108	3.73843	0.000185173	0.00177442
Fam167a	973.332	-1.04773	0.280286	-3.73806	0.000185448	0.00177505
Slc46a1	71.3492	1.49143	0.398973	3.73817	0.000185362	0.00177505
Phlpp1	5847.67	-0.969148	0.259341	-3.73696	0.000186257	0.00178176
Scn1b	14.1567	2.13749	0.572007	3.73684	0.000186351	0.00178176
Ctsk	47.0899	1.6786	0.449325	3.73583	0.0001871	0.00178795
Tspan6	2769.95	-1.15403	0.30895	-3.73532	0.000187476	0.00179058
4930413F20Rik	128.766	-1.94069	0.519573	-3.73516	0.000187599	0.00179079
Gusb	227.727	1.39126	0.372529	3.73462	0.000187998	0.00179363
Cmtm1	591.679	-1.01785	0.272566	-3.73431	0.000188229	0.0017939
Myo1d	194.913	1.15474	0.309216	3.73441	0.000188152	0.0017939
Dbi	437.933	1.16947	0.313246	3.7334	0.000188915	0.00179947
Sema6c	493.528	1.73818	0.465657	3.73275	0.000189401	0.00180313
Adck5	575.7	1.23618	0.331187	3.73258	0.000189526	0.00180335
2610528A11Rik	218.211	-1.28027	0.34304	-3.73213	0.000189868	0.0018051
Stx1a	118.531	1.45706	0.390417	3.73207	0.000189914	0.0018051
Abhd3	434.18	1.32254	0.354522	3.73048	0.000191113	0.0018132
C330005M16Rik	47.5922	1.91558	0.513472	3.73064	0.000190994	0.0018132
Naa10	26.3049	1.70523	0.457088	3.73064	0.000190992	0.0018132
Xrra1	10598.2	-1.02361	0.274398	-3.7304	0.000191176	0.0018132
Rbpms2	60.8374	1.6094	0.43164	3.72858	0.000192562	0.00182537
Mfap3l	8455.82	-1.23087	0.33014	-3.72832	0.000192762	0.00182629
Satl1	380.308	-1.47204	0.394936	-3.72728	0.000193558	0.00183284
Kdelc1	57.7042	1.5065	0.404485	3.72448	0.000195718	0.00185231
Best1	3606.28	-1.00715	0.270477	-3.72359	0.000196409	0.00185786
2900092C05Rik	359.418	-1.31065	0.352	-3.72343	0.000196531	0.00185802
Acad12	132.671	1.31191	0.352386	3.72293	0.000196926	0.00186004
F5	457.578	-1.01294	0.272085	-3.72289	0.000196955	0.00186004
Evi5l	2023.31	-1.05984	0.284744	-3.72206	0.000197601	0.00186514
Zfp945	64.1997	1.32389	0.355729	3.72163	0.000197943	0.00186738
Nmnat1	510.966	-1.05763	0.284234	-3.721	0.000198439	0.00187106
Pnpla8	1913.37	-1.07801	0.28977	-3.72021	0.000199054	0.00187586
Eomes	7.36675	-2.3432	0.629899	-3.71996	0.000199258	0.00187602
Trex1	34.0825	1.56393	0.420419	3.71992	0.000199283	0.00187602
Fbxl6	114.465	1.31405	0.353275	3.71963	0.000199514	0.00187682
Matn2	103.022	1.52725	0.410601	3.71955	0.000199581	0.00187682
Acer3	143.631	1.08252	0.291112	3.71856	0.000200361	0.00188316
4933439K11Rik	11.1735	-2.39913	0.645449	-3.71699	0.000201607	0.00189386
Col4a5	709.413	1.62927	0.438419	3.71624	0.000202209	0.00189807
Tifab	27.124	1.72908	0.465285	3.71617	0.000202269	0.00189807
Ubtd1	3728.37	-1.16399	0.313275	-3.71556	0.000202758	0.00190165
Ctsc	260.085	1.54023	0.414563	3.7153	0.00020296	0.00190253
Rbbp7	927.269	1.28276	0.345291	3.715	0.000203202	0.0019038
Mpeg1	725.138	1.8021	0.485244	3.71379	0.000204177	0.00191192
Creg1	564.072	1.32506	0.356906	3.71263	0.000205116	0.0019197
Id3	33.7508	1.75857	0.473762	3.71192	0.00020569	0.00192405
Plat	120.224	1.39485	0.375861	3.71108	0.000206376	0.00192945
1700080E11Rik	3163.88	-1.45398	0.391811	-3.71093	0.000206503	0.00192962
Fam161a	4173.59	-1.14935	0.309775	-3.71027	0.000207038	0.0019336
Epb4.1l3	2186.43	-0.918861	0.247743	-3.70892	0.000208143	0.00194286
Sirt7	164.224	1.09714	0.295821	3.70879	0.00020825	0.00194286
Asap1	4517.76	-0.975038	0.262965	-3.70786	0.00020902	0.00194902
Lrrc57	6692.2	-1.3451	0.362805	-3.7075	0.000209316	0.00195075
Acss1	527.191	1.63638	0.441458	3.70677	0.000209917	0.00195532
Slfnl1	14879.5	-1.26923	0.34252	-3.70555	0.000210935	0.00196377
Rxrg	48.1561	-1.43622	0.387703	-3.70443	0.000211864	0.00197139
Plxnd1	555.46	1.75478	0.473766	3.70389	0.000212318	0.00197457
C77370	137.445	1.44242	0.389508	3.70317	0.000212918	0.00197911
Arhgap32	364.403	1.1328	0.306139	3.70028	0.000215358	0.00200074
Gamt	203.52	1.29068	0.348841	3.69992	0.000215667	0.00200235
Zeb2	448.708	1.47028	0.397392	3.69981	0.000215758	0.00200235
Fbxo39	2375.46	-1.03139	0.278803	-3.69937	0.000216133	0.00200478
Ttbk2	8254.27	-0.973779	0.26333	-3.69793	0.000217361	0.00201511
Clybl	54.5939	1.53022	0.413862	3.6974	0.000217817	0.00201761
Usp22	972.745	1.65645	0.448011	3.69735	0.000217858	0.00201761
Naalad2	430.533	-1.01451	0.274536	-3.69535	0.000219586	0.00203255
Hist2h2bb	165.554	1.26839	0.343282	3.69488	0.000219991	0.00203523
Dlgap4	3278.31	-1.11366	0.301501	-3.69373	0.00022099	0.00204234
Vopp1	45.6009	1.50433	0.407263	3.69377	0.000220958	0.00204234
Mapk14	252.175	1.27615	0.345512	3.69351	0.000221181	0.00204304
Oaz3	35002.9	-1.43958	0.389839	-3.69275	0.000221843	0.00204808
Zfp161	54.1762	1.66472	0.450864	3.69228	0.000222255	0.00205082
Heatr7b2	22085	-1.03336	0.279912	-3.69173	0.000222733	0.00205319
Ppp2r2b	2226.36	-1.38372	0.374818	-3.69172	0.000222745	0.00205319
Epb4.1l1	198.165	1.10582	0.299616	3.6908	0.000223548	0.00205952
Prpf39	249.782	1.04768	0.283955	3.6896	0.000224605	0.00206819
Slc40a1	206.261	1.54363	0.418411	3.68927	0.000224897	0.0020698
Nup153	9783.03	-0.90452	0.245228	-3.68849	0.000225589	0.00207401
Prr12	130.225	1.77284	0.480633	3.68856	0.000225524	0.00207401
Hck	29.4031	1.76863	0.479544	3.68815	0.000225892	0.00207572
3632451O06Rik	39.9865	1.61387	0.437772	3.68656	0.000227308	0.00208765
F630028O10Rik	33.0011	1.75549	0.476306	3.68563	0.00022814	0.0020942
Eda2r	32.8951	1.708	0.463466	3.68527	0.00022846	0.00209605
Rpf2	340.864	-1.06516	0.289085	-3.68459	0.000229072	0.00210058
Tsga8	5280.64	-1.00775	0.273639	-3.68278	0.000230704	0.00211444
Rfc2	4055.66	-1.15836	0.314617	-3.68182	0.000231571	0.00212129
BC013712	34.4877	1.59342	0.432909	3.68073	0.00023257	0.00212935
Mtss1	159.667	1.25108	0.339952	3.68016	0.000233084	0.00213295
1700109F18Rik	322.247	-1.08875	0.29588	-3.67972	0.00023349	0.00213556
Lrrc28	5566.85	-1.09738	0.298264	-3.67922	0.000233946	0.00213863
Atp6v0a1	808.79	1.4014	0.38092	3.679	0.000234153	0.00213941
Trim8	179.97	1.59484	0.433585	3.67826	0.000234831	0.0021445
4933417A18Rik	1144.99	-1.18368	0.321839	-3.67786	0.000235203	0.00214569
Cxcr4	37.1207	1.57894	0.429302	3.67792	0.000235143	0.00214569
Pbx1	325.587	1.62729	0.442587	3.67676	0.000236214	0.00215379
Pbld1	46.5334	1.60946	0.437768	3.67652	0.000236439	0.00215474
Mbd3l1	1003.04	-1.19926	0.32624	-3.67602	0.000236901	0.00215783
Mecp2	224.43	1.29388	0.352018	3.67562	0.000237273	0.00216011
Anks1b	173.232	-1.06116	0.288735	-3.6752	0.000237662	0.00216254
Izumo1	1685.69	-0.999391	0.27196	-3.67477	0.000238064	0.00216509
Aph1a	204.769	1.61291	0.439049	3.67366	0.000239103	0.00217342
Gaa	1255.4	1.49584	0.407289	3.67268	0.000240024	0.00218064
Gm88	329.954	-1.33535	0.363602	-3.67255	0.000240143	0.00218064
Atp1b2	189.769	1.80795	0.492387	3.6718	0.000240845	0.00218502
Efnb1	827.414	1.63065	0.444104	3.67177	0.000240873	0.00218502
AI507597	1588.55	-1.43925	0.392117	-3.67045	0.00024212	0.00219521
Mmp19	108.42	1.37682	0.375149	3.67005	0.000242503	0.00219531
Tbx19	142.68	-1.14049	0.310751	-3.67009	0.000242464	0.00219531
Tsc22d3	149.543	1.51224	0.412026	3.67025	0.000242311	0.00219531
Macf1	4763.87	1.25947	0.343211	3.66968	0.000242855	0.00219624
Siglec1	114.15	1.46891	0.40028	3.6697	0.000242839	0.00219624
Ebf1	58.8355	1.61815	0.441411	3.66586	0.000246505	0.00222698
Fgfr1op2	2260.39	-1.15551	0.315202	-3.66594	0.000246434	0.00222698
Gm7444	10490.1	-1.10822	0.302384	-3.66494	0.000247397	0.00223389
4930483K19Rik	106.157	-1.09446	0.298682	-3.66429	0.000248028	0.00223845
Odf3	1787.85	-1.06982	0.291989	-3.66391	0.000248391	0.00224058
Chn1	941.936	-0.924102	0.252243	-3.66354	0.000248754	0.00224181
Rgsl1	835.173	-1.10968	0.302901	-3.66351	0.000248781	0.00224181
Cyb5b	1613.77	0.977584	0.266866	3.6632	0.000249082	0.00224339
4930549C01Rik	507.973	-1.29159	0.352636	-3.66269	0.000249583	0.00224675
3230401D17Rik	2334.96	-1.13503	0.309918	-3.66237	0.000249894	0.00224772
Mpp3	79.9487	1.59578	0.435729	3.66232	0.000249944	0.00224772
Kdelr3	41.36	1.67072	0.456351	3.66104	0.000251196	0.00225783
5730408K05Rik	1810.56	0.972968	0.265801	3.6605	0.000251719	0.00226138
Zfp39	4212.72	-1.00195	0.273729	-3.66036	0.000251863	0.00226153
Grin3b	129.464	-1.04109	0.284473	-3.65972	0.000252491	0.00226602
Arhgap24	134.331	1.36949	0.37427	3.6591	0.000253099	0.00227032
Txnrd2	139.135	1.3586	0.371384	3.65819	0.000253999	0.00227724
Ccdc150	4631.1	-1.14476	0.312988	-3.65753	0.000254655	0.0022785
Slc44a5	109.949	-1.12397	0.307295	-3.65762	0.000254565	0.0022785
Slc9a10	1911.73	-0.972621	0.265898	-3.65788	0.000254315	0.0022785
Tsku	519.92	1.95724	0.535104	3.65769	0.000254499	0.0022785
Layn	23.3297	1.84668	0.505077	3.65623	0.000255952	0.00228896
Slc9a9	136.005	1.4436	0.394879	3.65579	0.000256386	0.00229168
1700072E05Rik	111.531	-1.63607	0.447544	-3.65566	0.000256519	0.00229171
A930024E05Rik	218.003	-1.05245	0.288024	-3.65403	0.000258158	0.00230421
Robo4	31.7032	1.5959	0.436753	3.65401	0.000258179	0.00230421
Cpz	23.0411	1.9484	0.533494	3.65215	0.000260058	0.00231981
Mcts1	20.8779	1.93146	0.528924	3.65168	0.00026053	0.00232143
Prrg3	97.054	1.88243	0.515488	3.65173	0.000260475	0.00232143
Tnfrsf11a	38.256	1.59366	0.43643	3.65158	0.000260633	0.00232143
Mlf1	14633.2	-1.0138	0.27766	-3.65123	0.000260992	0.00232346
Hecw1	959.281	-1.11211	0.30469	-3.64996	0.000262277	0.00233255
Plekhn1	351.655	-0.97316	0.266616	-3.65004	0.000262201	0.00233255
Klk1b3	51.3673	-1.58434	0.434095	-3.64975	0.0002625	0.00233336
Ccdc28b	270.915	1.55156	0.425189	3.64911	0.00026315	0.00233562
Cdkl3	5401.8	-1.16055	0.318018	-3.64931	0.000262949	0.00233562
Stat6	307.212	1.46319	0.400958	3.64924	0.00026302	0.00233562
Zfp871	224.523	1.18393	0.324532	3.64812	0.000264169	0.00234349
Rbak	112.465	1.51987	0.41672	3.64723	0.000265083	0.00235042
Rfx2	4456.05	-1.00202	0.27478	-3.64664	0.000265692	0.00235464
1700054A03Rik	125.366	-1.10278	0.302457	-3.64607	0.000266276	0.00235864
P2ry6	49.106	1.73868	0.477021	3.64487	0.000267529	0.00236855
[truncated: 21,284 more rows]
