# Supplementary material for: The combined action of CTCF and its testis-specific paralog BORIS is essential for spermatogenesis
Source: Nat Commun. 2021 Jun 22;12:3846. doi: 10.1038/s41467-021-24140-6 (PMC8219828; doi:10.1038/s41467-021-24140-6)
Supplement: Supplementary file 9 — Source Data [file 41467_2021_24140_MOESM9_ESM.zip › Source_data_and_uncropped_images/Figures_Source_data.xlsx]

## Sheet: Fig1
Figure1A
Total sperm (Millions)					% Motility					% Progressive movement
WT	CTCF_HET	BORIS_KO	CM		WT	CTCF_HET	BORIS_KO	CM		WT	CTCF_HET	BORIS_KO	CM
51.7	35	46	5.2		86	77	88	3		53	48	48	0
66.2	61.3	49.3	7.7		83	67	83	5		51	35	39	7
169.3	86.3	81.3	5.9		91	83	84	8		51	36	50	5
79.7	80.7	51.1	5.6		77	69	89	7		40	35	53	0
142		68.1	6.5		92		77	0		52		42	0
44.7		85.5			87		82			53		41
154.2		141.6			89		88			53		49
Figure1C					Figure1E					Figure1F
Testis weight (grams)					Multinucleated cells/tubule					Tunel positive cells/tubule
WT	CTCF_HET	BORIS_KO	CM		WT	CTCF_HET	BORIS_KO	CM		WT	CTCF_HET	BORIS_KO	CM
0.1208	0.085	0.092	0.065		0	0	3	6		2	0	4	20
0.1176	0.094	0.104	0.054		0	0	0	7		3	10	9	29
0.1267	0.1015	0.087	0.07		0	0	2	4		4	1	0	26
0.1076	0.082	0.093	0.058		0	0	3	5		1	10	10	25
0.1034	0.075	0.082	0.049		0	0	1	12		5	4	5	46
0.11522	0.0875	0.0916	0.0592		0	0	0	3		2	2	7	23
					0	0	0	5		0	10	13	46
					0	0	3	8		4	7	0	54
					0	0	0	12		0	7	12	35
					0	0	1	12		4	5	7	32
					0	0	0	11		1	8	4	25
					0	1	2	9		2	5	5	37
					0	0	3	3		4	0	9	38
					0	0	0	4		3	5	13	53
					0	2	0	11		1	2	4	34
					0	0	2	8		4	6	11	60
					0	2	3	4		0	3	6	50
					0	1	2	8		4	9	10	47
					0	0	3	3		0	7	11	37
					0	0	2	6		1	3	12	32
					0	1	0	9		3	10	8	27
					0	0	1	5		3	5	2	45
					0	0	0	3		3	7	4	58
					0	2	0	5		2	2	0	59
					0	0	3	5		5	2	0	46
					0	0	1	9		5	9	7	38
					0	1	0	8		2	4	0	47
					0	0	0	6		5	3	13	48
					0	0	1	8		1	3	6	26
					0	0	0	2		0	0	5	46
										0	3	12	28
										4	1	11	28
										3	5	5	25
										0	2	13	34
										5	5	13	31
										2	7	5	38
										0	4	4	58
										0	6	11	51
										1	3	12	29
										0	6	10	49
										3	7	7	39
										2	8	0	24
										4	3	13	50
										1	0	0	56
										2	1	2	25
										1	10	5	32
										1	9	1	56
										2	7	2	30
										1	3	10	26
										4	2	2	45
										3	1	10	25
										1	6	2	29
										2	4	13	41
										3	4	6	39
										1	4	4	25
										3	10	7	33
										0	3	8	22
										4	3	10	20
										0	10	4	20
										4	6	12	60
										3	7	5	58
										0	5	11	35
										0	10	12	21
										1	0	5	49
										1	2	3	20
										4	7	0	26
										0	7	13	30
										0	5	8	21
										0	3	8	22
										0	3	13	26
										1	1	0	32
										0	2	5	40
										1	5	3	50
										0	2	9	58
										3	5	11	57
										1	10	12	37
										3	7	10	52
										2	0	11	40
										3	2	2	23
										0	9	13	23
										3	2	0	27
										0	5	4	47
										5	10	9	54
										0	9	12	60
										3	0	11	32
										0	10	3	37
										1	9	6	45
										0	10	2	21
										1	0	13	26
										2	3	10	22

## Sheet: Fig3
Figure3A. CTCF and BORIS expression scRNA-seq mouse
	Cluster (PMID: 30146481)	CTCF_total	BORIS_total	CTCF_perc	BORIS_perc
Spermatogonia	GC1	1.17539	0.381739	0.451323	0.125312
Early Spermatocyte	GC4	0.490634	4.72e-05	0.463586	0.00037
Late Spermatocyte	GC8	0.363343	0.0103555	0.212121	0.0113636
Early Round spermatids	GC9	0.297719	0.024411	0.232639	0.0214646
Late Round spermatids	GC12	0.164856	0.00297516	0.0753022	0.00138169
Figure3D. Genomic distribution CTCF and BORIS sites
Type	CTCFonly	CTCF&BORIS	BORISonly
Intergenic	0.465642	0.380542	0.243807
Gene Body	0.473755	0.394089	0.330639
Promoter + 5' UTR	0.0606023	0.225369	0.425554
Total	1	1	1
Figure3E
position	CTCFonly_Pol2	CTCFonly_H3k27ac	CTCFonly_H3k04me3	CTCFBORIS_Pol2	CTCFBORIS_H3k27ac	CTCFBORIS_H3k04me3	BORISonly_Pol2	BORISonly_H3k27ac	BORISonly_H3k04me3
-1000	0.893075	0.925406	1.48977	1.24298	1.60276	3.4932	1.23781	2.22317	5.03155
-990	0.893014	0.925275	1.49657	1.2545	1.60959	3.54732	1.24681	2.25154	5.1474
-980	0.893444	0.929427	1.50288	1.26244	1.62483	3.61149	1.25841	2.28158	5.2492
-970	0.896292	0.929165	1.51366	1.27666	1.64453	3.66654	1.26662	2.31106	5.35878
-960	0.895144	0.933055	1.52142	1.29163	1.65924	3.73202	1.28722	2.35112	5.46601
-950	0.897337	0.932661	1.53007	1.30807	1.6712	3.80361	1.30782	2.38449	5.58644
-940	0.902561	0.936289	1.54069	1.31798	1.68985	3.87599	1.32125	2.41425	5.71063
-930	0.904036	0.942714	1.55385	1.32697	1.70154	3.94371	1.33963	2.44568	5.85026
-920	0.906617	0.94573	1.56534	1.33627	1.72479	4.02568	1.34876	2.48045	5.97848
-910	0.911698	0.943457	1.57935	1.35277	1.74726	4.09695	1.36506	2.51077	6.11101
-900	0.91387	0.947609	1.59244	1.36281	1.7646	4.1912	1.3807	2.54748	6.24869
-890	0.918849	0.951499	1.60157	1.37469	1.80007	4.26916	1.40365	2.57029	6.4114
-880	0.922762	0.95788	1.61125	1.38571	1.82713	4.3535	1.41943	2.61813	6.56953
-870	0.92815	0.961115	1.62196	1.39212	1.83947	4.43724	1.4399	2.65651	6.71917
-860	0.930301	0.963999	1.63278	1.39729	1.86023	4.51593	1.46975	2.69323	6.86644
-850	0.931203	0.967671	1.64148	1.40536	1.86785	4.60184	1.49335	2.71075	7.05405
-840	0.928867	0.973658	1.64574	1.4141	1.88926	4.6825	1.51995	2.74969	7.21926
-830	0.933989	0.978335	1.65594	1.42586	1.91159	4.77255	1.55332	2.79976	7.37947
-820	0.934604	0.976543	1.66851	1.43904	1.92788	4.86338	1.58383	2.84676	7.59239
-810	0.936304	0.977942	1.68022	1.45585	1.94614	4.96631	1.62321	2.89516	7.79877
-800	0.939193	0.980258	1.69058	1.47463	1.97373	5.04453	1.64707	2.95635	7.99889
-790	0.940094	0.983405	1.70501	1.49113	2.00775	5.12447	1.68149	3.02366	8.22641
-780	0.93823	0.981132	1.71316	1.5048	2.03048	5.22391	1.71395	3.08123	8.43974
-770	0.943065	0.983318	1.72476	1.52635	2.06108	5.31803	1.74707	3.12991	8.65446
-760	0.947839	0.98712	1.73536	1.54723	2.08946	5.39954	1.79296	3.19638	8.86168
-750	0.953063	0.99643	1.75033	1.56583	2.11192	5.49852	1.83533	3.24033	9.08808
-740	0.960766	1.00111	1.75973	1.57986	2.14043	5.59133	1.88175	3.3043	9.32256
-730	0.965314	1.00456	1.77293	1.59249	2.15133	5.69701	1.91408	3.4036	9.54604
-720	0.969105	1.01042	1.78484	1.61404	2.17773	5.79698	1.95724	3.46201	9.77189
-710	0.96892	1.01785	1.79745	1.63571	2.20361	5.90581	1.99987	3.53961	10.0365
-700	0.972239	1.02178	1.8099	1.66028	2.2245	6.01813	2.04003	3.60664	10.3066
-690	0.977484	1.02493	1.82793	1.68584	2.25524	6.12768	2.08748	3.68619	10.5311
-680	0.98068	1.02523	1.85162	1.70357	2.2781	6.23343	2.12738	3.77603	10.8337
-670	0.983405	1.03563	1.86923	1.72488	2.30266	6.34529	2.1678	3.8578	11.1154
-660	0.987707	1.04215	1.88759	1.74643	2.33366	6.44729	2.20743	3.95543	11.3905
-650	0.989346	1.05517	1.9091	1.76681	2.35862	6.56315	2.24055	4.01245	11.6631
-640	0.991539	1.06479	1.93759	1.78048	2.38529	6.6911	2.28409	4.09088	11.9717
-630	0.993157	1.06964	1.96441	1.80209	2.40197	6.80716	2.3296	4.15485	12.2546
-620	0.998238	1.07882	1.99238	1.82284	2.43284	6.9267	2.38657	4.24052	12.5786
-610	1.00115	1.08498	2.01862	1.82913	2.46003	7.05386	2.43455	4.3362	12.8923
-600	1.00531	1.09232	2.04837	1.84791	2.47632	7.18969	2.47184	4.43105	13.2154
-590	1.00744	1.09997	2.07477	1.86256	2.50667	7.30502	2.50874	4.50336	13.5791
-580	1.00983	1.10688	2.10335	1.892	2.53688	7.43166	2.5498	4.59265	13.9562
-570	1.01205	1.11164	2.13193	1.9186	2.57222	7.55481	2.60587	4.64994	14.3367
-560	1.01506	1.11671	2.16146	1.93688	2.60361	7.68328	2.65632	4.74952	14.7346
-550	1.02243	1.12104	2.19437	1.95831	2.63172	7.81373	2.71604	4.83185	15.1379
-540	1.02911	1.12633	2.22888	1.98664	2.66391	7.95048	2.76623	4.92196	15.5074
-530	1.03344	1.13052	2.25681	2.00967	2.70122	8.08473	2.8279	5.01069	15.9182
-520	1.04024	1.14254	2.28342	2.04637	2.73957	8.22654	2.89622	5.11138	16.3162
-510	1.04372	1.14919	2.30923	2.0803	2.77649	8.36388	2.96076	5.21318	16.7671
-500	1.05048	1.15946	2.33616	2.10486	2.81458	8.50502	3.04211	5.30218	17.2041
-490	1.05687	1.16217	2.35864	2.12691	2.83415	8.62647	3.11786	5.42262	17.6638
-480	1.06288	1.16509	2.38106	2.1553	2.86213	8.75934	3.21395	5.51941	18.0774
-470	1.07052	1.17563	2.39918	2.17802	2.88775	8.90456	3.28683	5.6073	18.5152
-460	1.07716	1.18441	2.42101	2.20345	2.92217	9.02115	3.36206	5.71828	18.9252
-450	1.08343	1.19324	2.44728	2.24735	2.94936	9.16079	3.45411	5.81173	19.3854
-440	1.08683	1.19997	2.47143	2.28294	2.99297	9.29077	3.56375	5.87988	19.8668
-430	1.09064	1.20242	2.49767	2.32358	3.0136	9.44309	3.67927	6.00894	20.3451
-420	1.09406	1.21068	2.52073	2.35129	3.04368	9.59553	3.78488	6.12854	20.7868
-410	1.09695	1.21982	2.54169	2.38719	3.0777	9.75094	3.90391	6.25537	21.2584
-400	1.09836	1.22585	2.5676	2.42629	3.10857	9.89392	4.02529	6.36468	21.7307
-390	1.0992	1.23223	2.58705	2.46933	3.14575	10.0397	4.14211	6.47454	22.1951
-380	1.0982	1.23599	2.61155	2.51459	3.17977	10.1806	4.28031	6.60777	22.7389
-370	1.10201	1.24425	2.63406	2.55493	3.21025	10.3168	4.41904	6.73071	23.2722
-360	1.10565	1.24578	2.65884	2.58337	3.2243	10.4613	4.55124	6.84419	23.7771
-350	1.11248	1.24831	2.68601	2.62235	3.25911	10.5934	4.68683	6.92318	24.2715
-340	1.11395	1.25172	2.7081	2.67383	3.27593	10.7655	4.81382	7.01664	24.7268
-330	1.11823	1.2585	2.73839	2.7274	3.31429	10.9223	4.95489	7.11093	25.1771
-320	1.12461	1.2633	2.76547	2.78128	3.34095	11.0751	5.07275	7.18769	25.6242
-310	1.12727	1.26553	2.79468	2.84286	3.38365	11.2202	5.21786	7.2678	26.0987
-300	1.13108	1.27401	2.82731	2.90825	3.40388	11.3939	5.35945	7.32231	26.5389
-290	1.13645	1.27939	2.85511	2.9742	3.43409	11.5582	5.52125	7.39518	26.9824
-280	1.14331	1.28647	2.88614	3.04058	3.46877	11.7174	5.66349	7.49921	27.3768
-270	1.15155	1.29521	2.9165	3.12334	3.50831	11.8928	5.81538	7.58098	27.7983
-260	1.16073	1.3005	2.95509	3.21429	3.54023	12.0426	6.00821	7.65664	28.255
-250	1.1748	1.30649	2.99303	3.29458	3.56729	12.1932	6.18709	7.74203	28.6473
-240	1.19254	1.31243	3.03162	3.3811	3.59488	12.3532	6.38279	7.78569	28.9787
-230	1.20838	1.32235	3.07454	3.46398	3.62719	12.5051	6.57862	7.84827	29.2663
-220	1.22731	1.33739	3.11392	3.55246	3.64768	12.654	6.76389	7.88026	29.5458
-210	1.24731	1.34884	3.15955	3.65203	3.67527	12.838	6.95698	7.92365	29.8162
-200	1.26775	1.35478	3.20892	3.75246	3.72427	13.0079	7.16597	7.93533	30.0835
-190	1.29021	1.36685	3.25702	3.85148	3.75225	13.2143	7.39009	7.98234	30.3121
-180	1.31813	1.37799	3.30398	3.94711	3.78706	13.3691	7.62347	8.01516	30.5393
-170	1.34837	1.38616	3.35383	4.05659	3.82135	13.5517	7.85606	8.03101	30.7239
-160	1.38113	1.39923	3.40726	4.15727	3.86246	13.7241	8.11565	8.03129	30.9158
-150	1.41905	1.41195	3.45737	4.25745	3.87507	13.8986	8.36454	8.08219	31.0493
-140	1.45636	1.4175	3.49917	4.36533	3.90831	14.0554	8.62999	8.09109	31.2159
-130	1.49656	1.42358	3.54917	4.46736	3.92972	14.1993	8.87497	8.08998	31.3315
-120	1.53839	1.42956	3.5917	4.57112	3.9422	14.3647	9.12751	8.09888	31.4617
-110	1.58222	1.43529	3.63648	4.65536	3.95166	14.5056	9.39726	8.06717	31.4774
-100	1.62454	1.44084	3.67892	4.74292	3.9598	14.6554	9.61186	8.0146	31.4664
-90	1.66396	1.44403	3.72381	4.85018	3.969	14.8099	9.84094	7.97399	31.4421
-80	1.70551	1.44915	3.75648	4.94951	3.98266	14.941	10.0296	7.94423	31.4487
-70	1.7529	1.4529	3.79634	5.06305	3.98673	15.0812	10.2362	7.90696	31.5019
-60	1.79805	1.45758	3.84236	5.15468	4.01287	15.2275	10.4519	7.89027	31.4918
-50	1.8421	1.46396	3.88554	5.25006	4.02181	15.3465	10.6392	7.85718	31.4688
-40	1.88314	1.4734	3.91345	5.3375	4.02404	15.4791	10.815	7.82018	31.4892
-30	1.91807	1.47598	3.94728	5.42254	4.02969	15.5785	10.9858	7.80822	31.4931
-20	1.95333	1.47926	3.98506	5.50499	4.05136	15.6956	11.1266	7.75983	31.5044
-10	1.98742	1.47952	4.00571	5.57408	4.05688	15.7857	11.2681	7.74175	31.5235
0	2.0135	1.48223	4.02409	5.64643	4.03691	15.8675	11.3709	7.76372	31.5568
10	2.03534	1.47891	4.04035	5.70979	4.0419	15.9136	11.4681	7.74814	31.6113
20	2.05222	1.47777	4.05397	5.77328	4.04585	15.9784	11.5541	7.74898	31.6628
30	2.05808	1.48258	4.06098	5.81921	4.06148	16.0255	11.6258	7.76233	31.6769
40	2.06161	1.48258	4.06229	5.85246	4.06148	16.0478	11.6684	7.72144	31.6915
50	2.05808	1.48547	4.06183	5.88042	4.07186	16.0605	11.6682	7.74036	31.7319
60	2.05317	1.48389	4.0598	5.88682	4.08578	16.0711	11.6734	7.75538	31.7466
70	2.04274	1.49119	4.05891	5.879	4.10548	16.0634	11.6378	7.7373	31.8092
80	2.02688	1.4915	4.05888	5.86607	4.10522	16.0833	11.6064	7.75148	31.9104
90	2.00133	1.48957	4.04407	5.81964	4.10929	16.0625	11.5377	7.75621	31.9435
100	1.97398	1.4821	4.01852	5.7734	4.11218	16.043	11.4546	7.75955	32.0185
110	1.94077	1.47428	3.98714	5.71601	4.10614	15.9926	11.3617	7.79014	32.0713
120	1.90551	1.46951	3.96769	5.66447	4.10286	15.9177	11.2343	7.83854	32.0595
130	1.8704	1.46418	3.93869	5.59138	4.10443	15.8238	11.0948	7.83715	32.073
140	1.8278	1.45885	3.89874	5.50117	4.09511	15.7299	10.9499	7.8836	32.1285
150	1.7847	1.46103	3.86767	5.40998	4.08433	15.6407	10.7845	7.90307	32.1588
160	1.73903	1.45365	3.83165	5.30468	4.10378	15.5469	10.5962	7.91058	32.1641
170	1.69476	1.45382	3.79813	5.19477	4.10811	15.4756	10.4014	7.92894	32.1286
180	1.65005	1.4547	3.75962	5.06564	4.09642	15.3727	10.1721	7.94618	32.0533
190	1.60848	1.44858	3.71867	4.94255	4.07816	15.2845	9.92842	7.94284	32.0111
200	1.56648	1.44438	3.68187	4.80616	4.07842	15.1777	9.67862	7.95035	31.9574
210	1.52678	1.43525	3.63709	4.67709	4.07527	15.0682	9.43638	7.9434	31.8665
220	1.48777	1.43297	3.58674	4.55714	4.05977	14.9406	9.18787	7.96621	31.8125
230	1.45239	1.41969	3.53294	4.42426	4.03376	14.7902	8.9395	7.97372	31.7084
240	1.41803	1.41173	3.48462	4.28639	4.02706	14.623	8.70769	7.97789	31.57
250	1.38502	1.40465	3.43925	4.15733	4.0109	14.4724	8.46532	7.97817	31.4347
260	1.35304	1.39556	3.39332	4.03023	3.99934	14.3103	8.22008	7.96231	31.2816
270	1.32766	1.38813	3.35345	3.90345	3.9732	14.1547	7.97484	7.9587	31.1372
280	1.30385	1.37961	3.3049	3.77611	3.95888	14.0055	7.76128	7.90418	30.9724
290	1.27654	1.36851	3.25745	3.65462	3.93025	13.8671	7.54368	7.87748	30.7566
300	1.25614	1.35893	3.21696	3.55363	3.9003	13.699	7.33286	7.82908	30.5165
310	1.23356	1.35207	3.17096	3.44624	3.86929	13.5172	7.12595	7.81073	30.2506
320	1.21655	1.3432	3.12865	3.34889	3.83632	13.345	6.9528	7.77791	29.9757
330	1.2002	1.33498	3.08588	3.25499	3.81438	13.1604	6.77575	7.72116	29.6985
340	1.18842	1.32165	3.04397	3.17167	3.7843	12.9652	6.59531	7.68417	29.4389
350	1.17877	1.30963	3.00485	3.09193	3.76263	12.7659	6.43259	7.6533	29.1619
360	1.16689	1.30124	2.9665	3.02894	3.71928	12.5794	6.294	7.60685	28.8572
370	1.1561	1.29425	2.93177	2.95954	3.67422	12.3878	6.15554	7.56819	28.5857
380	1.14311	1.28511	2.89952	2.90062	3.63494	12.2005	6.02347	7.50171	28.2593
390	1.13442	1.2807	2.86923	2.84957	3.59737	12.0294	5.9133	7.46945	27.9176
400	1.12979	1.27135	2.83804	2.80708	3.54693	11.8541	5.78618	7.41716	27.5823
410	1.12604	1.26344	2.80736	2.76712	3.50489	11.6827	5.69844	7.3504	27.2542
420	1.12051	1.26173	2.77814	2.73645	3.46049	11.4985	5.59922	7.29617	26.8497
430	1.11072	1.25478	2.74991	2.70314	3.43409	11.3153	5.51199	7.19548	26.4383
440	1.106	1.24844	2.72008	2.67124	3.39547	11.1448	5.41551	7.14959	26
450	1.10643	1.24656	2.69499	2.65025	3.37445	10.9764	5.30808	7.08339	25.607
460	1.10221	1.24167	2.66855	2.62241	3.33596	10.8064	5.20274	7.02554	25.1675
470	1.10166	1.23223	2.64702	2.58873	3.30759	10.6523	5.10143	6.94015	24.7383
480	1.09814	1.22593	2.62123	2.5593	3.27225	10.4652	4.99061	6.84892	24.3187
490	1.09617	1.21667	2.60358	2.52857	3.2268	10.2897	4.88162	6.78634	23.9071
500	1.09191	1.21142	2.58684	2.49686	3.20039	10.1292	4.78814	6.67313	23.4934
510	1.08908	1.20657	2.56603	2.46736	3.1556	9.96184	4.68175	6.56522	23.0474
520	1.08832	1.20063	2.54805	2.43528	3.13445	9.7977	4.5678	6.49679	22.6004
530	1.0867	1.19447	2.5317	2.40493	3.10148	9.63757	4.4545	6.38693	22.1348
540	1.08638	1.18905	2.51793	2.3625	3.06443	9.49255	4.3399	6.28791	21.6805
550	1.08461	1.17794	2.497	2.32254	3.03422	9.33241	4.20209	6.17638	21.245
560	1.07812	1.17655	2.47645	2.27826	3.0132	9.18299	4.07979	6.07291	20.7693
570	1.07376	1.17252	2.45694	2.24126	2.99034	9.02167	3.94863	5.97139	20.3263
580	1.07044	1.16693	2.44033	2.20197	2.94805	8.86634	3.82386	5.87793	19.9054
590	1.0696	1.16453	2.41837	2.16472	2.91323	8.71987	3.7103	5.79199	19.4983
600	1.06316	1.15941	2.4029	2.12728	2.87842	8.55488	3.5914	5.68796	19.0819
610	1.05911	1.15093	2.3761	2.09046	2.83429	8.38752	3.48305	5.5781	18.6298
620	1.0548	1.14464	2.35615	2.0532	2.79488	8.22772	3.36884	5.48436	18.1927
630	1.0477	1.1352	2.33419	2.02383	2.75586	8.0666	3.26467	5.40648	17.7826
640	1.04458	1.12974	2.3129	1.9936	2.71764	7.93708	3.16023	5.3058	17.3765
650	1.03925	1.12349	2.28511	1.96158	2.68256	7.8044	3.06023	5.1773	16.9464
660	1.037	1.11986	2.26024	1.93214	2.6446	7.67304	2.96271	5.11805	16.5108
670	1.03012	1.11177	2.2402	1.90616	2.60966	7.53872	2.88892	5.03795	16.0985
680	1.02444	1.10478	2.21758	1.88128	2.56368	7.40217	2.82477	4.93837	15.6922
690	1.0228	1.10111	2.20283	1.85123	2.53136	7.27488	2.7618	4.85438	15.3183
700	1.01754	1.09796	2.17966	1.83042	2.50286	7.14181	2.7	4.77483	14.9322
710	1.01254	1.09337	2.15641	1.81275	2.47645	7.02673	2.66506	4.69333	14.5598
720	1.01076	1.08782	2.1334	1.792	2.4381	6.89826	2.62986	4.61657	14.2168
730	1.00711	1.07991	2.10953	1.77334	2.39672	6.77721	2.5794	4.54842	13.8547
740	1.00654	1.07423	2.08305	1.74889	2.36099	6.6492	2.52725	4.45942	13.5034
750	1.00064	1.06444	2.06017	1.72555	2.33537	6.52729	2.46858	4.36541	13.1488
760	0.996783	1.05788	2.04	1.70807	2.30069	6.39481	2.42021	4.27418	12.8056
770	0.994714	1.05299	2.02365	1.68719	2.26483	6.27993	2.36584	4.20965	12.5052
780	0.99242	1.04813	2.00132	1.6649	2.23567	6.15849	2.32308	4.13678	12.216
790	0.99035	1.04346	1.98056	1.64378	2.20795	6.0492	2.27014	4.03776	11.9407
800	0.986314	1.03686	1.95951	1.62014	2.18509	5.92893	2.2399	3.98519	11.6368
810	0.982053	1.03258	1.93886	1.5992	2.15514	5.80499	2.20391	3.94542	11.3705
820	0.976788	1.02759	1.92273	1.58067	2.12099	5.68342	2.17327	3.86364	11.1184
830	0.975517	1.02344	1.90062	1.55628	2.10062	5.57143	2.13651	3.79911	10.8523
840	0.972321	1.01614	1.87909	1.5322	2.08328	5.46365	2.08892	3.74988	10.6192
850	0.968572	1.0095	1.85455	1.5202	2.06227	5.34883	2.05593	3.68229	10.3611
860	0.964864	1.00425	1.8382	1.50622	2.04545	5.23987	2.0133	3.62249	10.1218
870	0.961873	1.0043	1.82697	1.48584	2.01511	5.13445	1.96923	3.55991	9.89636
880	0.956976	1.00163	1.81495	1.47463	1.99251	5.03783	1.92347	3.49789	9.64297
890	0.955931	1.00259	1.8026	1.45326	1.9803	4.93701	1.8794	3.42362	9.39515
900	0.949519	0.995774	1.78842	1.43836	1.96322	4.84939	1.84342	3.36549	9.16777
910	0.947716	0.990966	1.77537	1.42235	1.9443	4.76151	1.80469	3.33379	8.95096
920	0.946097	0.990704	1.75588	1.40597	1.92985	4.68144	1.76688	3.29234	8.7507
930	0.941016	0.984673	1.73822	1.38713	1.90594	4.59094	1.73103	3.22948	8.56282
940	0.940279	0.977155	1.72354	1.37155	1.88637	4.50673	1.70156	3.17385	8.35685
950	0.936447	0.974576	1.70796	1.35702	1.87271	4.40906	1.66506	3.13519	8.14825
960	0.933661	0.971298	1.69554	1.34661	1.84512	4.33169	1.62725	3.06983	7.97983
970	0.929932	0.966796	1.68396	1.33805	1.82345	4.2597	1.59179	3.00753	7.79904
980	0.925958	0.962032	1.66862	1.32389	1.809	4.18667	1.56623	2.97359	7.6209
990	0.921881	0.958186	1.65328	1.31342	1.78706	4.10897	1.53585	2.92909	7.43997
1000	0.917169	0.956525	1.64159	1.3077	1.76079	4.04493	1.51447	2.87819	7.28226

## Sheet: Fig4
Figure4B. Real-time PCR expression of CTCF and BORIS in testis
mouse	type	CTCF	BORIS
WT R848UP	WT	1.00393	1.0045
WT S233RP	WT	0.93058	0.9678
WT S097RP	WT	0.875414	0.99876
WT R905LUP	WT	0.950085	0.9643
WT R980LMP	WT	0.769417	0.9843
CTCF(+/-) S141RP	CTCF HET	0.457378	1.0876
CTCF(+/-) S141LUP	CTCF HET	0.523262	1.02456
CTCF(+/-) S141LMP	CTCF HET	0.410526	0.99843
CTCF(+/-) R980rp	CTCF HET	0.434208	0.98234
CTCF(+/-) R848RP	CTCF HET	0.514947	1.098
BORIS(-/-) S161RP	BORIS KO	0.565443	0
BORIS(-/-) S132RP	BORIS KO	0.749496	0
BORIS(-/-) S095LMP	BORIS KO	0.543781	0
BORIS(-/-) S159LMP	BORIS KO	0.802719	0
BORIS(-/-) S100 RP	BORIS KO	0.685756	0
BORIS(-/-) s044rp	BORIS KO	0.509107	0
BORIS(-/-) R825RP	BORIS KO	0.649343	0
CM S095LUP	CM	0.216212	0
CM r945rp	CM	0.170146	0
CM R825UP	CM	0.277036	0
CM S161LUP	CM	0.303695	0
CM S161LMP	CM	0.245318	0

## Sheet: Fig5
Figure5B				Figure5C								Figure5E
	WT_Norm	CM_Norm		CTCF/BORIS				CTCFonly					WT>CM			WT=CM			WT/CM
-1000	1.51629	1.08982			WT_Norm	CM_Norm			WT_Norm	CM_Norm		D	Pol2	H3k27ac	H3k04me3	Pol2	H3k27ac	H3k04me3	Pol2	H3k27ac	H3k04me3
-999	1.52113	1.08828		-1000	1.86418	1.16562		-1000	1.74905	1.19688		-2000	0.995359	1.06731	1.67059	0.725985	0.752873	0.998471	0.512069	0.496552	0.178391
-998	1.52087	1.08694		-999	1.86418	1.16529		-999	1.75332	1.1974		-1990	0.996407	1.06459	1.67346	0.726209	0.753043	0.998488	0.475862	0.470805	0.172874
-997	1.51964	1.08776		-998	1.86763	1.16414		-998	1.75381	1.19642		-1980	0.996332	1.06715	1.68185	0.728891	0.75352	0.996496	0.439655	0.448736	0.178391
-996	1.51959	1.08879		-997	1.86385	1.1699		-997	1.75321	1.19663		-1970	0.995658	1.0689	1.68113	0.73127	0.75427	0.994554	0.408621	0.448736	0.182069
-995	1.51974	1.08869		-996	1.86418	1.17221		-996	1.75241	1.19691		-1960	0.993412	1.07226	1.69103	0.733266	0.753929	0.99469	0.410345	0.41931	0.193103
-994	1.51912	1.09024		-995	1.8645	1.17665		-995	1.75311	1.1954		-1950	0.992813	1.07178	1.69447	0.734911	0.756382	0.993873	0.425862	0.422989	0.193103
-993	1.51933	1.09224		-994	1.86747	1.17945		-994	1.75325	1.19533		-1940	0.996856	1.07401	1.70445	0.735933	0.756961	0.994145	0.422414	0.415632	0.193103
-992	1.51789	1.0909		-993	1.86615	1.17978		-993	1.75272	1.19688		-1930	1.00112	1.07417	1.71163	0.736731	0.75662	0.997415	0.405172	0.426667	0.187586
-991	1.51686	1.09188		-992	1.86434	1.17665		-992	1.75269	1.19712		-1920	0.995883	1.08647	1.72321	0.739382	0.760946	1.00098	0.398276	0.426667	0.187586
-990	1.51799	1.09327		-991	1.86846	1.17731		-991	1.75083	1.19856		-1910	0.998278	1.09174	1.73319	0.740308	0.760333	1.00152	0.408621	0.434023	0.18023
-989	1.51948	1.09317		-990	1.87093	1.17847		-990	1.75097	1.2002		-1900	1.00172	1.09126	1.7383	0.739557	0.760367	1.00373	0.415517	0.430345	0.191264
-988	1.51861	1.09374		-989	1.87586	1.17435		-989	1.75206	1.20094		-1890	1.00591	1.0943	1.74853	0.740803	0.762683	1.00733	0.410345	0.437701	0.191264
-987	1.5166	1.09456		-988	1.87076	1.17369		-988	1.75451	1.20045		-1880	1.01213	1.09749	1.75827	0.743805	0.763331	1.00901	0.393103	0.426667	0.194943
-986	1.51542	1.0941		-987	1.86615	1.17616		-987	1.75367	1.20129		-1870	1.01078	1.101	1.76378	0.745098	0.764795	1.00961	0.394828	0.411954	0.191264
-985	1.51341	1.09384		-986	1.86187	1.17847		-986	1.75377	1.20269		-1860	1.00891	1.10276	1.77695	0.745082	0.768304	1.01036	0.387931	0.404598	0.196782
-984	1.51259	1.0943		-985	1.8594	1.1732		-985	1.75549	1.20448		-1850	1.01355	1.10739	1.78949	0.746296	0.766328	1.01082	0.389655	0.378851	0.20046
-983	1.51418	1.09502		-984	1.85973	1.17386		-984	1.75703	1.20539		-1840	1.01647	1.11075	1.8033	0.746375	0.765715	1.01308	0.391379	0.397241	0.213333
-982	1.51341	1.09312		-983	1.86862	1.17731		-983	1.75822	1.20588		-1830	1.01946	1.12081	1.81504	0.747397	0.766873	1.01578	0.396552	0.397241	0.217011
-981	1.5149	1.09399		-982	1.86846	1.17715		-982	1.75931	1.20518		-1820	1.02515	1.12879	1.82734	0.744364	0.766703	1.01944	0.401724	0.382529	0.207816
-980	1.51639	1.09507		-981	1.8701	1.18094		-981	1.76008	1.20374		-1810	1.03017	1.12959	1.84658	0.743469	0.766124	1.02383	0.4	0.386207	0.205977
-979	1.5165	1.09281		-980	1.87323	1.17847		-980	1.76036	1.20497		-1800	1.0387	1.12592	1.85696	0.744715	0.766294	1.02458	0.398276	0.386207	0.194943
-978	1.51964	1.09471		-979	1.87372	1.18242		-979	1.76092	1.20255		-1790	1.04731	1.12017	1.87517	0.743725	0.763262	1.02966	0.386207	0.389885	0.187586
-977	1.52031	1.09662		-978	1.88047	1.18587		-978	1.76337	1.20258		-1780	1.0405	1.12065	1.88427	0.744108	0.764557	1.03162	0.384483	0.386207	0.174713
-976	1.51737	1.09626		-977	1.8813	1.19081		-977	1.76411	1.20325		-1770	1.04095	1.12304	1.90024	0.744779	0.768508	1.03274	0.396552	0.389885	0.167356
-975	1.51712	1.09816		-976	1.88311	1.19048		-976	1.76439	1.2035		-1760	1.0536	1.11458	1.9131	0.745002	0.766737	1.03248	0.415517	0.371494	0.169195
-974	1.51742	1.10254		-975	1.88722	1.19246		-975	1.76453	1.20315		-1750	1.05959	1.11633	1.92228	0.744859	0.766294	1.03628	0.417241	0.367816	0.165517
-973	1.52221	1.10171		-974	1.88739	1.20053		-974	1.76435	1.20469		-1740	1.06056	1.12224	1.93666	0.74596	0.766805	1.03606	0.403448	0.36046	0.165517
-972	1.52417	1.10074		-973	1.89463	1.20168		-973	1.76862	1.2042		-1730	1.05869	1.12815	1.94336	0.744459	0.76534	1.03584	0.42069	0.349425	0.156322
-971	1.52319	1.10177		-972	1.90369	1.2025		-972	1.76985	1.20213		-1720	1.05937	1.13438	1.96389	0.742879	0.768951	1.03747	0.424138	0.349425	0.154483
-970	1.52484	1.1013		-971	1.9027	1.20744		-971	1.77017	1.20174		-1710	1.06386	1.13246	1.97754	0.740579	0.769053	1.03804	0.434483	0.36046	0.147126
-969	1.52654	1.10382		-970	1.90698	1.21008		-970	1.77136	1.20146		-1700	1.07022	1.14492	1.98984	0.738535	0.768406	1.03744	0.441379	0.349425	0.145287
-968	1.52489	1.10594		-969	1.91258	1.21304		-969	1.77174	1.20234		-1690	1.06303	1.15434	2.00062	0.736396	0.768474	1.03894	0.42931	0.36046	0.137931
-967	1.52684	1.10763		-968	1.91455	1.21386		-968	1.77087	1.20465		-1680	1.06797	1.15961	2.01683	0.736284	0.768713	1.03904	0.422414	0.338391	0.132414
-966	1.52772	1.10696		-967	1.91933	1.21716		-967	1.77304	1.20626		-1670	1.07059	1.16536	2.03783	0.73646	0.763773	1.03947	0.427586	0.356782	0.128736
-965	1.52777	1.10738		-966	1.92591	1.21633		-966	1.77458	1.20626		-1660	1.07621	1.16568	2.05875	0.738392	0.764455	1.03977	0.441379	0.353103	0.126897
-964	1.5272	1.10758		-965	1.93019	1.21765		-965	1.77349	1.20595		-1650	1.08197	1.16968	2.07416	0.740084	0.766805	1.03889	0.439655	0.349425	0.123218
-963	1.52746	1.10732		-964	1.92789	1.21781		-964	1.77507	1.20714		-1640	1.08414	1.1775	2.09445	0.740963	0.767861	1.04037	0.431034	0.353103	0.126897
-962	1.53024	1.10686		-963	1.92641	1.21567		-963	1.77742	1.20731		-1630	1.08953	1.19092	2.10994	0.74109	0.771642	1.03846	0.427586	0.367816	0.128736
-961	1.53101	1.10877		-962	1.93003	1.21337		-962	1.77941	1.2077		-1620	1.10548	1.19315	2.13062	0.740132	0.772868	1.0412	0.436207	0.378851	0.141609
-960	1.53086	1.11016		-961	1.93332	1.21864		-961	1.78116	1.2071		-1610	1.10885	1.19746	2.13804	0.741202	0.773345	1.04304	0.439655	0.386207	0.143448
-959	1.53086	1.1117		-960	1.93052	1.21995		-960	1.78183	1.2085		-1600	1.1081	1.20816	2.15114	0.74224	0.772085	1.04478	0.431034	0.408276	0.143448
-958	1.53153	1.11355		-959	1.93382	1.22094		-959	1.78155	1.21015		-1590	1.10758	1.21184	2.16384	0.741952	0.770825	1.04446	0.436207	0.404598	0.143448
-957	1.53632	1.11674		-958	1.93102	1.22176		-958	1.78256	1.21176		-1580	1.11027	1.21391	2.19346	0.743342	0.771506	1.04962	0.446552	0.422989	0.13977
-956	1.53946	1.11623		-957	1.93513	1.22506		-957	1.78554	1.21316		-1570	1.11933	1.2219	2.20967	0.744747	0.773958	1.05304	0.444828	0.437701	0.147126
-955	1.54465	1.11618		-956	1.9376	1.22654		-956	1.78946	1.21372		-1560	1.12779	1.22685	2.22844	0.745609	0.77389	1.05549	0.439655	0.426667	0.152644
-954	1.54393	1.11839		-955	1.946	1.22555		-955	1.793	1.21407		-1550	1.13595	1.24058	2.25814	0.748068	0.77355	1.0587	0.436207	0.437701	0.163678
-953	1.54682	1.11752		-954	1.94979	1.22802		-954	1.7937	1.21635		-1540	1.14186	1.2441	2.28505	0.750511	0.775117	1.06302	0.436207	0.437701	0.167356
-952	1.54872	1.11669		-953	1.95588	1.22637		-953	1.79472	1.21617		-1530	1.15886	1.25129	2.31787	0.753018	0.777024	1.06403	0.448276	0.437701	0.172874
-951	1.55032	1.11916		-952	1.95703	1.22572		-952	1.79941	1.2167		-1520	1.16305	1.25815	2.3471	0.754423	0.778898	1.06564	0.462069	0.448736	0.165517
-950	1.55202	1.1205		-951	1.96296	1.22917		-951	1.79959	1.2194		-1510	1.17046	1.26422	2.38183	0.755381	0.783156	1.06861	0.467241	0.430345	0.169195
-949	1.54924	1.12004		-950	1.96757	1.23576		-950	1.80001	1.21971		-1500	1.17241	1.27332	2.40212	0.756563	0.785097	1.07341	0.458621	0.437701	0.178391
-948	1.54934	1.11973		-949	1.97135	1.23658		-949	1.79864	1.21929		-1490	1.17795	1.27636	2.43454	0.754742	0.78462	1.07581	0.472414	0.441379	0.185747
-947	1.55073	1.11999		-948	1.9679	1.23938		-948	1.79973	1.21933		-1480	1.18558	1.29089	2.46504	0.75471	0.785847	1.0775	0.489655	0.445057	0.182069
-946	1.55371	1.11988		-947	1.97053	1.23543		-947	1.80095	1.21891		-1470	1.18596	1.30175	2.48947	0.754327	0.784722	1.07951	0.501724	0.445057	0.18023
-945	1.55299	1.12282		-946	1.97382	1.23592		-946	1.80425	1.22073		-1460	1.19187	1.31533	2.52756	0.754886	0.783224	1.07992	0.5	0.434023	0.167356
-944	1.5532	1.12061		-945	1.97284	1.23724		-945	1.8047	1.22248		-1450	1.19681	1.32347	2.56573	0.754104	0.783019	1.08222	0.5	0.415632	0.165517
-943	1.55423	1.11865		-944	1.97399	1.23411		-944	1.8067	1.22258		-1440	1.20063	1.32699	2.60494	0.75313	0.78789	1.08538	0.506897	0.40092	0.161839
-942	1.55613	1.1203		-943	1.97646	1.23115		-943	1.80929	1.22262		-1430	1.20654	1.3289	2.65876	0.755525	0.792864	1.08777	0.508621	0.411954	0.161839
-941	1.55871	1.12076		-942	1.97942	1.23609		-942	1.81093	1.22377		-1420	1.21583	1.34168	2.68823	0.757824	0.793272	1.08898	0.505172	0.404598	0.163678
-940	1.55588	1.12272		-941	1.98173	1.2351		-941	1.81444	1.22549		-1410	1.22286	1.34184	2.73654	0.759868	0.79317	1.09245	0.493103	0.393563	0.167356
-939	1.55572	1.12431		-940	1.97465	1.23576		-940	1.81433	1.22647		-1400	1.22481	1.35589	2.77782	0.761688	0.793068	1.09753	0.491379	0.411954	0.16
-938	1.55474	1.12318		-939	1.97399	1.23987		-939	1.81479	1.22679		-1390	1.22713	1.37042	2.80393	0.761257	0.795555	1.10199	0.505172	0.415632	0.158161
-937	1.55608	1.12395		-938	1.97547	1.23971		-938	1.81244	1.22731		-1380	1.22833	1.37298	2.83332	0.7618	0.798212	1.10354	0.515517	0.41931	0.156322
-936	1.55716	1.1258		-937	1.97349	1.23708		-937	1.81458	1.22941		-1370	1.23207	1.37665	2.8643	0.762199	0.798518	1.1073	0.505172	0.430345	0.16
-935	1.55979	1.12699		-936	1.97613	1.23527		-936	1.81699	1.22994		-1360	1.23514	1.38208	2.89856	0.764387	0.800835	1.11143	0.494828	0.415632	0.163678
-934	1.55922	1.12869		-935	1.98222	1.23889		-935	1.81654	1.23078		-1350	1.23596	1.39502	2.92866	0.764754	0.802708	1.11381	0.493103	0.441379	0.16
-933	1.55711	1.13167		-934	1.98238	1.24218		-934	1.81601	1.23204		-1340	1.23514	1.4038	2.963	0.765728	0.803015	1.117	0.491379	0.45977	0.150805
-932	1.55778	1.13291		-933	1.9809	1.24086		-933	1.81594	1.23225		-1330	1.23566	1.42361	2.99398	0.768299	0.80465	1.12084	0.486207	0.452414	0.148966
-931	1.55866	1.13383		-932	1.98123	1.23856		-932	1.81622	1.23306		-1320	1.23454	1.426	3.02888	0.767325	0.806557	1.12957	0.491379	0.452414	0.145287
-930	1.5586	1.13327		-931	1.98601	1.2402		-931	1.81724	1.23526		-1310	1.24001	1.43159	3.06513	0.768027	0.807784	1.13696	0.493103	0.430345	0.154483
-929	1.56077	1.13486		-930	1.98321	1.23922		-930	1.81906	1.23551		-1300	1.23941	1.44245	3.08557	0.769815	0.809521	1.14576	0.491379	0.437701	0.154483
-928	1.56252	1.13615		-929	1.98419	1.23905		-929	1.82155	1.23677		-1290	1.24165	1.4597	3.11751	0.770151	0.811633	1.15169	0.484483	0.437701	0.16
-927	1.5637	1.13636		-928	1.98749	1.23889		-928	1.82102	1.23849		-1280	1.24757	1.47918	3.15624	0.771045	0.812552	1.15717	0.475862	0.452414	0.161839
-926	1.56699	1.13867		-927	1.98749	1.23609		-927	1.82099	1.23863		-1270	1.25138	1.49276	3.18187	0.769656	0.81211	1.16262	0.472414	0.467126	0.158161
-925	1.57008	1.13692		-926	1.98798	1.23955		-926	1.82225	1.24059		-1260	1.25408	1.50282	3.21877	0.769273	0.81647	1.16848	0.474138	0.481839	0.161839
-924	1.56859	1.13651		-925	1.98749	1.23543		-925	1.82547	1.24108		-1250	1.26044	1.51592	3.25254	0.768458	0.816844	1.17216	0.484483	0.474483	0.154483
-923	1.56679	1.13672		-924	1.98699	1.23477		-924	1.82607	1.24265		-1240	1.26606	1.51544	3.27865	0.769113	0.821409	1.17538	0.484483	0.452414	0.150805
-922	1.56854	1.13914		-923	1.98518	1.23378		-923	1.82305	1.24504		-1230	1.27092	1.52534	3.31706	0.769448	0.821716	1.17875	0.474138	0.422989	0.154483
-921	1.56931	1.13682		-922	1.98584	1.23494		-922	1.8226	1.24885		-1220	1.27392	1.53859	3.35348	0.770039	0.820012	1.18536	0.458621	0.430345	0.147126
-920	1.57029	1.13842		-921	1.98699	1.22967		-921	1.82326	1.24938		-1210	1.27811	1.55137	3.39069	0.771684	0.82393	1.19105	0.456897	0.426667	0.141609
-919	1.56895	1.1395		-920	1.98732	1.22769		-920	1.82379	1.25015		-1200	1.28829	1.56574	3.42766	0.76972	0.824032	1.19989	0.456897	0.437701	0.143448
-918	1.56916	1.13965		-919	1.98485	1.23033		-919	1.82515	1.25194		-1190	1.2948	1.56463	3.46064	0.772051	0.826314	1.20651	0.444828	0.437701	0.147126
-917	1.56735	1.13548		-918	1.99029	1.23115		-918	1.82452	1.2526		-1180	1.3121	1.57485	3.49729	0.772274	0.825701	1.21081	0.437931	0.422989	0.147126
-916	1.56905	1.1362		-917	1.97975	1.22884		-917	1.82628	1.25053		-1170	1.31801	1.58187	3.54105	0.772258	0.829516	1.21409	0.424138	0.434023	0.145287
-915	1.57122	1.13697		-916	1.97662	1.23148		-916	1.8282	1.25039		-1160	1.32557	1.59178	3.57355	0.774909	0.830538	1.21397	0.401724	0.430345	0.143448
-914	1.57158	1.13667		-915	1.9753	1.22901		-915	1.83156	1.25071		-1150	1.3255	1.61573	3.61379	0.778294	0.83156	1.21946	0.391379	0.434023	0.128736
-913	1.57261	1.1379		-914	1.97563	1.22736		-914	1.83195	1.25078		-1140	1.33441	1.63154	3.66402	0.781408	0.834115	1.222	0.394828	0.426667	0.130575
-912	1.5775	1.1395		-913	1.97728	1.22967		-913	1.83234	1.25078		-1130	1.34114	1.64927	3.70746	0.783755	0.834387	1.22397	0.381034	0.448736	0.11954
-911	1.58027	1.13929		-912	1.98584	1.23115		-912	1.83468	1.25253		-1120	1.35147	1.65103	3.75322	0.7869	0.836806	1.22716	0.384483	0.448736	0.117701
-910	1.5812	1.13939		-911	1.98502	1.22917		-911	1.83706	1.25435		-1110	1.35746	1.67594	3.79514	0.790749	0.839837	1.23073	0.382759	0.437701	0.130575
-909	1.5812	1.13888		-910	1.98716	1.23016		-910	1.8378	1.25463		-1100	1.36802	1.68536	3.83626	0.791068	0.838884	1.23503	0.37931	0.426667	0.121379
-908	1.57997	1.13672		-909	1.98436	1.22736		-909	1.8392	1.25575		-1090	1.37491	1.70053	3.8833	0.79217	0.840825	1.23979	0.374138	0.434023	0.130575
-907	1.57719	1.13831		-908	1.98584	1.22736		-908	1.83885	1.25453		-1080	1.38239	1.72385	3.9356	0.794134	0.838815	1.24479	0.37069	0.448736	0.130575
-906	1.57482	1.1378		-907	1.98634	1.23098		-907	1.83727	1.25439		-1070	1.38434	1.73695	3.98918	0.795938	0.839667	1.24574	0.367241	0.467126	0.123218
-905	1.57487	1.13811		-906	1.98699	1.22835		-906	1.8358	1.25523		-1060	1.39819	1.75835	4.04883	0.798078	0.840416	1.24627	0.37069	0.467126	0.132414
-904	1.57621	1.13656		-905	1.98765	1.23181		-905	1.83517	1.25467		-1050	1.40957	1.76921	4.11567	0.798509	0.84212	1.25049	0.365517	0.485517	0.134253
-903	1.57713	1.13733		-904	1.98716	1.2328		-904	1.83482	1.25537		-1040	1.4163	1.77975	4.17372	0.801574	0.84355	1.25143	0.360345	0.467126	0.13977
-902	1.57729	1.13996		-903	1.99045	1.23296		-903	1.83489	1.25505		-1030	1.42926	1.80626	4.24215	0.801766	0.845696	1.25507	0.368966	0.474483	0.137931
-901	1.57822	1.13929		-902	1.98996	1.23856		-902	1.83255	1.25439		-1020	1.44019	1.82926	4.30995	0.804417	0.852747	1.25962	0.37931	0.467126	0.137931
-900	1.57739	1.13831		-901	1.99325	1.2407		-901	1.83465	1.25334		-1010	1.45306	1.86327	4.37271	0.807371	0.85084	1.26848	0.384483	0.463448	0.141609
-899	1.58027	1.13939		-900	1.99062	1.23494		-900	1.83773	1.25386		-1000	1.47103	1.88755	4.44522	0.810436	0.85302	1.27628	0.393103	0.45977	0.145287
-898	1.58084	1.13991		-899	1.99193	1.23889		-899	1.84043	1.25414		-990	1.486	1.89553	4.51117	0.810436	0.853292	1.28162	0.391379	0.470805	0.152644
-897	1.5811	1.13898		-898	1.99951	1.23757		-898	1.83843	1.25446		-980	1.49873	1.91422	4.58703	0.810388	0.855983	1.28602	0.375862	0.481839	0.154483
-896	1.57878	1.14063		-897	2.00346	1.23839		-897	1.84099	1.25642		-970	1.51392	1.93578	4.66737	0.813246	0.857346	1.29024	0.381034	0.474483	0.158161
-895	1.57971	1.14006		-896	2.00543	1.24103		-896	1.83811	1.25666		-960	1.52695	1.96341	4.74315	0.813262	0.858402	1.2958	0.372414	0.456092	0.16
-894	1.58177	1.14274		-895	2.0079	1.24037		-895	1.83717	1.25526		-950	1.54941	1.98018	4.82499	0.813614	0.85755	1.3038	0.393103	0.445057	0.150805
-893	1.58218	1.14325		-894	2.01399	1.24547		-894	1.83769	1.25743		-940	1.56303	2.00908	4.91331	0.817047	0.859594	1.31233	0.381034	0.463448	0.152644
-892	1.58233	1.14222		-893	2.01498	1.24712		-893	1.84025	1.25817		-930	1.57756	2.03623	5.00881	0.81759	0.861672	1.3187	0.377586	0.463448	0.148966
-891	1.58419	1.14042		-892	2.02025	1.24317		-892	1.84134	1.25848		-920	1.58774	2.05731	5.11262	0.819458	0.865589	1.32581	0.367241	0.463448	0.152644
-890	1.58805	1.14001		-891	2.02239	1.2402		-891	1.84326	1.25624		-910	1.60922	2.07297	5.21172	0.82246	0.866918	1.33359	0.351724	0.474483	0.148966
-889	1.58923	1.13919		-890	2.02963	1.24317		-890	1.84557	1.25533		-900	1.62277	2.09804	5.31585	0.824216	0.869813	1.34357	0.363793	0.474483	0.148966
-888	1.58928	1.14166		-889	2.03161	1.2458		-889	1.84761	1.25516		-890	1.64328	2.14068	5.39865	0.82634	0.870869	1.35146	0.356897	0.467126	0.145287
-887	1.58836	1.14047		-888	2.03441	1.24942		-888	1.84908	1.25523		-880	1.66305	2.17326	5.49791	0.827841	0.874821	1.35713	0.362069	0.485517	0.143448
-886	1.58784	1.14264		-887	2.04165	1.24778		-887	1.84764	1.2539		-870	1.67802	2.1937	5.58207	0.829789	0.874889	1.36646	0.362069	0.467126	0.152644
-885	1.58516	1.143		-886	2.0433	1.25189		-886	1.84673	1.2553		-860	1.68498	2.22452	5.67989	0.831002	0.87431	1.37254	0.348276	0.470805	0.161839
-884	1.58578	1.145		-885	2.03951	1.25107		-885	1.8489	1.25698		-850	1.7001	2.23331	5.78258	0.829996	0.877954	1.37903	0.344828	0.452414	0.163678
-883	1.58717	1.14305		-884	2.04313	1.25173		-884	1.84971	1.25789		-840	1.70871	2.25535	5.87186	0.828687	0.882212	1.38438	0.336207	0.463448	0.163678
-882	1.58969	1.14603		-883	2.04511	1.24893		-883	1.85111	1.2588		-830	1.73155	2.2718	5.98229	0.830667	0.888208	1.38966	0.337931	0.467126	0.161839
-881	1.58846	1.14547		-882	2.04906	1.25288		-882	1.85167	1.26132		-820	1.74921	2.28729	6.09425	0.830539	0.888003	1.39902	0.351724	0.445057	0.158161
-880	1.58841	1.14485		-881	2.04544	1.25008		-881	1.85181	1.26157		-810	1.76778	2.30677	6.21107	0.832104	0.888548	1.40989	0.355172	0.445057	0.165517
-879	1.58753	1.14444		-880	2.05054	1.25025		-880	1.85216	1.26195		-800	1.79144	2.33392	6.30641	0.833972	0.891035	1.41827	0.363793	0.478161	0.16
-878	1.58851	1.143		-879	2.05367	1.25025		-879	1.85254	1.26304		-790	1.81	2.36475	6.42396	0.834898	0.896826	1.42488	0.332759	0.496552	0.165517
-877	1.58969	1.14279		-878	2.05285	1.25107		-878	1.85486	1.26276		-780	1.82894	2.37912	6.54126	0.833094	0.896792	1.43217	0.339655	0.485517	0.167356
-876	1.59	1.14171		-877	2.05466	1.25239		-877	1.85657	1.26468		-770	1.85327	2.40323	6.64155	0.838108	0.901458	1.4439	0.337931	0.481839	0.163678
-875	1.58805	1.1447		-876	2.05581	1.25222		-876	1.85913	1.2643		-760	1.88209	2.42783	6.73466	0.840806	0.905308	1.45278	0.341379	0.474483	0.163678
-874	1.58676	1.14274		-875	2.06157	1.25354		-875	1.85804	1.26735		-750	1.91301	2.45849	6.8451	0.843281	0.911269	1.46712	0.356897	0.456092	0.161839
-873	1.58697	1.14346		-874	2.05976	1.25123		-874	1.85759	1.26675		-740	1.93539	2.4874	6.94451	0.847784	0.916685	1.47723	0.351724	0.437701	0.154483
-872	1.58305	1.14104		-873	2.05993	1.25091		-873	1.85874	1.267		-730	1.95082	2.49842	7.06469	0.851233	0.919989	1.48863	0.356897	0.411954	0.16
-871	1.5846	1.14387		-872	2.05713	1.24992		-872	1.85832	1.26489		-720	1.97387	2.53164	7.17648	0.855368	0.924894	1.49999	0.372414	0.415632	0.154483
-870	1.58444	1.14331		-871	2.06075	1.25272		-871	1.85948	1.26612		-710	1.9976	2.56198	7.31159	0.856502	0.931911	1.50852	0.360345	0.426667	0.141609
-869	1.58625	1.14233		-870	2.06404	1.25716		-870	1.86011	1.26651		-700	2.02568	2.57891	7.42834	0.859121	0.93777	1.5213	0.37069	0.41931	0.137931
-868	1.58712	1.14202		-869	2.06931	1.25058		-869	1.85927	1.26745		-690	2.05824	2.60973	7.55946	0.862809	0.941858	1.53388	0.377586	0.448736	0.134253
-867	1.59072	1.14675		-868	2.06799	1.24877		-868	1.86095	1.26619		-680	2.08699	2.62874	7.6968	0.864565	0.944242	1.54921	0.381034	0.437701	0.137931
-866	1.59083	1.1484		-867	2.07968	1.25091		-867	1.86403	1.26973		-670	2.11409	2.66659	7.83782	0.866849	0.949863	1.56117	0.381034	0.437701	0.141609
-865	1.58712	1.14866		-866	2.08215	1.25469		-866	1.86235	1.27186		-660	2.14583	2.70587	7.95401	0.868893	0.954495	1.57619	0.375862	0.448736	0.147126
-864	1.58836	1.15118		-865	2.08298	1.25749		-865	1.86067	1.27278		-650	2.1757	2.74372	8.09646	0.869116	0.963318	1.59181	0.374138	0.448736	0.13977
-863	1.59191	1.15262		-864	2.08578	1.26375		-864	1.8626	1.27463		-640	2.19674	2.78557	8.26711	0.870617	0.969449	1.60984	0.368966	0.426667	0.137931
-862	1.58882	1.15267		-863	2.09467	1.26309		-863	1.86596	1.27659		-630	2.22429	2.81495	8.42106	0.872373	0.971527	1.62785	0.368966	0.408276	0.137931
-861	1.58707	1.15345		-862	2.09351	1.26309		-862	1.86536	1.2754		-620	2.25183	2.84929	8.58436	0.876221	0.980043	1.64478	0.365517	0.386207	0.130575
-860	1.58789	1.15221		-861	2.09878	1.26259		-861	1.86396	1.27624		-610	2.26988	2.88618	8.74989	0.876429	0.984778	1.66137	0.367241	0.386207	0.125057
-859	1.58964	1.15077		-860	2.10421	1.26473		-860	1.86417	1.27526		-600	2.30094	2.90423	8.93747	0.877866	0.991965	1.67925	0.37931	0.382529	0.130575
-858	1.59294	1.15149		-859	2.108	1.26424		-859	1.86589	1.27313		-590	2.32497	2.95342	9.09134	0.878872	0.996155	1.69546	0.37069	0.393563	0.137931
-857	1.59217	1.15098		-858	2.11393	1.26589		-858	1.86757	1.27386		-580	2.36263	2.9935	9.25767	0.880149	0.999493	1.71428	0.372414	0.404598	0.141609
-856	1.59433	1.15422		-857	2.11903	1.2621		-857	1.86719	1.27537		-570	2.39647	3.03359	9.42345	0.881778	1.00409	1.73188	0.394828	0.40092	0.141609
-855	1.59314	1.15381		-856	2.12183	1.26506		-856	1.86592	1.27624		-560	2.41982	3.06904	9.59896	0.883151	1.00811	1.74974	0.37931	0.393563	0.136092
-854	1.59103	1.15587		-855	2.12051	1.26292		-855	1.86729	1.27733		-550	2.45314	3.10274	9.77799	0.887079	1.01046	1.76977	0.374138	0.393563	0.136092
-853	1.58959	1.15504		-854	2.11969	1.26655		-854	1.86747	1.27719		-540	2.48795	3.13628	9.97698	0.892971	1.01632	1.78875	0.374138	0.415632	0.137931
-852	1.58841	1.15499		-853	2.11607	1.26408		-853	1.86904	1.27876		-530	2.51071	3.1778	10.156	0.897841	1.01932	1.80581	0.363793	0.411954	0.132414
-851	1.58861	1.15571		-852	2.12265	1.2621		-852	1.86838	1.28073		-520	2.54567	3.23338	10.33	0.905362	1.02674	1.82497	0.358621	0.415632	0.123218
-850	1.59026	1.15731		-851	2.122	1.2621		-851	1.87104	1.27985		-510	2.57494	3.27378	10.5031	0.910727	1.03284	1.84214	0.360345	0.415632	0.11954
-849	1.58969	1.15957		-850	2.13187	1.26572		-850	1.87044	1.28255		-500	2.59822	3.31738	10.6849	0.917657	1.04112	1.86047	0.360345	0.426667	0.112184
-848	1.58861	1.16029		-849	2.13105	1.26589		-849	1.87055	1.28353		-490	2.62479	3.33894	10.8464	0.922974	1.04425	1.87452	0.374138	0.415632	0.104828
-847	1.58923	1.1624		-848	2.12677	1.26375		-848	1.87314	1.28521		-480	2.65167	3.36274	11.0194	0.928482	1.04745	1.88847	0.363793	0.441379	0.106667
-846	1.58867	1.16297		-847	2.12595	1.26688		-847	1.8738	1.28657		-470	2.67652	3.39644	11.1979	0.934342	1.05417	1.90019	0.367241	0.45977	0.101149
-845	1.59042	1.16426		-846	2.12397	1.26506		-846	1.87699	1.28735		-460	2.70287	3.44339	11.3537	0.939532	1.06033	1.91221	0.362069	0.470805	0.106667
-844	1.59144	1.16539		-845	2.12644	1.26506		-845	1.88007	1.29085		-450	2.74248	3.48316	11.5562	0.946334	1.06558	1.92522	0.365517	0.503908	0.106667
-843	1.59304	1.1659		-844	2.12496	1.26556		-844	1.88305	1.29197		-440	2.77893	3.54624	11.7264	0.950038	1.0682	1.94162	0.367241	0.522299	0.0956322
-842	1.59222	1.16827		-843	2.12809	1.27066		-843	1.88235	1.2913		-430	2.8097	3.56349	11.9266	0.957048	1.07212	1.95717	0.37931	0.533333	0.0864368
-841	1.59232	1.17018		-842	2.12216	1.2705		-842	1.8841	1.29347		-420	2.83179	3.60182	12.1055	0.962652	1.07903	1.97516	0.377586	0.548046	0.0864368
-840	1.59314	1.17182		-841	2.12183	1.27527		-841	1.884	1.29519		-410	2.86151	3.63823	12.2961	0.967554	1.0867	1.99044	0.360345	0.55908	0.0809195
-839	1.59309	1.17352		-840	2.12249	1.27527		-840	1.88526	1.29677		-400	2.89407	3.67496	12.478	0.972409	1.09252	2.00784	0.360345	0.577471	0.0882759
-838	1.59711	1.1729		-839	2.12331	1.27791		-839	1.88662	1.29831		-390	2.92866	3.7168	12.6425	0.976592	1.09845	2.02523	0.384483	0.562759	0.0864368
-837	1.59711	1.17465		-838	2.13006	1.27642		-838	1.89051	1.30027		-380	2.96564	3.76567	12.8155	0.979418	1.09974	2.04347	0.382759	0.54069	0.0901149
-836	1.59942	1.17187		-837	2.12611	1.28202		-837	1.89286	1.30087		-370	3.00262	3.7949	12.9813	0.983953	1.10863	2.06124	0.406897	0.522299	0.0864368
-835	1.60148	1.17074		-836	2.12858	1.27988		-836	1.89587	1.30192		-360	3.03953	3.81231	13.168	0.985214	1.10996	2.07769	0.406897	0.518621	0.0864368
-834	1.604	1.16935		-835	2.12875	1.27939		-835	1.89668	1.30097		-350	3.09141	3.84233	13.3271	0.988583	1.1148	2.10002	0.4	0.518621	0.0882759
-833	1.60735	1.16915		-834	2.13122	1.27758		-834	1.89923	1.30255		-340	3.13797	3.85926	13.5224	0.992176	1.11841	2.11875	0.396552	0.525977	0.0901149
-832	1.60684	1.16786		-833	2.13879	1.28334		-833	1.90126	1.30174		-330	3.20018	3.89919	13.7069	0.994938	1.12577	2.14178	0.37931	0.533333	0.0937931
-831	1.60802	1.17007		-832	2.13912	1.28186		-832	1.9033	1.30153		-320	3.26591	3.91899	13.8617	0.999186	1.1334	2.16784	0.393103	0.514943	0.0974713
-830	1.60781	1.1728		-831	2.14208	1.28614		-831	1.90575	1.30307		-310	3.33328	3.94454	14.0112	1.00281	1.1411	2.19541	0.387931	0.507586	0.0956322
-829	1.60797	1.17481		-830	2.14225	1.28729		-830	1.90659	1.30531		-300	3.40246	3.96147	14.2055	1.00797	1.14866	2.22377	0.4	0.511264	0.0956322
-828	1.60828	1.17738		-829	2.13846	1.28811		-829	1.90711	1.30563		-290	3.47634	3.97872	14.3664	1.0133	1.15619	2.2524	0.398276	0.485517	0.0937931
-827	1.6092	1.17985		-828	2.13994	1.28844		-828	1.90848	1.30857		-280	3.54791	4.00747	14.5309	1.02049	1.16467	2.2801	0.393103	0.474483	0.101149
-826	1.60987	1.1799		-827	2.14751	1.29108		-827	1.91058	1.31102		-270	3.64343	4.04675	14.7034	1.02698	1.17376	2.3113	0.377586	0.45977	0.108506
-825	1.61157	1.17898		-826	2.15196	1.29322		-826	1.91114	1.31295		-260	3.74293	4.06224	14.8922	1.03668	1.18279	2.33945	0.368966	0.445057	0.112184
-824	1.61579	1.17887		-825	2.14718	1.29667		-825	1.91345	1.31088		-250	3.83493	4.08796	15.073	1.04854	1.1895	2.3679	0.367241	0.445057	0.108506
-823	1.61584	1.18248		-824	2.15278	1.29585		-824	1.91696	1.31155		-240	3.94445	4.11223	15.2547	1.06058	1.19471	2.39986	0.374138	0.426667	0.101149
-822	1.61785	1.18624		-823	2.15361	1.29931		-823	1.91944	1.31172		-230	4.04454	4.14753	15.4451	1.07262	1.20357	2.43124	0.362069	0.434023	0.110345
-821	1.62068	1.18634		-822	2.15887	1.30392		-822	1.92137	1.31323		-220	4.15085	4.17228	15.6106	1.08622	1.21474	2.4645	0.360345	0.434023	0.104828
-820	1.61862	1.18804		-821	2.16068	1.30046		-821	1.92347	1.31449		-210	4.26538	4.19975	15.8163	1.1024	1.22547	2.50248	0.339655	0.426667	0.114023
-819	1.62079	1.18896		-820	2.15509	1.29931		-820	1.92554	1.31523		-200	4.3627	4.23361	16.0111	1.12359	1.23504	2.54208	0.341379	0.426667	0.121379
-818	1.62223	1.19113		-819	2.15558	1.3082		-819	1.92715	1.31596		-190	4.47327	4.27082	16.2376	1.14304	1.24325	2.58246	0.346552	0.422989	0.117701
-817	1.6231	1.19313		-818	2.1592	1.31034		-818	1.929	1.31799		-180	4.5813	4.31442	16.4289	1.16697	1.25156	2.61733	0.339655	0.422989	0.112184
-816	1.62284	1.19221		-817	2.16036	1.31297		-817	1.92946	1.3188		-170	4.69591	4.35546	16.6306	1.19502	1.25712	2.65963	0.356897	0.415632	0.117701
-815	1.6282	1.19288		-816	2.16085	1.31231		-816	1.93191	1.31887		-160	4.80656	4.4013	16.848	1.22325	1.26757	2.6995	0.363793	0.422989	0.115862
-814	1.62794	1.19282		-815	2.16315	1.31166		-815	1.93727	1.32156		-150	4.91436	4.43611	17.0593	1.25543	1.27343	2.73805	0.381034	0.411954	0.115862
-813	1.62511	1.19349		-814	2.16628	1.30705		-814	1.93825	1.32248		-140	5.0268	4.47316	17.2308	1.28834	1.27936	2.77369	0.374138	0.422989	0.115862
-812	1.6282	1.19308		-813	2.16529	1.30803		-813	1.93801	1.32447		-130	5.13325	4.51054	17.3977	1.32331	1.28208	2.8136	0.37931	0.422989	0.114023
-811	1.62902	1.19421		-812	2.16612	1.3077		-812	1.94077	1.32594		-120	5.24053	4.52475	17.5953	1.35968	1.28713	2.84756	0.374138	0.415632	0.108506
-810	1.63376	1.19617		-811	2.1625	1.31001		-811	1.94396	1.32776		-110	5.32857	4.53705	17.7646	1.39731	1.28985	2.88246	0.374138	0.408276	0.104828
-809	1.6317	1.19864		-810	2.16365	1.30952		-810	1.94921	1.3313		-100	5.41488	4.54886	17.9447	1.43393	1.29295	2.9145	0.391379	0.397241	0.101149
-808	1.63082	1.20085		-809	2.16315	1.31314		-809	1.94995	1.334		-90	5.52837	4.56867	18.1224	1.4684	1.29408	2.95163	0.431034	0.41931	0.108506
-807	1.63324	1.20276		-808	2.15953	1.31462		-808	1.95174	1.33586		-80	5.63228	4.58576	18.2668	1.50418	1.29983	2.97949	0.422414	0.426667	0.117701
-806	1.63499	1.20281		-807	2.15838	1.31627		-807	1.95496	1.33761		-70	5.74869	4.60157	18.4305	1.54579	1.30004	3.01066	0.427586	0.430345	0.112184
-805	1.63715	1.20683		-806	2.16562	1.31857		-806	1.95955	1.3382		-60	5.84698	4.63175	18.6427	1.58442	1.30402	3.03813	0.418966	0.463448	0.104828
-804	1.64441	1.20652		-805	2.17155	1.31923		-805	1.96252	1.34149		-50	5.95381	4.65347	18.8201	1.62177	1.30576	3.06404	0.418966	0.470805	0.106667
-803	1.64683	1.21074		-804	2.18176	1.31413		-804	1.96767	1.34181		-40	6.0566	4.6787	18.9716	1.65485	1.30842	3.08727	0.431034	0.478161	0.104828
-802	1.64925	1.20991		-803	2.18324	1.31939		-803	1.97012	1.34458		-30	6.12876	4.69308	19.1246	1.68907	1.30893	3.10656	0.431034	0.478161	0.106667
-801	1.65028	1.2112		-802	2.18126	1.31874		-802	1.973	1.34391		-20	6.22219	4.71671	19.2813	1.71757	1.3125	3.13196	0.463793	0.45977	0.112184
-800	1.65054	1.21316		-801	2.18933	1.31808		-801	1.97237	1.34713		-10	6.29436	4.72262	19.374	1.74625	1.31342	3.15161	0.456897	0.481839	0.104828
-799	1.65059	1.21383		-800	2.18587	1.31857		-800	1.97317	1.34832		0	6.36532	4.7231	19.4745	1.77018	1.3106	3.16488	0.444828	0.478161	0.106667
-798	1.65229	1.21573		-799	2.18966	1.31742		-799	1.97321	1.35011		10	6.4351	4.72901	19.5342	1.7892	1.30835	3.17617	0.451724	0.485517	0.106667
-797	1.65574	1.21635		-798	2.19147	1.32071		-798	1.97527	1.35274		20	6.5012	4.74482	19.5912	1.80488	1.30463	3.19123	0.458621	0.485517	0.104828
-796	1.65862	1.22011		-797	2.19756	1.32121		-797	1.97653	1.35246		30	6.53496	4.75983	19.6527	1.81392	1.3091	3.19571	0.453448	0.467126	0.108506
-795	1.66124	1.2198		-796	2.19987	1.32614		-796	1.97723	1.35648		40	6.55779	4.76335	19.6671	1.82013	1.30818	3.19862	0.468966	0.470805	0.106667
-794	1.66541	1.22289		-795	2.20151	1.32614		-795	1.97965	1.35729		50	6.57808	4.77181	19.682	1.82021	1.31209	3.19882	0.463793	0.485517	0.104828
-793	1.66763	1.22669		-794	2.20678	1.32779		-794	1.98056	1.35978		60	6.58549	4.80184	19.6764	1.8165	1.30872	3.20181	0.453448	0.492874	0.102989
-792	1.67072	1.22695		-793	2.21008	1.3273		-793	1.98091	1.36328		70	6.57209	4.82148	19.669	1.80969	1.31519	3.2008	0.417241	0.467126	0.102989
-791	1.6703	1.22901		-792	2.2165	1.33322		-792	1.98144	1.36331		80	6.55046	4.83569	19.6884	1.79867	1.31227	3.20223	0.415517	0.463448	0.101149
-790	1.67159	1.23004		-791	2.22012	1.33108		-791	1.98182	1.36577		90	6.4994	4.83537	19.6518	1.77833	1.31267	3.19372	0.405172	0.45977	0.106667
-789	1.6753	1.23231		-790	2.22358	1.33059		-790	1.98371	1.36797		100	6.44954	4.83857	19.5803	1.75559	1.30695	3.18484	0.42931	0.456092	0.112184
-788	1.67664	1.2357		-789	2.22769	1.33092		-789	1.98599	1.37085		110	6.37296	4.82931	19.4902	1.731	1.30177	3.16718	0.42931	0.474483	0.104828
-787	1.67839	1.23735		-788	2.2267	1.3352		-788	1.98588	1.37123		120	6.30558	4.81334	19.4125	1.70459	1.30068	3.14969	0.425862	0.463448	0.108506
-786	1.67942	1.2392		-787	2.23197	1.33306		-787	1.98802	1.37386		130	6.23334	4.81046	19.3	1.67328	1.29867	3.12838	0.431034	0.474483	0.106667
-785	1.67962	1.24358		-786	2.2295	1.33536		-786	1.99114	1.37337		140	6.12794	4.79784	19.1751	1.63968	1.29411	3.1012	0.413793	0.50023	0.106667
-784	1.67869	1.24641		-785	2.23148	1.33849		-785	1.99226	1.37526		150	6.02613	4.78922	19.0855	1.60454	1.29513	3.07374	0.42069	0.478161	0.121379
-783	1.68039	1.24919		-784	2.22835	1.34063		-784	1.99261	1.37753		160	5.90807	4.79241	18.9601	1.56719	1.2937	3.04958	0.422414	0.489195	0.11954
-782	1.68081	1.24888		-783	2.22308	1.33849		-783	1.99531	1.38132		170	5.7862	4.78187	18.8648	1.5296	1.2967	3.02604	0.4	0.492874	0.130575
-781	1.68204	1.24862		-782	2.22308	1.33899		-782	1.99517	1.38237		180	5.64882	4.77772	18.7552	1.49099	1.29578	2.99371	0.406897	0.474483	0.136092
-780	1.68734	1.25048		-781	2.22275	1.33833		-781	1.99653	1.38247		190	5.52134	4.75488	18.6457	1.45504	1.29189	2.96322	0.417241	0.507586	0.13977
-779	1.68899	1.25217		-780	2.23098	1.34277		-780	1.99975	1.38188		200	5.38569	4.75105	18.5176	1.41619	1.289	2.93556	0.403448	0.511264	0.148966
-778	1.68832	1.25356		-779	2.23444	1.34327		-779	2.00116	1.38373		210	5.25191	4.73987	18.3778	1.3806	1.28328	2.90281	0.410345	0.50023	0.150805
-777	1.69136	1.25506		-778	2.23839	1.34557		-778	2.00084	1.3858		220	5.12988	4.71911	18.2219	1.34547	1.28174	2.86466	0.401724	0.514943	0.154483
-776	1.69424	1.25609		-777	2.23592	1.34738		-777	2.00291	1.38626		230	5	4.67902	18.0354	1.31034	1.27302	2.82484	0.401724	0.518621	0.148966
-775	1.69522	1.25794		-776	2.23049	1.34639		-776	2.00469	1.38689		240	4.85686	4.65283	17.8276	1.27845	1.27084	2.78924	0.413793	0.511264	0.143448
-774	1.69599	1.25923		-775	2.23164	1.34705		-775	2.00592	1.38955		250	4.72137	4.62393	17.6596	1.24764	1.26621	2.75208	0.418966	0.518621	0.134253
-773	1.69944	1.2582		-774	2.23049	1.34919		-774	2.00701	1.39091		260	4.58654	4.59821	17.4647	1.21776	1.26284	2.71683	0.408621	0.525977	0.136092
-772	1.70222	1.25887		-773	2.23494	1.35166		-773	2.00883	1.39221		270	4.46549	4.5642	17.2741	1.19071	1.25759	2.68773	0.413793	0.496552	0.134253
-771	1.70515	1.26144		-772	2.23691	1.34903		-772	2.01173	1.39473		280	4.33785	4.54647	17.0836	1.16614	1.25187	2.6529	0.413793	0.503908	0.130575
-770	1.70922	1.26345		-771	2.23527	1.35512		-771	2.01461	1.39557		290	4.2034	4.50878	16.8926	1.14288	1.24325	2.62128	0.410345	0.489195	0.130575
-769	1.71056	1.26643		-770	2.23856	1.3566		-770	2.01615	1.39732		300	4.095	4.46183	16.677	1.12427	1.23818	2.59328	0.406897	0.478161	0.13977
-768	1.71318	1.26592		-769	2.24086	1.35479		-769	2.01741	1.39781		310	3.98263	4.41871	16.4528	1.10277	1.23283	2.55947	0.396552	0.474483	0.132414
-767	1.71308	1.26674		-768	2.24564	1.35973		-768	2.01944	1.39922		320	3.88359	4.3807	16.2296	1.08581	1.22554	2.53029	0.398276	0.445057	0.134253
-766	1.71576	1.26921		-767	2.24926	1.35891		-767	2.01975	1.40111		330	3.7844	4.35083	16.0077	1.0703	1.21927	2.49769	0.412069	0.467126	0.126897
-765	1.71715	1.2704		-766	2.25321	1.36335		-766	2.02175	1.40205		340	3.69936	4.2935	15.7726	1.05748	1.21242	2.46544	0.401724	0.489195	0.115862
-764	1.71823	1.27256		-765	2.25667	1.36269		-765	2.02112	1.40216		350	3.61806	4.25213	15.5167	1.04618	1.20524	2.43868	0.396552	0.470805	0.108506
-763	1.72049	1.27359		-764	2.25568	1.365		-764	2.02231	1.4045		360	3.54522	4.19576	15.2831	1.03701	1.2006	2.41139	0.406897	0.463448	0.108506
-762	1.72116	1.27616		-763	2.25338	1.36895		-763	2.02385	1.40447		370	3.4726	4.1496	15.0458	1.02558	1.1941	2.38627	0.418966	0.481839	0.104828
-761	1.72332	1.27946		-762	2.25502	1.37554		-762	2.02543	1.40601		380	3.40478	4.09818	14.82	1.01434	1.18851	2.36192	0.415517	0.474483	0.0993103
-760	1.72152	1.28275		-761	2.25864	1.3808		-761	2.02718	1.40741		390	3.34099	4.06065	14.6039	1.00837	1.18378	2.34085	0.427586	0.503908	0.102989
-759	1.72322	1.28471		-760	2.257	1.38377		-760	2.02574	1.40783		400	3.30057	4.00507	14.3954	1.00329	1.1753	2.31757	0.42069	0.522299	0.102989
-758	1.72476	1.28548		-759	2.25798	1.38212		-759	2.02711	1.40941		410	3.25041	3.95924	14.1581	1.00102	1.16862	2.30043	0.415517	0.507586	0.106667
-757	1.72924	1.28599		-758	2.2621	1.38113		-758	2.02904	1.40955		420	3.21665	3.90717	13.9282	0.997349	1.16756	2.28079	0.403448	0.492874	0.104828
-756	1.72868	1.288		-757	2.2672	1.38261		-757	2.0311	1.41049		430	3.17233	3.87315	13.7078	0.991346	1.16252	2.25959	0.401724	0.492874	0.102989
-755	1.72883	1.28738		-756	2.26194	1.38475		-756	2.0324	1.41365		440	3.14598	3.83626	13.4851	0.985693	1.15544	2.24128	0.393103	0.489195	0.101149
-754	1.7278	1.28996		-755	2.25716	1.38525		-755	2.03187	1.41375		450	3.12614	3.80001	13.2669	0.985118	1.15646	2.22631	0.387931	0.478161	0.106667
-753	1.72842	1.28738		-754	2.25798	1.3892		-754	2.03145	1.41529		460	3.09934	3.75753	13.049	0.980552	1.15138	2.2094	0.391379	0.452414	0.104828
-752	1.73146	1.28975		-753	2.26095	1.38657		-753	2.03296	1.41645		470	3.06767	3.72798	12.836	0.978173	1.14382	2.20011	0.403448	0.452414	0.108506
-751	1.73115	1.29094		-752	2.26391	1.38788		-752	2.03611	1.41879		480	3.03983	3.68135	12.606	0.97351	1.13963	2.18259	0.396552	0.470805	0.106667
-750	1.73259	1.28857		-751	2.25897	1.38624		-751	2.03699	1.42118		490	3.0119	3.63168	12.3898	0.969966	1.13146	2.1713	0.387931	0.426667	0.101149
-749	1.73527	1.29037		-750	2.26243	1.38475		-750	2.03821	1.42016		500	2.98405	3.60565	12.1909	0.964537	1.12563	2.16152	0.403448	0.408276	0.115862
-748	1.73763	1.29207		-749	2.2677	1.3864		-749	2.03979	1.42331		510	2.96092	3.56125	11.9905	0.960321	1.12062	2.14641	0.403448	0.397241	0.128736
-747	1.73722	1.29227		-748	2.27165	1.392		-748	2.04059	1.42342		520	2.93891	3.54241	11.8063	0.955579	1.11487	2.13034	0.398276	0.430345	0.117701
-746	1.7418	1.29068		-747	2.27116	1.39727		-747	2.04192	1.42436		530	2.91091	3.50248	11.6243	0.952673	1.11044	2.11628	0.381034	0.415632	0.11954
-745	1.74175	1.2914		-746	2.27807	1.39529		-746	2.04448	1.42293		540	2.87992	3.46128	11.4495	0.948378	1.10506	2.10687	0.398276	0.415632	0.130575
-744	1.74139	1.29124		-745	2.28235	1.39677		-745	2.04459	1.42426		550	2.8389	3.42135	11.2573	0.945951	1.09783	2.09251	0.37931	0.393563	0.13977
-743	1.73887	1.28893		-744	2.28433	1.39809		-744	2.04445	1.42436		560	2.79166	3.39755	11.0578	0.939037	1.09647	2.08137	0.381034	0.375172	0.154483
-742	1.73686	1.29057		-743	2.28219	1.39677		-743	2.04606	1.42352		570	2.76007	3.36897	10.869	0.932889	1.09307	2.06771	0.386207	0.382529	0.161839
-741	1.7383	1.2916		-742	2.28202	1.39529		-742	2.04539	1.42464		580	2.71448	3.32505	10.6915	0.929409	1.08639	2.05345	0.382759	0.393563	0.161839
-740	1.73949	1.29233		-741	2.28564	1.3999		-741	2.04784	1.42597		590	2.67757	3.29103	10.5	0.92679	1.08312	2.04071	0.384483	0.41931	0.172874
-739	1.73738	1.29196		-740	2.28844	1.40336		-740	2.04669	1.42569		600	2.63483	3.24025	10.3137	0.920994	1.0807	2.02712	0.398276	0.448736	0.182069
-738	1.73846	1.29186		-739	2.29124	1.40254		-739	2.04637	1.42366		610	2.59627	3.19345	10.1088	0.916683	1.07324	2.0082	0.396552	0.474483	0.178391
-737	1.74139	1.29119		-738	2.2947	1.40056		-738	2.04777	1.42499		620	2.55779	3.15289	9.92516	0.911557	1.06762	1.99311	0.393103	0.507586	0.172874
-736	1.74026	1.29459		-737	2.28927	1.40451		-737	2.0483	1.42307		630	2.52051	3.09827	9.75388	0.906863	1.06217	1.97228	0.382759	0.55908	0.183908
-735	1.73918	1.29449		-736	2.2942	1.40715		-736	2.04714	1.42587		640	2.4845	3.06824	9.60918	0.904899	1.0542	1.95539	0.382759	0.551724	0.191264
-734	1.74	1.29387		-735	2.29717	1.40945		-735	2.04826	1.42811		650	2.44767	3.03135	9.44748	0.900811	1.04936	1.93525	0.384483	0.570115	0.196782
-733	1.73866	1.29269		-734	2.29931	1.40929		-734	2.04833	1.42818		660	2.41458	2.98392	9.28434	0.899214	1.04732	1.91776	0.367241	0.566437	0.189425
-732	1.7398	1.29361		-733	2.30293	1.40896		-733	2.04735	1.42948		670	2.37566	2.93936	9.12911	0.895095	1.04108	1.90233	0.363793	0.577471	0.183908
-731	1.74103	1.2968		-732	2.30178	1.4106		-732	2.04967	1.42934		680	2.338	2.89464	8.95152	0.892588	1.03318	1.88917	0.362069	0.548046	0.194943
-730	1.73892	1.29685		-731	2.30458	1.41439		-731	2.04897	1.43137		690	2.30229	2.87149	8.80803	0.891374	1.02661	1.87706	0.368966	0.551724	0.202299
-729	1.73877	1.29722		-730	2.30326	1.4111		-730	2.04732	1.43386		700	2.2704	2.83987	8.65559	0.889123	1.02324	1.85851	0.37069	0.55908	0.198621
-728	1.74149	1.29696		-729	2.30787	1.40961		-729	2.04651	1.43652		710	2.24472	2.81064	8.5105	0.886201	1.01833	1.84298	0.389655	0.562759	0.191264
-727	1.73789	1.29927		-728	2.30869	1.40649		-728	2.04953	1.43543		720	2.21904	2.76896	8.37259	0.885275	1.01274	1.82351	0.381034	0.562759	0.18023
-726	1.73501	1.30051		-727	2.31067	1.40698		-727	2.04897	1.43575		730	2.19172	2.72376	8.23173	0.884237	1.00726	1.8044	0.375862	0.55908	0.176552
-725	1.73223	1.30102		-726	2.3105	1.40484		-726	2.0504	1.43599		740	2.16709	2.68942	8.06779	0.883247	1.00028	1.78732	0.382759	0.525977	0.185747
-724	1.73249	1.30339		-725	2.31429	1.40484		-725	2.04889	1.43788		750	2.13655	2.65844	7.92494	0.879048	0.991965	1.76942	0.386207	0.525977	0.193103
-723	1.73038	1.30313		-724	2.31791	1.40616		-724	2.04837	1.43914		760	2.10219	2.62762	7.76915	0.879287	0.984063	1.75422	0.386207	0.489195	0.193103
-722	1.72909	1.30406		-723	2.31297	1.40319		-723	2.04928	1.43977		770	2.07449	2.60223	7.64027	0.877595	0.975513	1.73898	0.386207	0.481839	0.20046
-721	1.72641	1.30473		-722	2.30853	1.40649		-722	2.05023	1.439		780	2.03706	2.573	7.50579	0.878473	0.970471	1.71733	0.37931	0.470805	0.209655
-720	1.72538	1.30555		-721	2.30836	1.40616		-721	2.05086	1.44107		790	2.00352	2.54537	7.37619	0.878936	0.964987	1.70004	0.368966	0.415632	0.193103
-719	1.7241	1.3019		-720	2.31034	1.40599		-720	2.05086	1.44338		800	1.972	2.51551	7.23462	0.876237	0.961512	1.68174	0.377586	0.415632	0.187586
-718	1.72204	1.30257		-719	2.30935	1.40451		-719	2.05086	1.44328		810	1.94198	2.49091	7.08625	0.873938	0.95613	1.66498	0.374138	0.415632	0.189425
-717	1.72235	1.3019		-718	2.30639	1.3976		-718	2.04847	1.4451		820	1.90388	2.46089	6.95793	0.873092	0.950544	1.64811	0.37069	0.430345	0.194943
-716	1.71957	1.3036		-717	2.30458	1.39957		-717	2.04918	1.44461		830	1.87887	2.443	6.82769	0.871256	0.946252	1.62964	0.382759	0.415632	0.20046
-715	1.71782	1.30406		-716	2.30227	1.4004		-716	2.04861	1.44632		840	1.85829	2.41186	6.7143	0.866529	0.941721	1.60974	0.387931	0.408276	0.213333
-714	1.71637	1.30205		-715	2.30606	1.40418		-715	2.04967	1.44671		850	1.84421	2.38119	6.57631	0.864294	0.936782	1.59169	0.381034	0.393563	0.224368
-713	1.71462	1.30339		-714	2.30458	1.40352		-714	2.04858	1.44692		860	1.81943	2.35676	6.45142	0.862937	0.93358	1.57815	0.386207	0.371494	0.231724
-712	1.71493	1.30283		-713	2.30803	1.40632		-713	2.04739	1.44759		870	1.79705	2.32945	6.33883	0.859759	0.931468	1.56531	0.362069	0.356782	0.242759
-711	1.7157	1.30128		-712	2.31149	1.4004		-712	2.04851	1.44818		880	1.77938	2.3138	6.24277	0.856805	0.926563	1.55098	0.368966	0.353103	0.253793
-710	1.71478	1.3001		-711	2.31199	1.39793		-711	2.05033	1.44783		890	1.76785	2.30741	6.13417	0.852734	0.924247	1.53714	0.360345	0.36046	0.270345
-709	1.71735	1.30149		-710	2.31149	1.3971		-710	2.05208	1.44899		900	1.74936	2.28585	6.04019	0.847369	0.918865	1.52312	0.37069	0.371494	0.275862
-708	1.71869	1.30123		-709	2.31676	1.3971		-709	2.05159	1.44944		910	1.73589	2.26253	5.94077	0.845261	0.915458	1.51193	0.368966	0.353103	0.283218
-707	1.71581	1.30036		-708	2.3166	1.39677		-708	2.05289	1.45189		920	1.72683	2.24672	5.84215	0.842163	0.915697	1.49856	0.360345	0.367816	0.294253
-706	1.71457	1.30118		-707	2.31413	1.39891		-707	2.05173	1.44976		930	1.70946	2.20648	5.73731	0.837533	0.91321	1.48602	0.362069	0.382529	0.297931
-705	1.71354	1.30226		-706	2.3133	1.39957		-706	2.05226	1.45077		940	1.71418	2.18332	5.62719	0.832455	0.907385	1.47838	0.382759	0.378851	0.307126
-704	1.71493	1.30077		-705	2.3105	1.39924		-705	2.05149	1.45165		950	1.70826	2.17438	5.50957	0.826228	0.903127	1.46812	0.412069	0.375172	0.323678
-703	1.71298	1.30308		-704	2.30787	1.39776		-704	2.05352	1.45179		960	1.69486	2.14132	5.41175	0.824743	0.899312	1.46059	0.431034	0.397241	0.34023
-702	1.71298	1.30324		-703	2.30655	1.39825		-703	2.05292	1.45179		970	1.6775	2.11177	5.33261	0.824376	0.895531	1.45174	0.42931	0.404598	0.349425
-701	1.71473	1.30216		-702	2.30985	1.39332		-702	2.05198	1.45385		980	1.66986	2.0958	5.23927	0.819394	0.891512	1.44195	0.448276	0.41931	0.36046
-700	1.71612	1.30416		-701	2.30919	1.39348		-701	2.05275	1.45396		990	1.65796	2.06977	5.13035	0.81628	0.887697	1.43494	0.45	0.456092	0.373333
-699	1.71452	1.30298		-700	2.30952	1.39842		-700	2.05513	1.45406		1000	1.64201	2.05204	5.04315	0.815226	0.883711	1.42888	0.456897	0.518621	0.378851
-698	1.71256	1.30118		-699	2.30293	1.39661		-699	2.05674	1.45238		1010	1.61536	2.0308	4.96474	0.811075	0.880373	1.41888	0.468966	0.522299	0.391724
-697	1.71205	1.30097		-698	2.30408	1.39447		-698	2.05608	1.45102		1020	1.60293	2.0086	4.88464	0.810293	0.874412	1.40797	0.477586	0.555402	0.422989
-696	1.70932	1.29958		-697	2.30244	1.39216		-697	2.05499	1.45011		1030	1.58055	1.98129	4.79633	0.806748	0.871551	1.39741	0.510345	0.573793	0.452414
-695	1.71025	1.29799		-696	2.29519	1.39134		-696	2.05502	1.44934		1040	1.55585	1.94935	4.69196	0.805055	0.865487	1.39037	0.52069	0.566437	0.467126
-694	1.70834	1.29742		-695	2.29849	1.38887		-695	2.05622	1.44892		1050	1.52613	1.91166	4.59925	0.803682	0.863205	1.38438	0.55	0.566437	0.489195
-693	1.70994	1.30082		-694	2.2947	1.3841		-694	2.058	1.44927		1060	1.50674	1.89458	4.50535	0.802979	0.859083	1.3783	0.551724	0.54069	0.492874
-692	1.70922	1.29871		-693	2.29322	1.3864		-693	2.05895	1.44965		1070	1.4878	1.87461	4.42326	0.802213	0.860173	1.37007	0.574138	0.555402	0.502069
-691	1.70762	1.29655		-692	2.2868	1.38426		-692	2.05975	1.4493		1080	1.46459	1.83884	4.34468	0.801415	0.855166	1.36128	0.582759	0.562759	0.514943
-690	1.70428	1.29459		-691	2.28252	1.38212		-691	2.05776	1.44846		1090	1.43876	1.82319	4.26347	0.799515	0.853803	1.35326	0.617241	0.551724	0.533333
-689	1.70309	1.29428		-690	2.27922	1.37899		-690	2.05657	1.44836		1100	1.41226	1.80498	4.20286	0.798573	0.854553	1.34415	0.624138	0.551724	0.54069
-688	1.70217	1.2933		-689	2.27297	1.37191		-689	2.05345	1.45095		1110	1.39332	1.77975	4.14617	0.798365	0.854928	1.33577	0.613793	0.573793	0.55908
-687	1.70067	1.29583		-688	2.26737	1.37208		-688	2.05429	1.45077		1120	1.38007	1.76617	4.09482	0.794197	0.851589	1.32633	0.598276	0.544368	0.582989
-686	1.70176	1.29346		-687	2.27725	1.37718		-687	2.05261	1.45364		1130	1.36465	1.75228	4.03246	0.791387	0.848013	1.31794	0.601724	0.544368	0.594023
-685	1.70397	1.29335		-686	2.27972	1.37603		-686	2.05159	1.45196		1140	1.3523	1.72992	3.98159	0.789455	0.847093	1.313	0.586207	0.514943	0.603218
-684	1.70536	1.2915		-685	2.28021	1.37833		-685	2.05044	1.45088		1150	1.33935	1.71826	3.93919	0.786757	0.844879	1.30753	0.591379	0.489195	0.616092
-683	1.70186	1.29408		-684	2.27642	1.37916		-684	2.0518	1.4493		1160	1.32467	1.69494	3.87292	0.785272	0.844368	1.30027	0.598276	0.430345	0.614253
-682	1.70119	1.29474		-683	2.2728	1.38229		-683	2.04953	1.44857		1170	1.31614	1.67594	3.8052	0.785112	0.844879	1.29888	0.615517	0.448736	0.621609
-681	1.70284	1.29212		-682	2.27609	1.38047		-682	2.04925	1.45018		1180	1.30072	1.65997	3.73541	0.78433	0.844027	1.29663	0.615517	0.452414	0.621609
-680	1.70268	1.29181		-681	2.28153	1.3757		-681	2.05002	1.4492		1190	1.29683	1.64911	3.67927	0.78441	0.839974	1.29207	0.617241	0.430345	0.595862
-679	1.70546	1.29212		-680	2.27922	1.37702		-680	2.04942	1.44902		1200	1.29099	1.62611	3.6304	0.78243	0.841166	1.28539	0.618966	0.45977	0.590345
-678	1.70412	1.29001		-679	2.28005	1.37883		-679	2.05257	1.44899		1210	1.28702	1.60807	3.58161	0.780593	0.836329	1.27674	0.631034	0.467126	0.570115
-677	1.70665	1.28584		-678	2.27972	1.38163		-678	2.05131	1.44909		1220	1.27684	1.58714	3.53187	0.77855	0.835137	1.27018	0.648276	0.485517	0.57931
-676	1.70793	1.28687		-677	2.27922	1.38064		-677	2.05128	1.44748		1230	1.2677	1.5675	3.47821	0.7774	0.830027	1.2624	0.622414	0.485517	0.557241
-675	1.70979	1.28697		-676	2.28268	1.38344		-676	2.05061	1.44962		1240	1.26157	1.55408	3.42606	0.775659	0.827643	1.25557	0.644828	0.478161	0.54069
-674	1.70762	1.28707		-675	2.28252	1.38031		-675	2.05082	1.45032		1250	1.26119	1.5362	3.38957	0.773999	0.826042	1.24935	0.637931	0.481839	0.527816
-673	1.70814	1.28955		-674	2.28136	1.38146		-674	2.05138	1.45		1260	1.25393	1.52486	3.33966	0.772913	0.825769	1.24189	0.653448	0.503908	0.511264
-672	1.70876	1.28872		-673	2.28548	1.38492		-673	2.04981	1.45042		1270	1.24742	1.50665	3.30572	0.772961	0.82393	1.23717	0.660345	0.496552	0.492874
-671	1.70891	1.28677		-672	2.29157	1.38475		-672	2.04875	1.45014		1280	1.23776	1.48861	3.24871	0.774909	0.824475	1.23186	0.672414	0.50023	0.45977
-670	1.71087	1.28599		-671	2.28943	1.3841		-671	2.04893	1.44944		1290	1.24412	1.48334	3.19864	0.773664	0.825463	1.22997	0.696552	0.511264	0.465287
-669	1.71015	1.29073		-670	2.29108	1.38755		-670	2.05051	1.44804		1300	1.23417	1.47088	3.15936	0.774893	0.825463	1.22734	0.715517	0.518621	0.45977
-668	1.71143	1.29057		-669	2.29289	1.39002		-669	2.05201	1.44927		1310	1.23095	1.46433	3.13628	0.776985	0.824577	1.21917	0.703448	0.537011	0.432184
-667	1.7121	1.28934		-668	2.29272	1.39727		-668	2.05373	1.44755		1320	1.2302	1.45523	3.11823	0.780689	0.823691	1.21682	0.693103	0.548046	0.426667
-666	1.71421	1.28754		-667	2.2998	1.39595		-667	2.05226	1.44723		1330	1.23095	1.44596	3.08342	0.779284	0.821681	1.20769	0.67069	0.551724	0.395402
-665	1.71426	1.28589		-666	2.30277	1.39118		-666	2.05278	1.4473		1340	1.23604	1.43063	3.051	0.776713	0.820387	1.20011	0.643103	0.514943	0.362299
-664	1.71663	1.28826		-665	2.30194	1.38722		-665	2.05289	1.44766		1350	1.23716	1.41993	3.00684	0.777352	0.820489	1.19357	0.617241	0.529655	0.351264
-663	1.71848	1.28733		-664	2.31017	1.39266		-664	2.05355	1.4472		1360	1.24016	1.41642	2.97338	0.777719	0.819876	1.18744	0.62931	0.511264	0.338391
-662	1.7174	1.28707		-663	2.30952	1.38953		-663	2.0559	1.44706		1370	1.23521	1.40412	2.94264	0.778039	0.817798	1.17991	0.610345	0.496552	0.327356
-661	1.71627	1.2846		-662	2.30968	1.39233		-662	2.05425	1.44674		1380	1.23349	1.39087	2.91732	0.777703	0.818003	1.17238	0.598276	0.503908	0.307126
-660	1.71493	1.28275		-661	2.30869	1.39134		-661	2.05198	1.44555		1390	1.22975	1.38544	2.88355	0.778789	0.817798	1.16901	0.62931	0.492874	0.314483
-659	1.71478	1.28064		-660	2.31149	1.38953		-660	2.05201	1.44394		1400	1.22601	1.38288	2.86278	0.779268	0.815414	1.16555	0.617241	0.481839	0.310805
-658	1.71143	1.2826		-659	2.31199	1.39216		-659	2.05208	1.44275		1410	1.2302	1.384	2.82461	0.778789	0.812144	1.16336	0.613793	0.470805	0.294253
-657	1.71344	1.28234		-658	2.3138	1.3943		-658	2.04925	1.44258		1420	1.22653	1.37681	2.79986	0.777432	0.806762	1.16049	0.582759	0.467126	0.314483
-656	1.71643	1.2811		-657	2.31643	1.39052		-657	2.04889	1.44331		1430	1.2272	1.36851	2.76385	0.77451	0.808192	1.15615	0.594828	0.470805	0.305287
-655	1.71735	1.28177		-656	2.3245	1.38871		-656	2.04728	1.44086		1440	1.22503	1.36595	2.74452	0.771827	0.807886	1.15085	0.612069	0.478161	0.310805
-654	1.71612	1.28275		-655	2.33207	1.39134		-655	2.04784	1.43984		1450	1.21777	1.34902	2.72408	0.773137	0.805672	1.14263	0.612069	0.448736	0.303448
-653	1.71962	1.28419		-654	2.33108	1.39266		-654	2.04574	1.43995		1460	1.21605	1.34503	2.69725	0.770853	0.801925	1.13486	0.618966	0.448736	0.292414
-652	1.71782	1.28383		-653	2.33289	1.39562		-653	2.04697	1.44002		1470	1.20969	1.33401	2.6685	0.767772	0.802265	1.13108	0.625862	0.445057	0.308966
-651	1.71663	1.28409		-652	2.33108	1.39793		-652	2.04735	1.43977		1480	1.20055	1.32635	2.62714	0.764307	0.802981	1.12357	0.624138	0.434023	0.318161
-650	1.71426	1.2846		-651	2.32746	1.39957		-651	2.04777	1.43918		1490	1.19494	1.31149	2.60598	0.763748	0.80465	1.11773	0.62931	0.430345	0.327356
-649	1.71776	1.28553		-650	2.32417	1.39858		-650	2.04543	1.44083		1500	1.17937	1.3059	2.57947	0.76188	0.802299	1.11345	0.648276	0.45977	0.34023
-648	1.72054	1.28718		-649	2.3324	1.40105		-649	2.04515	1.44047		1510	1.17173	1.30175	2.55823	0.760491	0.801959	1.11044	0.653448	0.467126	0.358621
-647	1.72121	1.28919		-648	2.32763	1.40237		-648	2.0469	1.44205		1520	1.15946	1.29441	2.5282	0.760475	0.801311	1.10874	0.646552	0.45977	0.356782
-646	1.72018	1.2898		-647	2.32565	1.40138		-647	2.04816	1.44415		1530	1.15377	1.29744	2.5056	0.762151	0.802878	1.10856	0.644828	0.474483	0.36046
-645	1.7191	1.29294		-646	2.32335	1.39957		-646	2.04739	1.44307		1540	1.15115	1.29009	2.48005	0.76445	0.803219	1.1048	0.631034	0.474483	0.371494
-644	1.71864	1.2931		-645	2.31808	1.40188		-645	2.04714	1.44426		1550	1.15032	1.28195	2.45154	0.764275	0.80373	1.10051	0.603448	0.478161	0.384368
-643	1.71848	1.29233		-644	2.31627	1.40682		-644	2.04336	1.44335		1560	1.14456	1.27476	2.42847	0.764802	0.80264	1.09783	0.605172	0.496552	0.421149
-642	1.72121	1.2951		-643	2.32005	1.40698		-643	2.04287	1.4424		1570	1.1343	1.26965	2.40755	0.764339	0.80172	1.0931	0.603448	0.503908	0.452414
-641	1.72348	1.29649		-642	2.32549	1.40863		-642	2.0441	1.44436		1580	1.12959	1.26438	2.39916	0.766319	0.80356	1.09048	0.618966	0.496552	0.446897
-640	1.72482	1.29907		-641	2.3268	1.4078		-641	2.04637	1.44464		1590	1.1191	1.26694	2.3776	0.769384	0.800698	1.08748	0.612069	0.50023	0.485517
-639	1.72713	1.2983		-640	2.32532	1.41373		-640	2.04795	1.44415		1600	1.11993	1.25863	2.35309	0.769847	0.800562	1.08743	0.596552	0.507586	0.509425
-638	1.72615	1.30308		-639	2.32828	1.41933		-639	2.05058	1.44247		1610	1.11888	1.2556	2.33073	0.768043	0.799813	1.0868	0.584483	0.503908	0.533333
-637	1.72718	1.30159		-638	2.33141	1.42246		-638	2.04893	1.44412		1620	1.1194	1.2417	2.29887	0.768283	0.798961	1.08487	0.560345	0.50023	0.55908
-636	1.72734	1.30185		-637	2.33108	1.41669		-637	2.05184	1.44303		1630	1.12008	1.23308	2.25702	0.768905	0.79535	1.08087	0.539655	0.503908	0.56092
-635	1.72847	1.30082		-636	2.32977	1.41027		-636	2.0517	1.44415		1640	1.12337	1.22733	2.23562	0.768602	0.792353	1.08085	0.534483	0.507586	0.564598
-634	1.72811	1.30159		-635	2.33471	1.40715		-635	2.05149	1.44359		1650	1.12247	1.22589	2.21901	0.767883	0.790173	1.07936	0.553448	0.503908	0.592184
-633	1.73346	1.30061		-634	2.33882	1.40402		-634	2.05072	1.44275		1660	1.12629	1.22398	2.20943	0.767708	0.790445	1.07612	0.543103	0.467126	0.59954
-632	1.73449	1.30267		-633	2.34886	1.40237		-633	2.05313	1.44191		1670	1.12337	1.2104	2.1969	0.765057	0.786255	1.07399	0.556897	0.470805	0.608736
-631	1.73527	1.30375		-632	2.35051	1.40204		-632	2.05149	1.44174		1680	1.12023	1.20769	2.18188	0.764323	0.783632	1.07225	0.537931	0.496552	0.654713
-630	1.73666	1.30396		-631	2.3459	1.40468		-631	2.05334	1.4409		1690	1.11776	1.20162	2.16152	0.759756	0.783973	1.06995	0.518966	0.496552	0.673103
-629	1.7381	1.30597		-630	2.34969	1.40566		-630	2.0552	1.43907		1700	1.10758	1.18852	2.14188	0.756962	0.781146	1.07225	0.517241	0.496552	0.697011
-628	1.73969	1.30813		-629	2.35117	1.41027		-629	2.05478	1.43904		1710	1.10338	1.18724	2.13605	0.752076	0.779579	1.07041	0.508621	0.522299	0.711724
-627	1.74031	1.31008		-628	2.35446	1.41192		-628	2.05432	1.43795		1720	1.10301	1.18437	2.11002	0.747445	0.781895	1.06645	0.489655	0.511264	0.704368
-626	1.74077	1.30978		-627	2.36055	1.40764		-627	2.05352	1.43949		1730	1.10383	1.17734	2.09964	0.745833	0.782713	1.06421	0.47069	0.503908	0.733793
-625	1.74299	1.31044		-626	2.36302	1.40484		-626	2.05208	1.43879		1740	1.10555	1.17063	2.07448	0.744012	0.780703	1.06036	0.441379	0.496552	0.755862
-624	1.74777	1.31137		-625	2.36697	1.40682		-625	2.05191	1.4375		1750	1.09994	1.16249	2.05819	0.739206	0.777365	1.05534	0.418966	0.474483	0.744828
-623	1.74968	1.30921		-624	2.37652	1.40468		-624	2.05096	1.43778		1760	1.0929	1.15914	2.03376	0.738791	0.775696	1.05076	0.4	0.452414	0.750345
-622	1.75086	1.30998		-623	2.3729	1.4004		-623	2.05219	1.43753		1770	1.08819	1.14875	2.01491	0.738168	0.774469	1.04769	0.394828	0.474483	0.737471
-621	1.75246	1.31024		-622	2.37504	1.39957		-622	2.05236	1.43746		1780	1.07913	1.14317	2.00405	0.736907	0.774503	1.04485	0.393103	0.485517	0.731954
-620	1.75256	1.31055		-621	2.38459	1.40056		-621	2.04837	1.43554		1790	1.07456	1.13758	1.99351	0.734592	0.773379	1.04415	0.406897	0.511264	0.754023
-619	1.75658	1.30875		-620	2.39002	1.40089		-620	2.04284	1.43347		1800	1.06955	1.13215	1.97347	0.73218	0.773618	1.03959	0.398276	0.522299	0.768736
-618	1.7558	1.309		-619	2.3915	1.40188		-619	2.04242	1.43298		1810	1.067	1.12464	1.95271	0.730169	0.769292	1.03567	0.37069	0.533333	0.768736
-617	1.75503	1.31209		-618	2.3915	1.39595		-618	2.04094	1.43368		1820	1.06535	1.11857	1.91725	0.728779	0.767657	1.03662	0.37069	0.544368	0.776092
-616	1.75735	1.31096		-617	2.38574	1.39513		-617	2.0415	1.43365		1830	1.06565	1.12161	1.90128	0.728652	0.769258	1.03494	0.356897	0.514943	0.781609
-615	1.75611	1.3142		-616	2.38904	1.39381		-616	2.04189	1.43137		1840	1.07	1.11122	1.88747	0.726464	0.768644	1.03107	0.362069	0.511264	0.75954
-614	1.75761	1.31235		-615	2.3841	1.39793		-615	2.03909	1.43165		1850	1.07149	1.101	1.8683	0.727406	0.76391	1.02863	0.374138	0.518621	0.746667
-613	1.76147	1.31183		-614	2.38113	1.3943		-614	2.03888	1.42895		1860	1.08437	1.10228	1.85609	0.728668	0.762922	1.0264	0.374138	0.507586	0.717241
-612	1.7628	1.31281		-613	2.38673	1.39496		-613	2.03947	1.42734		1870	1.08849	1.09142	1.84491	0.731127	0.761355	1.02736	0.384483	0.481839	0.691494
-611	1.7643	1.31616		-612	2.38377	1.39447		-612	2.03832	1.42594		1880	1.09171	1.09046	1.83828	0.733346	0.760197	1.02926	0.386207	0.478161	0.669425
-610	1.76718	1.31636		-611	2.38772	1.39463		-611	2.03681	1.42696		1890	1.08826	1.08503	1.82119	0.735134	0.75897	1.03141	0.382759	0.474483	0.621609
-609	1.76903	1.31636		-610	2.38624	1.39282		-610	2.03681	1.42622		1900	1.08879	1.08056	1.80474	0.735454	0.757676	1.03523	0.384483	0.463448	0.592184
-608	1.77238	1.31621		-609	2.38805	1.39101		-609	2.03629	1.42601		1910	1.0971	1.07305	1.79013	0.737434	0.757744	1.03606	0.387931	0.463448	0.575632
-607	1.77264	1.31744		-608	2.39068	1.38887		-608	2.03587	1.42492		1920	1.09799	1.06715	1.7811	0.737993	0.751579	1.03565	0.396552	0.496552	0.549885
-606	1.77305	1.31889		-607	2.39216	1.38887		-607	2.03527	1.42566		1930	1.09275	1.07034	1.76881	0.737705	0.751783	1.03322	0.387931	0.478161	0.537011
-605	1.77516	1.31755		-606	2.39249	1.38624		-606	2.03303	1.42664		1940	1.09492	1.06954	1.75595	0.738887	0.747593	1.03265	0.382759	0.463448	0.524138
-604	1.77614	1.31688		-605	2.39381	1.38229		-605	2.03229	1.42741		1950	1.09178	1.06954	1.74445	0.741889	0.747832	1.03066	0.377586	0.411954	0.492874
-603	1.77603	1.31482		-604	2.40072	1.38229		-604	2.03082	1.42548		1960	1.08661	1.0614	1.73423	0.743406	0.745583	1.02865	0.381034	0.404598	0.467126
-602	1.77835	1.31755		-603	2.40649	1.38327		-603	2.02886	1.42352		1970	1.08489	1.0574	1.71802	0.746998	0.746844	1.02978	0.37931	0.378851	0.437701
-601	1.78185	1.31976		-602	2.41044	1.38755		-602	2.02809	1.42251		1980	1.07988	1.05421	1.71331	0.748627	0.7448	1.02662	0.375862	0.397241	0.41931
-600	1.78396	1.31894		-601	2.41818	1.39068		-601	2.02774	1.42002		1990	1.07172	1.04878	1.70005	0.752347	0.744323	1.02649	0.367241	0.397241	0.382529
-599	1.7854	1.31863		-600	2.42229	1.38821		-600	2.02725	1.41746		2000	1.06648	1.04878	1.69391	0.754551	0.74371	1.02852	0.362069	0.378851	0.386207
-598	1.78751	1.32141		-599	2.42114	1.38805		-599	2.02774	1.41589
-597	1.79158	1.32105		-598	2.43052	1.39019		-598	2.02518	1.41522
-596	1.79287	1.32115		-597	2.44024	1.3915		-597	2.02525	1.41228
-595	1.79353	1.32012		-596	2.44468	1.39167		-596	2.02532	1.41224
-594	1.79667	1.32069		-595	2.44435	1.39216		-595	2.0234	1.40874
-593	1.79678	1.32007		-594	2.4539	1.38788		-594	2.02378	1.40878
-592	1.7993	1.31997		-593	2.45999	1.3841		-593	2.02175	1.41046
-591	1.79925	1.32028		-592	2.46971	1.38179		-592	2.01965	1.40801
-590	1.80326	1.31631		-591	2.47086	1.3841		-591	2.01884	1.40692
-589	1.80584	1.32002		-590	2.47761	1.37504		-590	2.01874	1.40527
-588	1.81052	1.31781		-589	2.48321	1.37718		-589	2.01947	1.40573
-587	1.81145	1.31889		-588	2.4916	1.37521		-588	2.01877	1.40366
-586	1.81624	1.3194		-587	2.48946	1.37652		-587	2.01779	1.40191
-585	1.81721	1.32043		-586	2.49243	1.37932		-586	2.01937	1.40086
-584	1.81989	1.32058		-585	2.48666	1.37932		-585	2.02028	1.40034
-583	1.81994	1.32115		-584	2.49341	1.38113		-584	2.02049	1.39995
-582	1.82349	1.31811		-583	2.49276	1.37982		-583	2.01954	1.39806
-581	1.8256	1.31796		-582	2.49967	1.38261		-582	2.01982	1.39529
-580	1.82823	1.31786		-581	2.5079	1.37899		-581	2.01671	1.39533
-579	1.83024	1.31441		-580	2.50642	1.37438		-580	2.01538	1.39557
-578	1.83178	1.31446		-579	2.51152	1.36829		-579	2.01296	1.39214
-577	1.83152	1.31472		-578	2.51103	1.3645		-578	2.01268	1.39309
-576	1.83441	1.31693		-577	2.50362	1.36648		-577	2.01387	1.39123
-575	1.83863	1.31786		-576	2.5051	1.36813		-576	2.0131	1.39091
-574	1.84166	1.31909		-575	2.51268	1.36862		-575	2.01331	1.38979
-573	1.84413	1.32105		-574	2.51152	1.36994		-574	2.01471	1.38892
-572	1.84516	1.32244		-573	2.52321	1.37471		-573	2.0118	1.38797
-571	1.84861	1.32347		-572	2.5186	1.37586		-572	2.01135	1.38804
-570	1.85083	1.32419		-571	2.51893	1.37504		-571	2.01373	1.38881
-569	1.85412	1.3229		-570	2.51844	1.37307		-570	2.01748	1.39004
-568	1.8568	1.32203		-569	2.52321	1.36714		-569	2.01681	1.38804
-567	1.85829	1.32197		-568	2.52766	1.36862		-568	2.01783	1.3864
-566	1.85695	1.32388		-567	2.52568	1.36928		-567	2.01734	1.38531
-565	1.85973	1.32429		-566	2.52288	1.37142		-566	2.01534	1.38465
-564	1.86251	1.32409		-565	2.52585	1.37109		-565	2.01674	1.38384
-563	1.86169	1.32578		-564	2.53638	1.37224		-564	2.01566	1.3823
-562	1.86411	1.32666		-563	2.53704	1.36994		-563	2.01292	1.38275
-561	1.86689	1.32589		-562	2.5433	1.37191		-562	2.01429	1.38286
-560	1.86951	1.32949		-561	2.54495	1.37356		-561	2.01433	1.38083
-559	1.87003	1.33201		-560	2.55071	1.37685		-560	2.01233	1.38146
-558	1.87275	1.33289		-559	2.55021	1.37866		-559	2.01222	1.38016
-557	1.87245	1.33284		-558	2.55054	1.378		-558	2.01457	1.37992
-556	1.87523	1.33186		-557	2.55137	1.37784		-557	2.01362	1.37838
-555	1.87517	1.33526		-556	2.55219	1.37652		-556	2.01408	1.37694
-554	1.87795	1.33706		-555	2.55334	1.3813		-555	2.01383	1.37729
-553	1.8797	1.33711		-554	2.55054	1.38047		-554	2.01646	1.37803
-552	1.88012	1.33531		-553	2.55285	1.37718		-553	2.0159	1.37799
-551	1.88068	1.33515		-552	2.55433	1.37751		-552	2.01496	1.37557
-550	1.88305	1.33675		-551	2.55993	1.37735		-551	2.0145	1.37655
-549	1.88274	1.3384		-550	2.5652	1.37899		-550	2.01422	1.3769
-548	1.88099	1.33716		-549	2.56421	1.37932		-549	2.0124	1.37718
-547	1.88068	1.33598		-548	2.56553	1.3785		-548	2.01107	1.37603
-546	1.88176	1.33824		-547	2.56832	1.37488		-547	2.00865	1.3755
-545	1.88392	1.33958		-546	2.57211	1.38047		-546	2.00585	1.37627
-544	1.88367	1.34025		-545	2.57754	1.37982		-545	2.00599	1.37701
-543	1.88789	1.33994		-544	2.57277	1.38475		-544	2.0056	1.37494
-542	1.88722	1.3403		-543	2.57507	1.38311		-543	2.00823	1.37337
-541	1.88938	1.34128		-542	2.57458	1.3841		-542	2.00837	1.37421
-540	1.8901	1.3455		-541	2.58034	1.38574		-541	2.0069	1.3741
-539	1.88892	1.34426		-540	2.58413	1.39315		-540	2.00637	1.37519
-538	1.88804	1.34411		-539	2.58594	1.392		-539	2.00347	1.37386
-537	1.89113	1.34519		-538	2.5861	1.39381		-538	2.00354	1.37249
-536	1.8918	1.34725		-537	2.5922	1.39233		-537	2.00333	1.37386
-535	1.89026	1.34957		-536	2.59681	1.39562		-536	2.00098	1.37337
-534	1.89093	1.3524		-535	2.60109	1.39908		-535	1.99793	1.37431
-533	1.89108	1.35204		-534	2.60471	1.40122		-534	1.99559	1.37522
-532	1.88897	1.35584		-533	2.60454	1.40138		-533	1.99422	1.37512
-531	1.88773	1.3594		-532	2.60043	1.40319		-532	1.99264	1.37718
-530	1.88835	1.36161		-531	2.59829	1.40912		-531	1.99229	1.3781
-529	1.88634	1.36398		-530	2.60257	1.41653		-530	1.99061	1.3762
-528	1.88444	1.36449		-529	2.59928	1.42032		-529	1.98988	1.37624
-527	1.88557	1.36537		-528	2.60175	1.4241		-528	1.98893	1.37309
-526	1.88506	1.36563		-527	2.60866	1.42591		-527	1.9869	1.37246
-525	1.88449	1.36676		-526	2.61096	1.42954		-526	1.98809	1.37088
-524	1.88408	1.36619		-525	2.6085	1.43135		-525	1.98673	1.37011
-523	1.88346	1.36614		-524	2.61343	1.43283		-524	1.98431	1.3679
-522	1.88603	1.36439		-523	2.60866	1.43168		-523	1.98641	1.36741
-521	1.88557	1.36568		-522	2.62101	1.42657		-522	1.98483	1.36538
-520	1.88737	1.36599		-521	2.62446	1.42871		-521	1.98221	1.36461
-519	1.88562	1.37052		-520	2.62578	1.42674		-520	1.9806	1.36314
-518	1.88392	1.37304		-519	2.62595	1.43431		-519	1.9787	1.36416
-517	1.88593	1.37371		-518	2.62331	1.44057		-518	1.97776	1.36331
-516	1.88815	1.3751		-517	2.63352	1.43941		-517	1.9765	1.36395
-515	1.88866	1.37448		-516	2.64175	1.43958		-516	1.97636	1.36514
-514	1.88917	1.37721		-515	2.64554	1.43892		-515	1.97447	1.36359
-513	1.88959	1.37819		-514	2.64455	1.44518		-514	1.97163	1.36426
-512	1.89056	1.38066		-513	2.64439	1.44781		-513	1.96935	1.36328
-511	1.89056	1.38441		-512	2.6434	1.44781		-512	1.96813	1.36412
-510	1.89093	1.38308		-511	2.64916	1.45028		-511	1.96743	1.36503
-509	1.89288	1.38431		-510	2.65361	1.45176		-510	1.96473	1.3623
-508	1.8917	1.38503		-509	2.66068	1.45275		-509	1.96361	1.36363
-507	1.89314	1.3856		-508	2.66398	1.45785		-508	1.96074	1.36314
-506	1.89283	1.39028		-507	2.66809	1.45884		-507	1.95895	1.36303
-505	1.89355	1.38915		-506	2.67007	1.46724		-506	1.95737	1.36331
-504	1.89468	1.38915		-505	2.67468	1.46526		-505	1.95527	1.36209
-503	1.89777	1.391		-504	2.6839	1.46938		-504	1.95195	1.36069
-502	1.90266	1.3928		-503	2.68703	1.47284		-503	1.95198	1.3602
-501	1.9039	1.39394		-502	2.69723	1.47069		-502	1.95191	1.36051
-500	1.90421	1.39615		-501	2.69822	1.47069		-501	1.95019	1.36044
-499	1.90719	1.39533		-500	2.69427	1.47152		-500	1.94991	1.36079
-498	1.91327	1.39481		-499	2.70547	1.47037		-499	1.94904	1.35981
-497	1.91311	1.39749		-498	2.71024	1.46493		-498	1.95209	1.35908
-496	1.91852	1.39733		-497	2.70728	1.46938		-497	1.95216	1.35827
-495	1.92279	1.39816		-496	2.71501	1.46493		-496	1.95324	1.35638
-494	1.92619	1.39919		-495	2.72374	1.46888		-495	1.95268	1.35466
-493	1.9284	1.40228		-494	2.72819	1.46888		-494	1.95352	1.3547
-492	1.93349	1.40089		-493	2.72917	1.4758		-493	1.9517	1.35396
-491	1.93885	1.40433		-492	2.73164	1.47794		-492	1.9524	1.35141
-490	1.94219	1.40552		-491	2.73527	1.48238		-491	1.95412	1.35151
-489	1.94482	1.41097		-490	2.74267	1.48074		-490	1.95454	1.35148
-488	1.94796	1.41293		-489	2.7435	1.48436		-489	1.95335	1.35365
-487	1.95012	1.41514		-488	2.74909	1.48551		-488	1.95223	1.35435
-486	1.95105	1.41725		-487	2.75107	1.49078		-487	1.95167	1.354
-485	1.95666	1.42091		-486	2.75469	1.49177		-486	1.95139	1.35487
-484	1.96119	1.42045		-485	2.76523	1.49391		-485	1.95251	1.35592
-483	1.96747	1.42271		-484	2.77609	1.49276		-484	1.95254	1.35473
-482	1.97097	1.42518		-483	2.78169	1.49621		-483	1.95513	1.35459
-481	1.97478	1.4259		-482	2.78795	1.49737		-482	1.95706	1.35452
-480	1.97946	1.42781		-481	2.79206	1.49819		-481	1.95716	1.35235
-479	1.98708	1.4329		-480	2.79783	1.4972		-480	1.95976	1.35375
-478	1.99336	1.43712		-479	2.81001	1.50214		-479	1.96354	1.35529
-477	1.9966	1.43877		-478	2.81808	1.50214		-478	1.9634	1.35904
-476	1.99933	1.44119		-477	2.82433	1.50329		-477	1.96158	1.35932
-475	2.00314	1.44685		-476	2.82647	1.50543		-476	1.95944	1.35971
-474	2.0053	1.45396		-475	2.8301	1.51366		-475	1.96123	1.36139
-473	2.01215	1.45864		-474	2.83273	1.52041		-474	1.96144	1.36524
-472	2.01529	1.46255		-473	2.84853	1.52338		-473	1.96105	1.36741
-471	2.01935	1.46667		-472	2.84738	1.53408		-472	1.96119	1.36843
-470	2.02383	1.47053		-471	2.85331	1.5377		-471	1.96182	1.36909
-469	2.02934	1.47377		-470	2.86401	1.54198		-470	1.96249	1.37155
-468	2.03897	1.47769		-469	2.87142	1.5484		-469	1.96427	1.3727
-467	2.04499	1.48232		-468	2.88344	1.54659		-468	1.96568	1.37351
-466	2.05081	1.48793		-467	2.88657	1.55647		-467	1.96669	1.37463
-465	2.05647	1.49493		-466	2.89628	1.56322		-466	1.96648	1.37613
-464	2.05801	1.50044		-465	2.90319	1.56635		-465	1.96715	1.37988
-463	2.06517	1.50481		-464	2.90254	1.56404		-464	1.9703	1.38321
-462	2.06903	1.50821		-463	2.91093	1.56849		-463	1.97345	1.3865
-461	2.07418	1.51253		-462	2.9213	1.57063		-462	1.97275	1.38629
-460	2.07876	1.51784		-461	2.92954	1.57244		-461	1.97331	1.38853
-459	2.08735	1.52293		-460	2.93184	1.5782		-460	1.97699	1.39084
-458	2.09662	1.52829		-459	2.93843	1.58528		-459	1.98273	1.39105
-457	2.10506	1.53462		-458	2.94797	1.59285		-458	1.98543	1.39116
-456	2.11463	1.53837		-457	2.95966	1.5996		-457	1.98928	1.39312
-455	2.124	1.54584		-456	2.97547	1.60273		-456	1.99222	1.39442
-454	2.13419	1.55212		-455	2.98568	1.60948		-455	1.99601	1.39676
-453	2.14186	1.56149		-454	2.99177	1.61343		-454	2.00098	1.39918
-452	2.14434	1.56617		-453	3.01202	1.62035		-453	2.002	1.4023
-451	2.15412	1.57204		-452	3.01745	1.62265		-452	2.00214	1.40496
-450	2.16148	1.57755		-451	3.02782	1.6294		-451	2.00585	1.40738
-449	2.17069	1.58625		-450	3.04478	1.63895		-450	2.0076	1.40836
-448	2.17527	1.59335		-449	3.05449	1.64702		-449	2.01117	1.41319
-447	2.18495	1.59978		-448	3.06355	1.66052		-448	2.01145	1.41578
-446	2.19133	1.60735		-447	3.0782	1.66381		-447	2.01482	1.4203
-445	2.20163	1.61301		-446	3.08676	1.67221		-446	2.01657	1.4238
-444	2.21311	1.61919		-445	3.09549	1.68077		-445	2.02256	1.42625
-443	2.225	1.62804		-444	3.11096	1.68637		-444	2.02616	1.42748
-442	2.2303	1.6389		-443	3.12397	1.69345		-443	2.03037	1.43322
-441	2.2375	1.64529		-442	3.1327	1.69937		-442	2.03184	1.43837
-440	2.24728	1.6526		-441	3.15097	1.70316		-441	2.03292	1.44174
-439	2.25938	1.65841		-440	3.15871	1.70942		-440	2.03657	1.44478
-438	2.26926	1.66799		-439	3.17715	1.71732		-439	2.0415	1.44737
-437	2.27838	1.67494		-438	3.18686	1.72374		-438	2.04679	1.45154
-436	2.28908	1.68204		-437	3.19789	1.72687		-437	2.05019	1.45438
-435	2.29963	1.68703		-436	3.20975	1.73494		-436	2.05485	1.4576
-434	2.31086	1.69856		-435	3.21979	1.74037		-435	2.05706	1.4583
-433	2.32095	1.70726		-434	3.21946	1.75173		-434	2.06529	1.46195
-432	2.33289	1.71437		-433	3.2379	1.75914		-433	2.06816	1.46667
-431	2.34565	1.72538		-432	3.25667	1.7677		-432	2.0703	1.46972
-430	2.35198	1.73475		-431	3.2728	1.78038		-431	2.07569	1.47546
-429	2.35785	1.74216		-430	3.27889	1.78729		-430	2.07933	1.48054
-428	2.37227	1.74968		-429	3.28433	1.79338		-429	2.08045	1.48436
-427	2.3838	1.7608		-428	3.30013	1.79898		-428	2.08655	1.48629
-426	2.39795	1.77161		-427	3.31182	1.81001		-427	2.09362	1.49116
-425	2.41097	1.78061		-426	3.32993	1.82088		-426	2.10129	1.49613
-424	2.42302	1.78643		-425	3.34656	1.82713		-425	2.10707	1.49914
-423	2.43486	1.79611		-424	3.35874	1.82927		-424	2.11436	1.50205
-422	2.4417	1.8081		-423	3.36319	1.83899		-423	2.12227	1.50646
-421	2.45277	1.81675		-422	3.37438	1.84623		-422	2.1257	1.51245
-420	2.46353	1.82545		-421	3.38772	1.8543		-421	2.1325	1.517
-419	2.47697	1.8341		-420	3.39793	1.85924		-420	2.13691	1.52124
-418	2.48664	1.84254		-419	3.41093	1.86352		-419	2.14371	1.52436
-417	2.49766	1.8516		-418	3.42097	1.8757		-418	2.14882	1.52912
-416	2.50749	1.85875		-417	3.43546	1.87916		-417	2.15541	1.53399
-415	2.52376	1.86344		-416	3.44271	1.88426		-416	2.15989	1.53802
-414	2.53899	1.87507		-415	3.46724	1.89068		-415	2.16668	1.5396
-413	2.54841	1.88387		-414	3.48897	1.90089		-414	2.17162	1.54566
-412	2.56344	1.89391		-413	3.49835	1.90533		-413	2.17495	1.54891
-411	2.5778	1.90096		-412	3.51515	1.91241		-412	2.18129	1.55427
-410	2.59371	1.91445		-411	3.53112	1.91488		-411	2.18703	1.55774
-409	2.60189	1.92629		-410	3.54988	1.9246		-410	2.1939	1.56474
-408	2.6109	1.93756		-409	3.56092	1.93332		-409	2.1954	1.57206
-407	2.61919	1.94508		-408	3.57425	1.93711		-408	2.20024	1.57959
-406	2.62918	1.95254		-407	3.58051	1.94501		-407	2.20525	1.58282
-405	2.64019	1.96309		-406	3.58561	1.95127		-406	2.21124	1.58733
-404	2.64668	1.97416		-405	3.5996	1.9651		-405	2.21614	1.59213
-403	2.65594	1.97926		-404	3.60932	1.97333		-404	2.21996	1.59833
-402	2.6684	1.99125		-403	3.61327	1.97712		-403	2.22605	1.60159
-401	2.6805	2.00257		-402	3.62002	1.99045		-402	2.23117	1.60765
-400	2.69409	2.01179		-401	3.63961	2.00033		-401	2.23617	1.61238
-399	2.7034	2.02244		-400	3.65575	2.00346		-400	2.24195	1.61868
-398	2.71519	2.03572		-399	3.66727	2.01284		-399	2.2457	1.62366
-397	2.73321	2.04875		-398	3.68522	2.02058		-398	2.24976	1.63045
-396	2.74299	2.06038		-397	3.70547	2.03079		-397	2.25719	1.63605
-395	2.75359	2.0732		-396	3.71995	2.04363		-396	2.26132	1.64155
-394	2.76291	2.08478		-395	3.73016	2.04807		-395	2.26605	1.65017
-393	2.77135	2.09374		-394	3.7435	2.0591		-394	2.27029	1.65616
-392	2.78257	2.10418		-393	3.75239	2.06832		-393	2.27407	1.66015
-391	2.79395	2.11438		-392	3.76869	2.07804		-392	2.27705	1.66537
-390	2.80084	2.12462		-391	3.78202	2.08841		-391	2.28164	1.66852
-389	2.81109	2.13286		-390	3.79651	2.10026		-390	2.28458	1.67336
-388	2.82277	2.14315		-389	3.80952	2.1085		-389	2.28889	1.67752
-387	2.83384	2.15056		-388	3.82614	2.122		-388	2.29316	1.6819
-386	2.84305	2.16065		-387	3.84672	2.12973		-387	2.29568	1.6859
-385	2.85247	2.17208		-386	3.85627	2.14109		-386	2.30051	1.69094
-384	2.86009	2.18232		-385	3.87109	2.14587		-385	2.30647	1.69693
-383	2.86653	2.1937		-384	3.89167	2.15295		-384	2.30654	1.7026
-382	2.87656	2.20719		-383	3.90303	2.16233		-383	2.30724	1.70821
-381	2.88511	2.2146		-382	3.91307	2.17451		-382	2.31361	1.71444
-380	2.89715	2.22253		-381	3.92707	2.1834		-381	2.31593	1.7156
-379	2.90735	2.22942		-380	3.94715	2.18851		-380	2.3188	1.71913
-378	2.91368	2.23884		-379	3.96148	2.19345		-379	2.32363	1.72148
-377	2.92485	2.24569		-378	3.9679	2.20415		-378	2.32668	1.72582
-376	2.93355	2.25418		-377	3.98584	2.20909		-377	2.32839	1.73013
-375	2.94055	2.25851		-376	3.99638	2.21287		-376	2.33022	1.7343
-374	2.94914	2.26695		-375	4.0051	2.21337		-375	2.33288	1.73913
-373	2.9598	2.27714		-374	4.01729	2.22736		-374	2.33452	1.7425
-372	2.97328	2.28445		-373	4.04198	2.23592		-373	2.33586	1.74698
-371	2.98245	2.29217		-372	4.06075	2.23856		-372	2.34065	1.75034
-370	2.9912	2.30458		-371	4.07656	2.24712		-371	2.34184	1.75468
-369	2.99701	2.3123		-370	4.08676	2.25749		-370	2.34612	1.76022
-368	3.00499	2.32445		-369	4.09746	2.26062		-369	2.34633	1.76502
-367	3.01565	2.33294		-368	4.11492	2.26704		-368	2.34699	1.77157
-366	3.02805	2.33999		-367	4.13204	2.27181		-367	2.34969	1.77549
-365	3.0348	2.35193		-366	4.15196	2.27988		-366	2.35557	1.77742
-364	3.04463	2.35687		-365	4.1569	2.29322		-365	2.35655	1.78351
-363	3.05333	2.36449		-364	4.17073	2.29733		-364	2.36195	1.78526
-362	3.06445	2.37396		-363	4.18785	2.30869		-363	2.36594	1.78768
-361	3.06743	2.38416		-362	4.20234	2.31725		-362	2.37158	1.79314
-360	3.07176	2.38797		-361	4.20398	2.33174		-361	2.37319	1.79657
-359	3.08061	2.39301		-360	4.21041	2.33174		-360	2.37372	1.79903
-358	3.08818	2.40058		-359	4.22539	2.33388		-359	2.37641	1.80106
-357	3.09996	2.40964		-358	4.23938	2.34607		-358	2.37918	1.80326
-356	3.10614	2.41772		-357	4.26045	2.35479		-357	2.38345	1.80817
-355	3.11247	2.42245		-356	4.27363	2.36105		-356	2.38713	1.81104
-354	3.12416	2.42966		-355	4.27412	2.3566		-355	2.39077	1.81412
-353	3.13008	2.43718		-354	4.29124	2.36467		-354	2.39382	1.8185
-352	3.13836	2.44129		-353	4.29684	2.37323		-353	2.3961	1.82172
-351	3.14202	2.44623		-352	4.31231	2.37488		-352	2.39918	1.82274
-350	3.15154	2.45535		-351	4.32219	2.37455		-351	2.39929	1.8254
-349	3.15978	2.45859		-350	4.33899	2.38377		-350	2.4023	1.83058
-348	3.16832	2.46343		-349	4.34557	2.38706		-349	2.40692	1.83223
-347	3.171	2.46688		-348	4.3538	2.38706		-348	2.41032	1.83493
-346	3.18068	2.47233		-347	4.36302	2.39134		-347	2.41133	1.83622
-345	3.18515	2.47974		-346	4.37488	2.39628		-346	2.41561	1.83934
-344	3.19071	2.4835		-345	4.38591	2.40616		-345	2.41603	1.84032
-343	3.19802	2.49128		-344	4.39233	2.40994		-344	2.41841	1.84288
-342	3.20832	2.49977		-343	4.40155	2.41851		-343	2.42338	1.84417
-341	3.21264	2.50615		-342	4.42015	2.43118		-342	2.43021	1.84708
-340	3.22196	2.51197		-341	4.41818	2.43497		-341	2.43361	1.85013
-339	3.22958	2.51809		-340	4.4269	2.43118		-340	2.43683	1.85412
-338	3.23565	2.52046		-339	4.43793	2.43299		-339	2.43918	1.85661
-337	3.24394	2.53148		-338	4.4432	2.43201		-338	2.4417	1.85874
-336	3.25501	2.53719		-337	4.45456	2.44287		-337	2.4473	1.8634
-335	3.26391	2.54218		-336	4.47596	2.44765		-336	2.44874	1.8661
-334	3.26947	2.54599		-335	4.48897	2.45489		-335	2.45347	1.8688
-333	3.2774	2.55119		-334	4.49506	2.4646		-334	2.4562	1.87037
-332	3.28363	2.5566		-333	4.50445	2.46987		-333	2.46195	1.87205
-331	3.29016	2.56267		-332	4.51366	2.47185		-332	2.46324	1.87419
-330	3.29788	2.56936		-331	4.52848	2.4702		-331	2.46517	1.87972
-329	3.30386	2.58074		-330	4.54988	2.48107		-330	2.46608	1.88249
-328	3.31101	2.58666		-329	4.56388	2.4949		-329	2.4651	1.88838
-327	3.31698	2.59407		-328	4.57573	2.49852		-328	2.46821	1.89177
-326	3.32383	2.59747		-327	4.58182	2.5051		-327	2.47347	1.89401
-325	3.3317	2.60509		-326	4.59532	2.51482		-326	2.47525	1.8937
-324	3.34045	2.6127		-325	4.60932	2.52502		-325	2.47837	1.89391
-323	3.34349	2.61656		-324	4.6243	2.52354		-324	2.48149	1.89815
-322	3.35564	2.62526		-323	4.62397	2.52684		-323	2.48321	1.89881
-321	3.36511	2.63072		-322	4.63698	2.53869		-322	2.49137	1.90161
-320	3.37448	2.63154		-321	4.65278	2.54725		-321	2.49504	1.90161
-319	3.38462	2.63957		-320	4.67188	2.55647		-320	2.49876	1.90102
-318	3.39296	2.64107		-319	4.68851	2.56651		-319	2.50373	1.90491
-317	3.39811	2.64657		-318	4.69592	2.57096		-318	2.50877	1.90382
-316	3.40917	2.65553		-317	4.70925	2.581		-317	2.50947	1.90554
-315	3.41767	2.66166		-316	4.71995	2.58857		-316	2.51291	1.90911
-314	3.42637	2.66845		-315	4.73181	2.58726		-315	2.51707	1.91153
-313	3.44001	2.68008		-314	4.7486	2.59895		-314	2.51953	1.91447
-312	3.44392	2.68456		-313	4.77116	2.608		-313	2.52531	1.92067
-311	3.45838	2.68992		-312	4.77807	2.61689		-312	2.52776	1.92147
-310	3.4712	2.6997		-311	4.8031	2.62298		-311	2.53637	1.92431
-309	3.48453	2.70546		-310	4.82911	2.63303		-310	2.54124	1.92869
-308	3.50131	2.71277		-309	4.85199	2.64439		-309	2.5466	1.93037
-307	3.51207	2.72142		-308	4.87603	2.64817		-308	2.5521	1.93338
-306	3.52314	2.72965		-307	4.89085	2.6541		-307	2.5563	1.9365
-305	3.53827	2.73557		-306	4.91011	2.66497		-306	2.55746	1.93825
-304	3.54594	2.74453		-305	4.93711	2.67682		-305	2.56369	1.94018
-303	3.56133	2.75194		-304	4.9567	2.68225		-304	2.56621	1.942
-302	3.57636	2.76275		-303	4.97646	2.68653		-303	2.57403	1.94568
-301	3.59206	2.77053		-302	5.00049	2.70168		-302	2.57872	1.95054
-300	3.60328	2.77835		-301	5.01465	2.7137		-301	2.5873	1.95272
-299	3.6159	2.79091		-300	5.02799	2.72061		-300	2.59049	1.95391
-298	3.63129	2.79729		-299	5.05499	2.73773		-299	2.59385	1.95667
-297	3.64235	2.80934		-298	5.07606	2.74432		-298	2.60078	1.95944
-296	3.65589	2.81917		-297	5.0894	2.75552		-297	2.60537	1.96459
-295	3.67257	2.82668		-296	5.11129	2.76111		-296	2.61143	1.96904
-294	3.68961	2.83806		-295	5.13599	2.76984		-295	2.61816	1.97279
-293	3.70608	2.84748		-294	5.16529	2.78087		-294	2.62649	1.97744
-292	3.72214	2.85587		-293	5.19246	2.78531		-293	2.63217	1.98231
-291	3.74505	2.86071		-292	5.20843	2.78745		-292	2.63875	1.98732
-290	3.7628	2.87054		-291	5.24202	2.79536		-291	2.64891	1.99002
-289	3.77866	2.88192		-290	5.26918	2.81264		-290	2.65574	1.99159
-288	3.79992	2.89026		-289	5.28943	2.83108		-289	2.66467	1.99447
-287	3.81629	2.90076		-288	5.31939	2.84014		-288	2.67357	1.99622
-286	3.83188	2.91352		-287	5.3403	2.84557		-287	2.68001	2.00165
-285	3.85144	2.92552		-286	5.36994	2.85068		-286	2.68663	2.00732
-284	3.87311	2.93324		-285	5.39348	2.86352		-285	2.69374	2.01289
-283	3.89494	2.94719		-284	5.42674	2.86862		-284	2.70334	2.01552
-282	3.91841	2.95614		-283	5.45522	2.88064		-283	2.71153	2.02186
-281	3.9371	2.96752		-282	5.48913	2.89216		-282	2.72197	2.02571
-280	3.96186	2.97987		-281	5.5135	2.89858		-281	2.73181	2.03278
-279	3.98785	2.98554		-280	5.54577	2.90994		-280	2.74418	2.0386
-278	4.01333	2.99825		-279	5.58429	2.91521		-279	2.75468	2.04087
-277	4.03891	3.01029		-278	5.63023	2.93135		-278	2.76547	2.04529
-276	4.06347	3.0227		-277	5.66974	2.9381		-277	2.77672	2.05128
-275	4.08571	3.03593		-276	5.71222	2.94337		-276	2.78719	2.05751
-274	4.10959	3.04633		-275	5.74448	2.95588		-275	2.79692	2.06518
-273	4.13631	3.05667		-274	5.77774	2.9702		-274	2.80652	2.06858
-272	4.15828	3.06692		-273	5.81989	2.9786		-273	2.81822	2.07324
-271	4.18335	3.07968		-272	5.85512	2.99078		-272	2.82754	2.07902
-270	4.21151	3.09487		-271	5.89332	2.99918		-271	2.83836	2.08658
-269	4.2373	3.10557		-270	5.93201	3.01037		-270	2.85149	2.09261
-268	4.2652	3.12354		-269	5.97448	3.02338		-269	2.86365	2.0967
-267	4.29413	3.13836		-268	6.01696	3.0382		-268	2.87559	2.1055
-266	4.3195	3.14989		-267	6.05384	3.04939		-267	2.88887	2.11099
-265	4.34848	3.16194		-266	6.08923	3.05828		-266	2.90316	2.11807
-264	4.38096	3.17481		-265	6.12891	3.07524		-265	2.9172	2.1235
-263	4.40984	3.18582		-264	6.16958	3.08298		-264	2.93079	2.12921
-262	4.44721	3.19828		-263	6.20794	3.09664		-263	2.94343	2.13355
-261	4.47645	3.21305		-262	6.26473	3.1052		-262	2.95892	2.14021
-260	4.50883	3.2269		-261	6.31149	3.11623		-261	2.9696	2.14739
-259	4.53956	3.24188		-260	6.36286	3.13023		-260	2.98242	2.15337
-258	4.56952	3.25398		-259	6.40188	3.13813		-259	2.99657	2.16098
-257	4.60298	3.26546		-258	6.44534	3.15097		-258	3.01075	2.16728
-256	4.63633	3.28522		-257	6.49572	3.15953		-257	3.02571	2.17407
-255	4.66747	3.30174		-256	6.5461	3.16958		-256	3.04224	2.18644
-254	4.70747	3.31456		-255	6.59351	3.18192		-255	3.05478	2.19516
-253	4.74139	3.33212		-254	6.64323	3.19394		-254	3.07201	2.20213
-252	4.77361	3.34915		-253	6.70003	3.21271		-253	3.08427	2.21043
-251	4.80944	3.36532		-252	6.74399	3.22654		-252	3.10262	2.21859
-250	4.84686	3.3803		-251	6.79602	3.23625		-251	3.12007	2.22738
-249	4.88516	3.39198		-250	6.84409	3.25008		-250	3.13852	2.23547
-248	4.92042	3.41031		-249	6.89035	3.25338		-249	3.15922	2.24451
-247	4.96042	3.42564		-248	6.94337	3.27066		-248	3.17635	2.25369
-246	5.00134	3.43795		-247	7.00626	3.28169		-247	3.19435	2.26132
-245	5.04365	3.45303		-246	7.06618	3.2919		-246	3.21278	2.26735
-244	5.07994	3.47007		-245	7.13418	3.30458		-245	3.22822	2.27355
-243	5.1204	3.48757		-244	7.18686	3.31676		-244	3.24381	2.28286
-242	5.15931	3.50306		-243	7.24942	3.33174		-243	3.26031	2.29214
-241	5.19895	3.52545		-242	7.30985	3.34541		-242	3.27719	2.29953
-240	5.23828	3.5445		-241	7.37932	3.35973		-241	3.29193	2.31134
-239	5.28393	3.55994		-240	7.44682	3.37718		-240	3.30899	2.32188
-238	5.32136	3.58012		-239	7.50889	3.3785		-239	3.33095	2.33267
-237	5.36444	3.59263		-238	7.56997	3.3976		-238	3.34829	2.3423
-236	5.4083	3.60678		-237	7.63154	3.40945		-237	3.36881	2.3479
-235	5.4519	3.62259		-236	7.69328	3.42789		-236	3.39028	2.35424
-234	5.4975	3.64261		-235	7.75848	3.44188		-235	3.41189	2.36167
-233	5.54373	3.65862		-234	7.824	3.46378		-234	3.43308	2.37235
-232	5.58614	3.6806		-233	7.89694	3.48041		-233	3.45427	2.3817
-231	5.63587	3.69898		-232	7.95703	3.49753		-232	3.47403	2.39396
-230	5.67849	3.71993		-231	8.02848	3.51976		-231	3.49722	2.40142
-229	5.72327	3.74309		-230	8.08693	3.53918		-230	3.51795	2.41224
-228	5.76769	3.76111		-229	8.14718	3.55861		-229	3.5432	2.4251
-227	5.81665	3.78139		-228	8.20695	3.57491		-228	3.56285	2.43596
-226	5.8657	3.80517		-227	8.27824	3.59335		-227	3.58464	2.44769
-225	5.91723	3.82818		-226	8.34425	3.61245		-226	3.60835	2.4623
-224	5.96752	3.84748		-225	8.42575	3.63418		-225	3.63108	2.4749
-223	6.02193	3.87471		-224	8.50148	3.65377		-224	3.65795	2.48492
-222	6.07037	3.89762		-223	8.57886	3.68324		-223	3.68379	2.50002
-221	6.11829	3.92351		-222	8.65097	3.69773		-222	3.70376	2.51322
-220	6.16462	3.94883		-221	8.72407	3.71995		-221	3.72596	2.52615
-219	6.21733	3.97143		-220	8.79618	3.73444		-220	3.74435	2.54145
-218	6.2706	3.99207		-219	8.86121	3.75041		-219	3.77006	2.55361
-217	6.32836	4.0192		-218	8.94567	3.76753		-218	3.79528	2.56471
-216	6.3805	4.04535		-217	9.0214	3.78992		-217	3.8253	2.58145
-215	6.43002	4.06995		-216	9.09812	3.81133		-216	3.84824	2.59378
-214	6.4818	4.09996		-215	9.17468	3.82861		-215	3.87128	2.60807
-213	6.53163	4.12714		-214	9.25074	3.85528		-214	3.89797	2.62492
-212	6.58177	4.15319		-213	9.324	3.87702		-213	3.9213	2.64033
-211	6.64436	4.17841		-212	9.39332	3.90237		-212	3.94638	2.65269
-210	6.69856	4.20688		-211	9.47234	3.91801		-211	3.97622	2.66677
-209	6.76044	4.23442		-210	9.54198	3.93843		-210	4.00417	2.68299
-208	6.81799	4.26226		-209	9.63747	3.96493		-209	4.03236	2.69829
-207	6.87327	4.29649		-208	9.71699	3.98238		-208	4.06056	2.71514
-206	6.93205	4.32759		-207	9.79799	4.01778		-207	4.08655	2.73293
-205	6.99315	4.35734		-206	9.88146	4.05384		-206	4.11492	2.74877
-204	7.04926	4.39332		-205	9.96543	4.07886		-205	4.14714	2.76481
-203	7.1081	4.42822		-204	10.0542	4.10866		-204	4.17463	2.78428
-202	7.16817	4.46018		-203	10.146	4.13862		-203	4.20143	2.80253
-201	7.23184	4.49308		-202	10.232	4.15986		-202	4.22854	2.82046
-200	7.29758	4.52777		-201	10.3329	4.19295		-201	4.25652	2.83752
-199	7.36135	4.5672		-200	10.4295	4.22045		-200	4.28959	2.85759
-198	7.42415	4.60323		-199	10.5323	4.25848		-199	4.31603	2.87846
-197	7.48927	4.63767		-198	10.6314	4.29684		-198	4.34381	2.89654
-196	7.5567	4.68106		-197	10.7221	4.32565		-197	4.37526	2.91576
-195	7.61713	4.72106		-196	10.812	4.3645		-196	4.4093	2.93822
-194	7.68724	4.75925		-195	10.8986	4.39908		-195	4.44198	2.96186
-193	7.7505	4.79616		-194	11.0115	4.43102		-194	4.47375	2.9828
-192	7.82185	4.83621		-193	11.1004	4.46641		-193	4.50688	3.00385
-191	7.88851	4.871		-192	11.2088	4.50066		-192	4.54131	3.02494
-190	7.9599	4.91687		-191	11.2949	4.53309		-191	4.57567	3.0434
-189	8.0261	4.96423		-190	11.3894	4.56569		-190	4.61014	3.06942
-188	8.10038	5.01354		-189	11.4898	4.61656		-189	4.64138	3.09282
-187	8.17563	5.05956		-188	11.5912	4.6462		-188	4.67707	3.12224
-186	8.24589	5.10835		-187	11.704	4.69246		-187	4.7108	3.14633
-185	8.31688	5.15679		-186	11.7919	4.73444		-186	4.74796	3.17281
-184	8.39589	5.20744		-185	11.9052	4.7733		-185	4.78193	3.19901
-183	8.4643	5.25773		-184	12.0173	4.81017		-184	4.81934	3.22724
-182	8.53704	5.30298		-183	12.1105	4.85166		-183	4.85321	3.25362
-181	8.61337	5.35811		-182	12.2117	4.88838		-182	4.88981	3.27855
-180	8.69244	5.4068		-181	12.3194	4.92838		-181	4.92589	3.3092
-179	8.77171	5.45864		-180	12.4305	4.96345		-180	4.96427	3.33638
-178	8.84949	5.51464		-179	12.5445	5.00445		-179	5.00011	3.36461
-177	8.9216	5.57569		-178	12.6617	5.04791		-178	5.03639	3.3948
-176	9.00118	5.63232		-177	12.756	5.10224		-177	5.07103	3.42646
-175	9.08447	5.68595		-176	12.8551	5.15361		-176	5.11075	3.45774
-174	9.16647	5.75055		-175	12.9644	5.20053		-175	5.15394	3.48594
-173	9.23879	5.81273		-174	13.0831	5.2458		-174	5.19036	3.52439
-172	9.32342	5.87764		-173	13.1966	5.29388		-173	5.22328	3.55819
-171	9.40783	5.9425		-172	13.3202	5.34886		-172	5.26129	3.59322
-170	9.49478	6.0087		-171	13.4287	5.40023		-171	5.30342	3.62929
-169	9.57245	6.07593		-170	13.5379	5.46608		-170	5.34874	3.66337
-168	9.65641	6.14289		-169	13.6501	5.52799		-169	5.38528	3.69973
-167	9.7366	6.20868		-168	13.7554	5.59598		-168	5.42843	3.73472
-166	9.82087	6.28589		-167	13.8701	5.64949		-167	5.4644	3.77122
-165	9.9126	6.36501		-166	13.997	5.71847		-166	5.50359	3.81514
-164	9.99336	6.43723		-165	14.1194	5.78992		-165	5.54916	3.85713
-163	10.0821	6.51979		-164	14.2366	5.85265		-164	5.58541	3.89531
-162	10.17	6.60524		-163	14.3582	5.92163		-163	5.62835	3.94116
-161	10.2439	6.68575		-162	14.4867	5.99555		-162	5.66572	3.98813
-160	10.3291	6.76419		-161	14.605	6.0726		-161	5.69731	4.03166
-159	10.4012	6.84938		-160	14.7279	6.14603		-160	5.73426	4.07352
-158	10.4709	6.93437		-159	14.8237	6.21798		-159	5.76579	4.12136
-157	10.5462	7.01601		-158	14.9213	6.29371		-158	5.7923	4.16633
-156	10.6145	7.10074		-157	15.0255	6.35743		-157	5.82358	4.21141
-155	10.668	7.1971		-156	15.1266	6.42295		-156	5.84918	4.25922
-154	10.7105	7.28764		-155	15.2221	6.50774		-155	5.86295	4.31018
-153	10.7249	7.38127		-154	15.2865	6.58314		-154	5.87331	4.36118
-152	10.7379	7.47959		-153	15.3227	6.65887		-153	5.86505	4.4154
-151	11.0543	7.58393		-152	15.364	6.74597		-152	5.85447	4.46986
-150	11.2655	7.68472		-151	15.7043	6.82483		-151	6.0836	4.53077
-149	11.4525	7.79024		-150	15.9514	6.90797		-150	6.23894	4.58737
-148	11.6362	7.89875		-149	16.176	6.99325		-149	6.37561	4.64656
-147	11.8201	8.01359		-148	16.3876	7.07804		-148	6.50464	4.70929
-146	12.0001	8.12297		-147	16.6057	7.17517		-147	6.62873	4.77458
-145	12.1797	8.23627		-146	16.826	7.26259		-146	6.74617	4.83832
-144	12.3522	8.35039		-145	17.0459	7.35545		-145	6.86417	4.9027
-143	12.5256	8.4659		-144	17.2371	7.45094		-144	6.97948	4.96823
-142	12.6881	8.588		-143	17.4467	7.5484		-143	7.09285	5.03317
-141	12.8554	8.71262		-142	17.6334	7.6569		-142	7.20265	5.10203
-140	13.0209	8.82807		-141	17.8482	7.76259		-141	7.31309	5.17208
-139	13.191	8.95094		-140	18.0408	7.86483		-140	7.42506	5.2381
-138	13.3556	9.07325		-139	18.2526	7.96493		-139	7.53424	5.30784
-137	13.5203	9.20281		-138	18.4559	8.07689		-138	7.64019	5.37729
-136	13.6927	9.33062		-137	18.646	8.17633		-137	7.7537	5.45403
-135	13.8695	9.47305		-136	18.8487	8.28169		-136	7.86659	5.52541
-134	14.034	9.60673		-135	19.0413	8.39793		-135	7.98235	5.60772
-133	14.2155	9.74067		-134	19.2382	8.51235		-134	8.09334	5.68285
-132	14.4011	9.8884		-133	19.4554	8.62743		-133	8.21008	5.75962
-131	14.5744	10.0269		-132	19.6711	8.75305		-132	8.3305	5.84305
-130	14.7534	10.1708		-131	19.8741	8.87586		-131	8.44534	5.92284
-129	14.93	10.3154		-130	20.0881	8.99786		-130	8.56142	6.0055
-128	15.1154	10.462		-129	20.2871	9.11887		-129	8.68057	6.08858
-127	15.3081	10.6038		-128	20.4928	9.24432		-128	8.80312	6.17257
-126	15.495	10.7525		-127	20.7224	9.36664		-127	8.93135	6.25586
-125	15.6752	10.9048		-126	20.9508	9.49078		-126	9.05394	6.33957
-124	15.8636	11.0555		-125	21.1548	9.6136		-125	9.17649	6.42867
-123	16.0645	11.2037		-124	21.3714	9.75733		-124	9.30272	6.51014
-122	16.2541	11.3522		-123	21.5937	9.88459		-123	9.43624	6.59627
-121	16.4459	11.5038		-122	21.8064	10.0094		-122	9.56383	6.68337
-120	16.637	11.6504		-121	22.0301	10.1418		-121	9.69364	6.76954
-119	16.8338	11.8139		-120	22.2547	10.2693		-120	9.82092	6.85444
-118	17.0408	11.9793		-119	22.4867	10.4065		-119	9.95464	6.94848
-117	17.2444	12.1458		-118	22.7211	10.5351		-118	10.0902	7.04539
-116	17.4524	12.3002		-117	22.9644	10.6831		-117	10.2254	7.1408
-115	17.6631	12.4645		-116	23.193	10.8171		-116	10.3646	7.22822
-114	17.877	12.6367		-115	23.4289	10.959		-115	10.5066	7.32149
-113	18.0899	12.7953		-114	23.65	11.1039		-114	10.6527	7.42048
-112	18.2986	12.9655		-113	23.8838	11.2456		-113	10.7982	7.50947
-111	18.5211	13.1334		-112	24.11	11.3851		-112	10.9446	7.6067
-110	18.7406	13.311		-111	24.3461	11.531		-111	11.0975	7.7018
-109	18.9742	13.4756		-110	24.5774	11.6688		-110	11.2511	7.80495
-108	19.2101	13.6485		-109	24.839	11.8194		-109	11.4108	7.89552
-107	19.4469	13.8257		-108	25.1041	11.9636		-108	11.572	7.99657
-106	19.6936	13.9968		-107	25.3642	12.1194		-107	11.736	8.09618
-105	19.9553	14.1717		-106	25.6278	12.2656		-106	11.9066	8.19337
-104	20.2319	14.3423		-105	25.9086	12.417		-105	12.0864	8.29418
-103	20.5407	14.5204		-104	26.2094	12.5644		-104	12.2758	8.39228
-102	20.8574	14.6943		-103	26.5375	12.7208		-103	12.4878	8.49308
-101	20.8643	14.8696		-102	26.8838	12.88		-102	12.7041	8.59157
-100	20.979	15.0466		-101	26.9114	13.0346		-101	12.6766	8.69017
-99	21.1203	15.2252		-100	27.0313	13.1969		-100	12.7262	8.7882
-98	21.2683	15.403		-99	27.1742	13.3533		-99	12.7967	8.88915
-97	21.414	15.5718		-98	27.3336	13.5127		-98	12.8752	8.98865
-96	21.5628	15.7478		-97	27.4868	13.6585		-97	12.9582	9.08487
-95	21.7226	15.9253		-96	27.646	13.8177		-96	13.047	9.1842
-94	21.8884	16.1068		-95	27.8138	13.9735		-95	13.1426	9.28339
-93	22.0607	16.2924		-94	27.9924	14.1312		-94	13.2395	9.38622
-92	22.2436	16.4693		-93	28.1743	14.2792		-93	13.3433	9.49438
-91	22.4144	16.6486		-92	28.3612	14.4353		-92	13.4509	9.59735
-90	22.5909	16.8375		-91	28.5334	14.5879		-91	13.5528	9.69956
-89	22.7709	17.0212		-90	28.7252	14.7435		-90	13.6561	9.80442
-88	22.9538	17.2025		-89	28.9037	14.8979		-89	13.7667	9.90932
-87	23.134	17.3842		-88	29.0955	15.0441		-88	13.8783	10.0123
-86	23.3104	17.571		-87	29.2858	15.2135		-87	13.9888	10.1107
-85	23.4906	17.7362		-86	29.4954	15.3737		-86	14.0924	10.2188
-84	23.6785	17.9153		-85	29.6916	15.5235		-85	14.2025	10.3124
-83	23.8535	18.0974		-84	29.8731	15.6836		-84	14.3173	10.4157
-82	24.0348	18.2759		-83	30.044	15.8327		-83	14.4256	10.5198
-81	24.2246	18.45		-82	30.2379	15.9949		-82	14.5339	10.6184
-80	24.4062	18.6295		-81	30.4267	16.1447		-81	14.6506	10.7202
-79	24.587	18.8144		-80	30.607	16.3024		-80	14.7628	10.8194
-78	24.7647	18.9982		-79	30.8151	16.4607		-79	14.8716	10.9256
-77	24.9484	19.1796		-78	31.0109	16.6151		-78	14.9828	11.0301
-76	25.128	19.3612		-77	31.1962	16.7649		-77	15.0917	11.132
-75	25.3114	19.5489		-76	31.3938	16.9206		-76	15.1997	11.235
-74	25.4968	19.7293		-75	31.5935	17.098		-75	15.3047	11.339
-73	25.6737	19.9161		-74	31.7866	17.245		-74	15.4138	11.4437
-72	25.8594	20.1067		-73	31.9778	17.3936		-73	15.5182	11.5513
-71	26.0452	20.3		-72	32.1742	17.5617		-72	15.63	11.6561
-70	26.2318	20.489		-71	32.3716	17.7251		-71	15.7388	11.7651
-69	26.415	20.6697		-70	32.5756	17.888		-70	15.8467	11.8726
-68	26.5923	20.8442		-69	32.7652	18.0461		-69	15.9506	11.9739
-67	26.7663	21.0152		-68	32.9664	18.1857		-68	16.0502	12.0752
-66	26.9371	21.2037		-67	33.1526	18.321		-67	16.1501	12.1706
-65	27.1075	21.3818		-66	33.3413	18.4761		-66	16.2464	12.2797
-64	27.2799	21.5587		-65	33.5405	18.6195		-65	16.3389	12.3842
-63	27.4569	21.7483		-64	33.7463	18.773		-64	16.4364	12.485
-62	27.6343	21.9288		-63	33.943	18.9246		-63	16.5346	12.5952
-61	27.8125	22.1119		-62	34.1391	19.0805		-62	16.6316	12.7005
-60	27.9854	22.2936		-61	34.3372	19.2425		-61	16.7275	12.8037
-59	28.1479	22.483		-60	34.5435	19.4068		-60	16.8174	12.9061
-58	28.3188	22.6688		-59	34.72	19.5566		-59	16.9069	13.0174
-57	28.488	22.8586		-58	34.9106	19.7165		-58	16.9954	13.1205
-56	28.6464	23.0471		-57	35.1022	19.8676		-57	17.0836	13.2309
-55	28.8041	23.2226		-56	35.2927	20.0347		-56	17.1616	13.3388
-54	28.9551	23.4091		-55	35.4694	20.1824		-55	17.2406	13.4394
-53	29.0832	23.582		-54	35.6335	20.3352		-54	17.3171	13.545
-52	29.197	23.7601		-53	35.7907	20.4791		-53	17.3775	13.6434
-51	29.2902	23.9402		-52	35.9299	20.6172		-52	17.4279	13.7474
-50	29.3783	24.1273		-51	36.0351	20.7685		-51	17.4691	13.8512
-49	29.7509	24.3221		-50	36.1584	20.9187		-50	17.4993	13.9574
-48	30.0412	24.5197		-49	36.5723	21.0762		-49	17.7555	14.0679
-47	30.3047	24.7177		-48	36.9009	21.2356		-48	17.9484	14.1811
-46	30.5561	24.9149		-47	37.2153	21.3969		-47	18.1239	14.2963
-45	30.8018	25.117		-46	37.4985	21.566		-46	18.284	14.4082
-44	31.0367	25.3175		-45	37.7753	21.731		-45	18.4396	14.525
-43	31.261	25.501		-44	38.0364	21.8908		-44	18.5908	14.6421
-42	31.4804	25.6988		-43	38.2894	22.0496		-43	18.7315	14.7478
-41	31.7028	25.8891		-42	38.5412	22.1964		-42	18.8718	14.8618
-40	31.9294	26.0662		-41	38.7963	22.3558		-41	19.011	14.9695
-39	32.1479	26.2535		-40	39.0629	22.5122		-40	19.1511	15.0755
-38	32.3693	26.4383		-39	39.3238	22.6655		-39	19.2839	15.1849
-37	32.5873	26.632		-38	39.5721	22.8349		-38	19.4241	15.2908
-36	32.807	26.815		-37	39.8214	22.9911		-37	19.5562	15.4069
-35	33.0197	27.0125		-36	40.0481	23.1342		-36	19.6935	15.5123
-34	33.2282	27.2061		-35	40.2896	23.298		-35	19.8251	15.6251
-33	33.4419	27.3875		-34	40.5361	23.4493		-34	19.9489	15.7349
-32	33.6546	27.5667		-33	40.7937	23.5924		-33	20.0784	15.8409
-31	33.8582	27.7493		-32	41.0453	23.7305		-32	20.2097	15.9449
-30	34.0677	27.9299		-31	41.2903	23.8777		-31	20.337	16.0475
-29	34.2788	28.1027		-30	41.5375	24.0224		-30	20.4637	16.1556
-28	34.484	28.2686		-29	41.7684	24.1632		-29	20.5909	16.2544
-27	34.6789	28.4345		-28	42.0147	24.3146		-28	20.7138	16.3487
-26	34.8775	28.6042		-27	42.2534	24.4465		-27	20.8334	16.447
-25	35.0675	28.753		-26	42.4784	24.5818		-26	20.9522	16.5473
-24	35.2541	28.9077		-25	42.6892	24.6934		-25	21.0731	16.6378
-23	35.4362	29.0568		-24	42.903	24.825		-24	21.1916	16.7295
-22	35.6146	29.1979		-23	43.1041	24.9503		-23	21.3076	16.814
-21	35.7943	29.3425		-22	43.3174	25.0608		-22	21.4195	16.8985
-20	35.969	29.4809		-21	43.5222	25.1801		-21	21.5282	16.9851
-19	36.1447	29.6175		-20	43.7228	25.2703		-20	21.6417	17.071
-18	36.3107	29.7548		-19	43.9417	25.3724		-19	21.7508	17.1542
-17	36.4841	29.8898		-18	44.1411	25.4911		-18	21.8591	17.2319
-16	36.649	30.018		-17	44.3329	25.609		-17	21.9727	17.312
-15	36.8067	30.132		-16	44.5184	25.7088		-16	22.0845	17.3876
-14	36.9561	30.2376		-15	44.7061	25.7996		-15	22.1882	17.4529
-13	37.0935	30.3325		-14	44.8839	25.8829		-14	22.283	17.5154
-12	37.2337	30.4288		-13	45.0398	25.9549		-13	22.3753	17.5747
-11	37.3526	30.5199		-12	45.192	26.0415		-12	22.4706	17.6307
-10	37.4844	30.5994		-11	45.3364	26.1034		-11	22.5587	17.6875
-9	37.619	30.6799		-10	45.4771	26.1697		-10	22.6537	17.7361
-8	37.74	30.7527		-9	45.6441	26.227		-9	22.7482	17.7843
-7	37.8635	30.816		-8	45.7693	26.285		-8	22.8439	17.8282
-6	37.9903	30.8766		-7	45.892	26.3485		-7	22.9365	17.8651
-5	38.1258	30.9367		-6	46.0275	26.3849		-6	23.0366	17.9013
-4	38.2687	30.9897		-5	46.1722	26.435		-5	23.1408	17.9366
-3	38.4243	31.0461		-4	46.3321	26.4908		-4	23.2519	17.9674
-2	38.6162	31.0903		-3	46.4954	26.5395		-3	23.3766	18.0006
-1	38.8738	31.1266		-2	46.6878	26.5813		-2	23.5308	18.0247
1	39.093	31.1526		-1	46.9577	26.6121		-1	23.7362	18.0464
2	38.7797	31.1347		1	47.1839	26.6376		1	23.8978	18.0625
3	38.6068	31.1197		2	46.8505	26.6213		2	23.662	18.0567
4	38.47	31.1048		3	46.665	26.6047		3	23.5227	18.049
5	38.3431	31.0714		4	46.4974	26.5933		4	23.4098	18.0392
6	38.2169	31.0253		5	46.3627	26.551		5	23.3063	18.0209
7	38.1001	30.9723		6	46.2302	26.5089		6	23.2045	17.9955
8	37.9889	30.9357		7	46.1036	26.4672		7	23.115	17.9638
9	37.8822	30.875		8	45.9931	26.4506		8	23.028	17.938
10	37.7728	30.8221		9	45.8859	26.4099		9	22.9429	17.9004
11	37.6582	30.7693		10	45.7476	26.3601		10	22.8657	17.8731
12	37.5345	30.695		11	45.6141	26.324		11	22.7844	17.8359
13	37.4098	30.6118		12	45.4732	26.2611		12	22.7023	17.7935
14	37.2802	30.5208		13	45.3357	26.1804		13	22.6137	17.7489
15	37.1427	30.4297		14	45.1933	26.1019		14	22.5253	17.6929
16	37.0022	30.323		15	45.0438	26.0385		15	22.4336	17.6388
17	36.8635	30.2078		16	44.89	25.9511		16	22.3356	17.577
18	36.7245	30.0986		17	44.7371	25.8447		17	22.2446	17.5142
19	36.5648	29.9752		18	44.5665	25.773		18	22.1541	17.4472
20	36.4044	29.8582		19	44.3711	25.6783		19	22.0539	17.3795
21	36.2375	29.7293		20	44.1882	25.5848		20	21.9455	17.3107
22	36.0633	29.5925		21	43.9903	25.4801		21	21.8391	17.2348
23	35.8924	29.4511		22	43.7996	25.3805		22	21.7289	17.1536
24	35.7116	29.3076		23	43.5774	25.2522		23	21.622	17.0736
25	35.5295	29.1586		24	43.3627	25.1292		24	21.5114	16.9919
26	35.3551	29.0169		25	43.15	25.0128		25	21.402	16.9044
27	35.1653	28.8731		26	42.9547	24.8941		26	21.2909	16.819
28	34.9855	28.7152		27	42.7292	24.7716		27	21.1715	16.7341
29	34.7952	28.5613		28	42.5161	24.6418		28	21.0645	16.6448
30	34.6004	28.3878		29	42.287	24.5128		29	20.9472	16.5549
31	34.3988	28.2313		30	42.0596	24.3627		30	20.8292	16.4576
32	34.1941	28.0629		31	41.821	24.2456		31	20.7021	16.3639
33	33.9852	27.8891		32	41.5584	24.1064		32	20.5816	16.2642
34	33.774	27.7166		33	41.3049	23.9649		33	20.4542	16.1637
35	33.5652	27.527		34	41.0588	23.8161		34	20.3233	16.0647
36	33.348	27.362		35	40.812	23.663		35	20.1938	15.9542
37	33.1427	27.187		36	40.5352	23.5298		36	20.0651	15.8566
38	32.9376	27.0075		37	40.274	23.3857		37	19.9441	15.7569
39	32.723	26.8276		38	40.0252	23.244		38	19.8204	15.648
40	32.5103	26.6437		39	39.7817	23.0853		39	19.688	15.5431
41	32.2962	26.4621		40	39.525	22.9337		40	19.5538	15.4378
42	32.0755	26.2753		41	39.2588	22.7743		41	19.4235	15.3324
43	31.8513	26.0904		42	38.9781	22.6259		42	19.2883	15.2241
44	31.616	25.8963		43	38.7346	22.4712		43	19.1465	15.117
45	31.3809	25.7053		44	38.4725	22.3033		44	19.0046	15.0057
46	31.1373	25.5164		45	38.1977	22.1409		45	18.8541	14.8947
47	30.8824	25.3177		46	37.9129	21.9755		46	18.7028	14.7859
48	30.6233	25.1149		47	37.6243	21.7996		47	18.5391	14.6704
49	30.3373	24.9201		48	37.3227	21.6227		48	18.3718	14.556
50	30.0048	24.7151		49	37.0005	21.4569		49	18.1814	14.4431
51	29.6973	24.5101		50	36.6307	21.2937		50	17.9481	14.3219
52	29.6382	24.3305		51	36.2903	21.1213		51	17.7543	14.2071
53	29.5156	24.1391		52	36.2046	20.9669		52	17.7367	14.1043
54	29.3719	23.9455		53	36.0425	20.8125		53	17.6874	13.9935
55	29.2353	23.7624		54	35.877	20.6498		54	17.6198	13.8829
56	29.0888	23.5785		55	35.6994	20.4921		55	17.5564	13.782
57	28.9283	23.4001		56	35.5186	20.3398		56	17.4855	13.6773
58	28.7742	23.2017		57	35.3436	20.1941		57	17.4016	13.5746
59	28.6047	23.0199		58	35.1572	20.0212		58	17.3251	13.4612
60	28.4401	22.8349		59	34.9602	19.867		59	17.2377	13.3565
61	28.2667	22.6393		60	34.782	19.7117		60	17.1488	13.2504
62	28.1013	22.4487		61	34.5853	19.5341		61	17.0567	13.1434
63	27.9237	22.2744		62	34.3866	19.3816		62	16.9618	13.0339
64	27.7501	22.085		63	34.1895	19.2402		63	16.864	12.9314
65	27.5788	21.9002		64	33.996	19.081		64	16.7666	12.8265
66	27.4024	21.7196		65	33.8117	18.9119		65	16.669	12.7228
67	27.2167	21.5347		66	33.6108	18.7647		66	16.571	12.6199
68	27.0338	21.3527		67	33.4042	18.6301		67	16.4704	12.5091
69	26.8557	21.1652		68	33.2089	18.4669		68	16.3684	12.406
70	26.6757	20.9782		69	33.0239	18.3084		69	16.2656	12.2982
71	26.4945	20.7927		70	32.8261	18.1594		70	16.1645	12.1909
72	26.3192	20.6102		71	32.6418	18.0109		71	16.0602	12.083
73	26.1359	20.4334		72	32.4374	17.8541		72	15.9598	11.9801
74	25.9584	20.2627		73	32.2488	17.7053		73	15.8498	11.8783
75	25.7748	20.0734		74	32.0575	17.58		74	15.7435	11.7763
76	25.5857	19.8875		75	31.862	17.4152		75	15.635	11.669
77	25.4027	19.7001		76	31.6678	17.2502		76	15.5214	11.5652
78	25.2152	19.5191		77	31.4723	17.0845		77	15.4173	11.4599
79	25.0335	19.3299		78	31.2707	16.9394		78	15.3002	11.3534
80	24.8455	19.1522		79	31.0775	16.7809		79	15.1941	11.2466
81	24.6582	18.9638		80	30.8767	16.6385		80	15.0846	11.1407
82	24.4794	18.7866		81	30.6892	16.4791		81	14.9745	11.0308
83	24.2942	18.6053		82	30.5033	16.3247		82	14.8671	10.9314
84	24.1107	18.4225		83	30.3084	16.1743		83	14.7569	10.8284
85	23.9225	18.2399		84	30.1167	16.0212		84	14.6475	10.7255
86	23.7431	18.0498		85	29.9236	15.866		85	14.5358	10.6199
87	23.5576	17.8683		86	29.7442	15.7051		86	14.4245	10.5128
88	23.3674	17.6861		87	29.558	15.5458		87	14.3108	10.4078
89	23.1879	17.4983		88	29.3714	15.3782		88	14.1956	10.3096
90	23.0148	17.3183		89	29.1862	15.2218		89	14.0871	10.2025
91	22.8314	17.1326		90	28.9949	15.0649		90	13.988	10.0999
92	22.6502	16.9534		91	28.8293	14.9139		91	13.8721	9.9937
93	22.4784	16.7728		92	28.6538	14.7581		92	13.7617	9.8903
94	22.3109	16.5966		93	28.4694	14.6093		93	13.6579	9.78757
95	22.1464	16.4086		94	28.3014	14.4539		94	13.5533	9.68856
96	21.9745	16.2336		95	28.1302	14.3003		95	13.4588	9.58425
97	21.811	16.0569		96	27.9738	14.1595		96	13.3521	9.48555
98	21.6616	15.8906		97	27.7967	14.0175		97	13.261	9.38647
99	21.5192	15.7118		98	27.6557	13.878		98	13.1707	9.29067
100	21.3784	15.5422		99	27.51	13.7254		99	13.0913	9.19183
101	21.2745	15.3747		100	27.3658	13.5724		100	13.023	9.09726
102	21.2175	15.2005		101	27.246	13.421		101	12.9819	9.00161
103	21.1275	15.0296		102	27.1793	13.2866		102	12.9793	8.89923
104	20.7896	14.849		103	27.091	13.1399		103	12.928	8.80351
105	20.5081	14.6657		104	26.7297	12.9911		104	12.6971	8.70113
106	20.2419	14.4869		105	26.4575	12.8494		105	12.502	8.5935
107	19.9975	14.309		106	26.1842	12.6956		106	12.3191	8.4914
108	19.75	14.1402		107	25.9169	12.5487		107	12.1512	8.3886
109	19.5141	13.9592		108	25.6551	12.3978		108	11.9812	8.29449
110	19.2854	13.7745		109	25.4085	12.2517		109	11.8183	8.19229
111	19.0573	13.6055		110	25.164	12.0978		110	11.6574	8.08704
112	18.8253	13.4352		111	24.9213	11.9534		111	11.5003	7.99114
113	18.6055	13.262		112	24.6908	11.8113		112	11.3437	7.89377
114	18.3889	13.0943		113	24.4524	11.6656		113	11.1911	7.79286
115	18.1742	12.9242		114	24.2201	11.517		114	11.0406	7.69724
116	17.963	12.7516		115	23.9913	11.3737		115	10.8945	7.60201
117	17.7565	12.5816		116	23.7657	11.2162		116	10.75	7.50384
118	17.5454	12.4125		117	23.5484	11.0575		117	10.6039	7.4099
119	17.3362	12.2563		118	23.3148	10.9139		118	10.4604	7.31344
120	17.1374	12.0946		119	23.0876	10.7716		119	10.3182	7.22416
121	16.9399	11.938		120	22.8688	10.6222		120	10.1816	7.1338
122	16.7352	11.7749		121	22.6376	10.4839		121	10.0488	7.04494
123	16.5415	11.6144		122	22.3997	10.3349		122	9.91338	6.95321
124	16.3423	11.4492		123	22.1795	10.1971		123	9.78621	6.86295
125	16.1541	11.2985		124	21.9465	10.0481		124	9.65714	6.7701
126	15.9594	11.1449		125	21.7399	9.91735		125	9.52968	6.68463
127	15.7683	10.9929		126	21.5125	9.79223		126	9.40184	6.5963
128	15.5787	10.8435		127	21.3	9.66595		127	9.27067	6.50793
129	15.3879	10.6925		128	21.0894	9.53951		128	9.14682	6.42345
130	15.2003	10.5424		129	20.8747	9.4111		129	9.01576	6.3368
131	15.0186	10.3985		130	20.6681	9.28367		130	8.89135	6.25232
132	14.83	10.2451		131	20.4457	9.1625		131	8.7723	6.17117
133	14.6543	10.1055		132	20.2372	9.03935		132	8.64432	6.08248
134	14.474	9.96021		133	20.0338	8.92493		133	8.52639	6.00256
135	14.3014	9.82519		134	19.8257	8.81643		134	8.40759	5.9159
136	14.1205	9.67993		135	19.6197	8.70497		135	8.29134	5.84018
137	13.9449	9.54476		136	19.4029	8.58446		136	8.17548	5.7577
138	13.7749	9.41597		137	19.205	8.47432		137	8.05811	5.68005
139	13.5965	9.28538		138	18.9998	8.37521		138	7.94515	5.60331
140	13.4243	9.15787		139	18.7843	8.2593		139	7.82929	5.53014
141	13.2471	9.03768		140	18.5966	8.15361		140	7.70961	5.45638
142	13.0747	8.9094		141	18.3813	8.04939		141	7.59676	5.38755
143	12.9009	8.78123		142	18.1811	7.94583		142	7.48145	5.31512
144	12.7318	8.65605		143	17.973	7.83471		143	7.36605	5.24286
145	12.5567	8.53606		144	17.7626	7.73576		144	7.25561	5.17033
146	12.3878	8.40608		145	17.554	7.6322		145	7.13824	5.10087
147	12.2089	8.28955		146	17.3401	7.51712		146	7.02834	5.02855
148	12.0237	8.16446		147	17.1332	7.40797		147	6.90456	4.96308
149	11.8308	8.04787		148	16.8981	7.29602		148	6.78411	4.8931
150	11.6338	7.93473		149	16.6798	7.19427		149	6.64884	4.82544
151	11.4121	7.81629		150	16.4523	7.09714		150	6.50566	4.7619
152	11.1427	7.70973		151	16.1976	7.00214		151	6.34454	4.69462
153	10.902	7.59968		152	15.8973	6.90747		152	6.14101	4.63469
154	10.9161	7.50337		153	15.618	6.81264		153	5.98389	4.57231
155	10.8674	7.41293		154	15.6146	6.73576		154	6.00718	4.51487
156	10.8114	7.32058		155	15.5277	6.65361		155	5.99478	4.46447
157	10.7437	7.22304		156	15.4234	6.57639		156	5.97976	4.41126
158	10.666	7.12869		157	15.3247	6.4865		157	5.95307	4.35813
159	10.5891	7.04242		158	15.2093	6.40369		158	5.91962	4.30535
160	10.5045	6.96196		159	15.0938	6.32236		159	5.88645	4.25817
161	10.4247	6.87445		160	14.9781	6.25156		160	5.84964	4.21323
162	10.3482	6.78967		161	14.8546	6.17781		161	5.81552	4.16434
163	10.2662	6.70716		162	14.7277	6.1024		162	5.78193	4.11828
164	10.1826	6.63062		163	14.61	6.02568		163	5.7475	4.0738
165	10.0994	6.54815		164	14.4883	5.95851		164	5.7115	4.03107
166	10.0154	6.47316		165	14.3721	5.89299		165	5.67094	3.98378
167	9.93391	6.40171		166	14.2476	5.82845		166	5.6335	3.9435
168	9.84727	6.32584		167	14.1319	5.76967		167	5.59602	3.90424
169	9.76394	6.25485		168	14.0222	5.70662		168	5.55368	3.86372
170	9.68086	6.18366		169	13.9111	5.64784		169	5.51186	3.82298
171	9.59685	6.11237		170	13.7978	5.58364		170	5.47137	3.78376
172	9.51763	6.04792		171	13.6875	5.51531		171	5.42923	3.74652
173	9.43172	5.98456		172	13.5917	5.46032		172	5.38836	3.70996
174	9.34895	5.92021		173	13.4743	5.40583		173	5.34717	3.67472
175	9.26144	5.85412		174	13.3772	5.34738		174	5.3023	3.63942
176	9.18742	5.79451		175	13.2506	5.29667		175	5.2588	3.60127
177	9.10959	5.72986		176	13.1352	5.24481		176	5.22444	3.5686
178	9.03207	5.67005		177	13.0247	5.18769		177	5.18798	3.53441
179	8.95789	5.61543		178	12.9119	5.13747		178	5.14809	3.50065
180	8.88403	5.56432		179	12.8051	5.09203		179	5.11264	3.47032
181	8.80609	5.50368		180	12.6915	5.0433		180	5.07635	3.44079
182	8.73115	5.4501		181	12.5825	4.98897		181	5.03786	3.40787
183	8.65342	5.39419		182	12.4755	4.94205		182	5.00364	3.37999
184	8.57698	5.34097		183	12.362	4.8841		183	4.96596	3.35085
185	8.49678	5.28718		184	12.2507	4.82581		184	4.93037	3.32423
186	8.43069	5.24492		185	12.138	4.77692		185	4.89132	3.29383
187	8.35482	5.19195		186	12.0369	4.73625		186	4.85881	3.27134
188	8.28188	5.13888		187	11.933	4.68736		187	4.82295	3.24395
189	8.20847	5.09327		188	11.8276	4.63928		188	4.78596	3.21533
190	8.14011	5.04211		189	11.7298	4.6024		189	4.75052	3.1905
191	8.07242	4.99285		190	11.6238	4.55449		190	4.71819	3.16402
192	8.00335	4.95285		191	11.5257	4.51416		191	4.68474	3.13579
193	7.93416	4.90822		192	11.4164	4.47926		192	4.65385	3.11432
194	7.862	4.86617		193	11.3131	4.44172		193	4.62124	3.08998
195	7.79678	4.83214		194	11.2158	4.39727		194	4.58352	3.06865
196	7.72579	4.79415		195	11.1146	4.37833		195	4.55217	3.04753
197	7.6631	4.75894		196	11.0081	4.34722		196	4.51869	3.02557
198	7.59278	4.71921		197	10.9141	4.3245		197	4.48877	3.00406
199	7.5287	4.68379		198	10.8174	4.29602		198	4.45284	2.98109
200	7.46595	4.64745		199	10.7211	4.26259		199	4.42356	2.96326
201	7.40135	4.61255		200	10.6268	4.23		200	4.3914	2.94357
202	7.33428	4.5725		201	10.5334	4.20448		201	4.35775	2.92252
203	7.27395	4.53626		202	10.4392	4.16217		202	4.32514	2.90203
204	7.21326	4.50013		203	10.3545	4.13089		203	4.29284	2.88263
205	7.15267	4.4658		204	10.2601	4.095		204	4.2637	2.86396
206	7.0873	4.43203		205	10.165	4.06454		205	4.23579	2.84435
207	7.0262	4.40073		206	10.0864	4.0349		206	4.20003	2.8268
208	6.97401	4.37036		207	10.0049	4.00922		207	4.16966	2.80827
209	6.91414	4.33773		208	9.93612	3.98699		208	4.1422	2.79279
210	6.8568	4.30386		209	9.84442	3.96164		209	4.11397	2.77482
211	6.80074	4.27266		210	9.76111	3.93662		210	4.0848	2.75489
212	6.74062	4.24646		211	9.68719	3.91077		211	4.05562	2.73903
213	6.68292	4.20924		212	9.60635	3.88393		212	4.02651	2.72397
214	6.6266	4.17383		213	9.52651	3.85282		213	3.99898	2.70383
215	6.57039	4.15005		214	9.4409	3.8268		214	3.97082	2.68299
216	6.5165	4.1203		215	9.35545	3.80754		215	3.9435	2.6694
217	6.45751	4.09054		216	9.28894	3.77939		216	3.91587	2.65245
218	6.40825	4.06162		217	9.19937	3.75584		217	3.89023	2.63532
219	6.35384	4.03135		218	9.11804	3.72851		218	3.86708	2.62005
220	6.30205	4.00417		219	9.03803	3.70497		219	3.84116	2.60506
221	6.24914	3.97406		220	8.96279	3.68884		220	3.81668	2.5894
222	6.1989	3.95017		221	8.87751	3.67386		221	3.79419	2.57017
223	6.14567	3.92582		222	8.80573	3.65558		222	3.77167	2.55774
224	6.09399	3.90215		223	8.73	3.63418		223	3.74502	2.54453
225	6.04597	3.87559		224	8.65525	3.62068		224	3.7204	2.52944
226	5.99223	3.84959		225	8.58347	3.60142		225	3.6977	2.51431
227	5.94837	3.82493		226	8.51696	3.58149		226	3.67031	2.49827
228	5.89453	3.79981		227	8.4567	3.5619		227	3.64744	2.4838
229	5.84671	3.77948		228	8.38755	3.54116		228	3.62232	2.46958
230	5.79508	3.75261		229	8.31413	3.52124		229	3.60145	2.45918
231	5.75266	3.73202		230	8.24399	3.49737		230	3.57861	2.44485
232	5.70701	3.70984		231	8.18011	3.4837		231	3.55711	2.43368
233	5.66032	3.69043		232	8.10784	3.46378		232	3.53588	2.42013
234	5.61677	3.67468		233	8.04182	3.446		233	3.51291	2.40979
235	5.5758	3.65769		234	7.97316	3.44221		234	3.4914	2.39918
236	5.5289	3.63865		235	7.91554	3.42657		235	3.47004	2.39081
237	5.48479	3.62315		236	7.85891	3.41258		236	3.44836	2.38009
238	5.4379	3.60781		237	7.78745	3.39628		237	3.4271	2.37151
239	5.39914	3.58769		238	7.72242	3.38936		238	3.40555	2.36226
240	5.35554	3.57698		239	7.66217	3.37076		239	3.38566	2.35064
241	5.31292	3.55917		240	7.60537	3.36203		240	3.36591	2.34346
242	5.27364	3.53786		241	7.54725	3.33882		241	3.34535	2.33624
243	5.23457	3.52185		242	7.49358	3.31742		242	3.32475	2.32559
244	5.19143	3.50445		243	7.43513	3.29733		243	3.30822	2.31754
245	5.14974	3.48777		244	7.37554	3.28745		244	3.28875	2.30689
246	5.11021	3.47269		245	7.32367	3.26375		245	3.26917	2.30118
247	5.06995	3.45349		246	7.2733	3.24695		246	3.25001	2.29267
248	5.035	3.43718		247	7.21913	3.22884		247	3.22966	2.28402
249	4.99387	3.41936		248	7.17468	3.21271		248	3.21281	2.27607
250	4.95465	3.40305		249	7.11047	3.19806		249	3.19232	2.26651
251	4.92227	3.38884		250	7.04676	3.18538		250	3.17751	2.2568
252	4.88269	3.37402		251	7.00263	3.16908		251	3.16259	2.25022
253	4.84424	3.35837		252	6.95193	3.16217		252	3.14269	2.24104
254	4.81243	3.34637		253	6.89118	3.15048		253	3.12427	2.23183
255	4.77778	3.33227		254	6.85084	3.13846		254	3.10879	2.2271
256	4.74695	3.31817		255	6.80375	3.12644		255	3.09187	2.22006
257	4.7121	3.29927		256	6.75617	3.11623		256	3.07877	2.2118
258	4.67658	3.28352		257	6.70053	3.10125		257	3.06283	2.20287
259	4.6458	3.26988		258	6.64027	3.08709		258	3.04721	2.19411
260	4.61229	3.25835		259	6.60372	3.07623		259	3.03159	2.1864
261	4.57652	3.24965		260	6.56322	3.06404		260	3.01625	2.18132
262	4.54867	3.23462		261	6.50626	3.05878		261	3.00133	2.17467
263	4.51691	3.22603		262	6.46477	3.04857		262	2.9897	2.16633
264	4.4818	3.21439		263	6.41785	3.0456		263	2.97562	2.16171
265	4.44989	3.19705		264	6.37833	3.03161		264	2.95846	2.15765
266	4.4189	3.18624		265	6.32993	3.01745		265	2.94568	2.149
267	4.39342	3.17594		266	6.28433	3.01383		266	2.93058	2.14238
268	4.36053	3.16601		267	6.24712	3.00576		267	2.91773	2.13835
269	4.33453	3.15226		268	6.20547	3.00181		268	2.90305	2.13127
270	4.30108	3.13697		269	6.15591	2.98897		269	2.89247	2.12318
271	4.27199	3.12719		270	6.1057	2.97349		270	2.87808	2.11488
272	4.24157	3.11525		271	6.07014	2.96559		271	2.8626	2.11124
273	4.21594	3.10017		272	6.02486	2.95407		272	2.8496	2.10423
274	4.19339	3.0873		273	5.9893	2.94024		273	2.83633	2.09548
275	4.16534	3.07706		274	5.94501	2.92822		274	2.82806	2.09071
276	4.14202	3.06414		275	5.90797	2.91307		275	2.81472	2.0877
277	4.10954	3.0558		276	5.8729	2.89891		276	2.80421	2.08276
278	4.08473	3.04231		277	5.82285	2.89249		277	2.79066	2.07975
279	4.05611	3.03289		278	5.78745	2.87833		278	2.77773	2.07418
280	4.03572	3.02203		279	5.74761	2.87521		279	2.76411	2.06914
281	4.00793	3.01132		280	5.71814	2.86352		280	2.75402	2.06434
282	3.98487	3.00021		281	5.68308	2.84936		281	2.74029	2.05842
283	3.96258	2.98847		282	5.65509	2.84294		282	2.72744	2.05289
284	3.94183	2.97781		283	5.622	2.83915		283	2.72008	2.04483
285	3.92109	2.96932		284	5.60504	2.82318		284	2.70996	2.04014
286	3.90004	2.95748		285	5.57376	2.81561		285	2.70278	2.03706
287	3.87873	2.94343		286	5.54083	2.80853		286	2.69066	2.03023
288	3.86472	2.93035		287	5.51416	2.80293		287	2.68089	2.02245
289	3.84352	2.92145		288	5.50016	2.78729		288	2.67339	2.01548
290	3.82452	2.90822		289	5.46641	2.77807		289	2.66495	2.01282
291	3.80666	2.89607		290	5.43727	2.76803		290	2.65591	2.00648
292	3.78597	2.88773		291	5.40583	2.76572		291	2.64968	1.99895
293	3.76697	2.87924		292	5.37027	2.76243		292	2.64148	1.99356
294	3.75127	2.87136		293	5.34722	2.75733		293	2.63238	1.98911
295	3.72971	2.86148		294	5.32186	2.75733		294	2.62548	1.98438
296	3.71087	2.85386		295	5.28861	2.74959		295	2.61571	1.97884
297	3.69506	2.84357		296	5.25486	2.74877		296	2.60789	1.97597
298	3.68106	2.8359		297	5.23115	2.73675		297	2.60289	1.97072
299	3.66876	2.82699		298	5.2002	2.73741		298	2.59805	1.96585
300	3.65373	2.81515		299	5.17616	2.73609		299	2.59508	1.96165
301	3.63515	2.80635		300	5.16184	2.72868		300	2.58674	1.95737
302	3.62588	2.80028		301	5.13632	2.71666		301	2.57998	1.95359
303	3.61497	2.79456		302	5.12068	2.71073		302	2.57662	1.95153
304	3.59881	2.78576		303	5.10504	2.70382		303	2.57248	1.95023
305	3.58836	2.77696		304	5.08034	2.69723		304	2.56618	1.94512
306	3.57611	2.77047		305	5.06865	2.69015		305	2.56082	1.94193
307	3.56252	2.76749		306	5.04824	2.68275		306	2.5541	1.9407
308	3.55001	2.76239		307	5.02601	2.68357		307	2.54811	1.93913
309	3.53626	2.75483		308	5.01037	2.68242		308	2.5431	1.93597
310	3.52098	2.74891		309	4.98617	2.66809		309	2.53848	1.93419
311	3.51156	2.73712		310	4.95357	2.66315		310	2.53378	1.93219
312	3.49699	2.73074		311	4.93579	2.65097		311	2.52975	1.9261
313	3.48783	2.72456		312	4.92147	2.64669		312	2.52198	1.92326
314	3.47959	2.71715		313	4.90385	2.64076		313	2.51757	1.92147
315	3.4696	2.71226		314	4.88508	2.64109		314	2.51595	1.91787
316	3.45941	2.70623		315	4.87093	2.63895		315	2.51063	1.91626
317	3.44778	2.70103		316	4.84722	2.63303		316	2.50874	1.91356
318	3.44335	2.69733		317	4.82911	2.62776		317	2.50478	1.91174
319	3.43362	2.69084		318	4.81725	2.62265		318	2.50377	1.91132
320	3.42364	2.68745		319	4.80507	2.62068		319	2.50019	1.90848
321	3.41514	2.67839		320	4.78795	2.62002		320	2.49637	1.90904
322	3.40819	2.67092		321	4.76951	2.60405		321	2.49333	1.9062
323	3.40361	2.66629		322	4.75617	2.60175		322	2.48923	1.90274
324	3.39533	2.65996		323	4.74844	2.59993		323	2.48898	1.90179
325	3.38848	2.65368		324	4.7402	2.59467		324	2.48583	1.89951
326	3.37994	2.64925		325	4.72045	2.5945		325	2.48555	1.89429
327	3.3734	2.64616		326	4.70431	2.5894		326	2.48391	1.8924
328	3.36763	2.64328		327	4.70217	2.58627		327	2.47995	1.89013
329	3.36274	2.63576		328	4.69542	2.58396		328	2.47778	1.88915
330	3.35415	2.62763		329	4.68686	2.57903		329	2.47669	1.88466
331	3.35126	2.62197		330	4.6732	2.57425		330	2.47168	1.88148
332	3.34437	2.62032		331	4.66908	2.57211		331	2.47102	1.87965
333	3.33814	2.6124		332	4.65492	2.56898		332	2.4707	1.88046
334	3.3262	2.60581		333	4.64439	2.55828		333	2.46699	1.87815
335	3.31966	2.59639		334	4.62101	2.55038		334	2.46195	1.87601
336	3.31075	2.58769		335	4.60981	2.54363		335	2.45949	1.87146
337	3.30648	2.58321		336	4.60109	2.53474		336	2.4561	1.86789
338	3.29979	2.57868		337	4.58824	2.52601		337	2.45617	1.86799
339	3.29454	2.57369		338	4.5726	2.5219		338	2.45459	1.86554
340	3.28435	2.56514		339	4.56503	2.52041		339	2.45364	1.8634
341	3.27426	2.55845		340	4.55334	2.50971		340	2.45116	1.86022
342	3.26288	2.54996		341	4.54017	2.5023		341	2.44723	1.85794
343	3.25413	2.54275		342	4.52684	2.49654		342	2.44464	1.85493
344	3.24667	2.53837		343	4.5107	2.48979		343	2.44135	1.85237
345	3.24147	2.52942		344	4.49802	2.4786		344	2.43879	1.85219
346	3.2355	2.52077		345	4.49687	2.47201		345	2.43578	1.84715
347	3.22633	2.51269		346	4.48205	2.45983		346	2.43396	1.84375
348	3.22052	2.50528		347	4.47333	2.45407		347	2.42909	1.84015
349	3.2128	2.49807		348	4.46855	2.44304		348	2.42706	1.83692
350	3.20688	2.49143		349	4.46427	2.4381		349	2.42251	1.83318
351	3.1988	2.48577		350	4.45851	2.4325		350	2.41914	1.82981
352	3.18989	2.47686		351	4.43793	2.42624		351	2.41718	1.82834
353	3.18649	2.47032		352	4.42493	2.42246		352	2.41249	1.82305
354	3.18196	2.46168		353	4.42196	2.41818		353	2.4099	1.81899
355	3.17043	2.45468		354	4.41126	2.41159		354	2.40794	1.815
356	3.16091	2.44726		355	4.39035	2.40846		355	2.40506	1.80922
357	3.15396	2.43856		356	4.37422	2.4055		356	2.40419	1.80481
358	3.14397	2.43192		357	4.36648	2.39216		357	2.40111	1.80158
359	3.136	2.42075		358	4.35397	2.38377		358	2.39641	1.79955
360	3.13373	2.41159		359	4.3403	2.37899		359	2.39256	1.79307
361	3.12308	2.40614		360	4.34211	2.37323		360	2.39032	1.78789
362	3.11659	2.398		361	4.33421	2.36632		361	2.38415	1.78596
363	3.1047	2.38977		362	4.3138	2.35594		362	2.38286	1.78302
364	3.09821	2.38009		363	4.29881	2.34821		363	2.37768	1.77945
365	3.08854	2.36861		364	4.28367	2.3375		364	2.37526	1.77377
366	3.07824	2.35806		365	4.26885	2.32746		365	2.37242	1.76827
367	3.07021	2.34972		366	4.25798	2.31709		366	2.36731	1.76421
368	3.05652	2.33829		367	4.24695	2.3082		367	2.36388	1.75997
369	3.04283	2.3315		368	4.22786	2.29388		368	2.3568	1.75426
370	3.03361	2.321		369	4.20662	2.28433		369	2.35312	1.75122
371	3.02352	2.3123		370	4.19592	2.27461		370	2.34885	1.74554
372	3.01446	2.30365		371	4.18439	2.27099		371	2.34594	1.74138
373	3.00057	2.29274		372	4.17287	2.25683		372	2.34286	1.73822
374	2.98955	2.28352		373	4.15361	2.243		373	2.3361	1.73314
375	2.98101	2.27575		374	4.13879	2.23708		374	2.33018	1.72859
376	2.96989	2.26685		375	4.12924	2.22687		375	2.32706	1.72621
377	2.96026	2.25578		376	4.1192	2.22341		376	2.32065	1.72288
378	2.94842	2.2478		377	4.10224	2.2165		377	2.31789	1.71847
379	2.93736	2.23596		378	4.08051	2.21008		378	2.31547	1.71525
380	2.93005	2.2287		379	4.06931	2.19559		379	2.30997	1.71034
381	2.91872	2.22268		380	4.05598	2.19213		380	2.30815	1.70747
382	2.90951	2.21311		381	4.03852	2.18785		381	2.30479	1.70474
383	2.90034	2.20636		382	4.02486	2.18126		382	2.30167	1.69963
384	2.89149	2.19483		383	4.0112	2.17929		383	2.2982	1.69518
385	2.88078	2.18938		384	4.00543	2.16958		384	2.29561	1.68996
386	2.86766	2.18093		385	3.99506	2.16727		385	2.2899	1.68635
387	2.85489	2.17141		386	3.97629	2.15756		386	2.28419	1.68386
388	2.84172	2.15967		387	3.95374	2.15558		387	2.27971	1.67794
389	2.83152	2.14742		388	3.93876	2.14537		388	2.2739	1.67273
390	2.81953	2.14253		389	3.9325	2.13204		389	2.26871	1.66674
391	2.80959	2.13291		390	3.91241	2.13517		390	2.26405	1.66309
392	2.8027	2.12338		391	3.9004	2.12891		391	2.26111	1.65791
393	2.79328	2.11582		392	3.90204	2.11804		392	2.25537	1.65161
394	2.7855	2.10393		393	3.89381	2.11261		393	2.25302	1.6481
395	2.77588	2.09579		394	3.88377	2.10619		394	2.2477	1.6411
396	2.76636	2.08581		395	3.86763	2.09977		395	2.24279	1.63826
397	2.7575	2.0787		396	3.86615	2.0917		396	2.23845	1.63297
398	2.74216	2.07119		397	3.85216	2.08775		397	2.23456	1.62954
399	2.73104	2.06342		398	3.83322	2.08561		398	2.22728	1.62642
400	2.71921	2.05328		399	3.81264	2.07228		399	2.22392	1.62446
401	2.70819	2.04005		400	3.79437	2.06009		400	2.22076	1.62001
402	2.69898	2.03011		401	3.78745	2.05466		401	2.21491	1.61381
403	2.68317	2.02033		402	3.76902	2.03918		402	2.21215	1.61175
404	2.66958	2.0122		403	3.74613	2.03145		403	2.2056	1.60846
405	2.66042	2.00288		404	3.73098	2.02486		404	2.20108	1.60565
406	2.65182	1.99017		405	3.71699	2.01696		405	2.19698	1.60492
407	2.64153	1.98131		406	3.69937	2.00626		406	2.19407	1.5991
408	2.63015	1.96922		407	3.68637	2.00049		407	2.1897	1.59476
409	2.61847	1.96103		408	3.67517	1.98864		408	2.18448	1.5893
410	2.60956	1.94935		409	3.66958	1.98271		409	2.17807	1.58555
411	2.59942	1.93591		410	3.65262	1.96724		410	2.17435	1.58005
412	2.58836	1.92361		411	3.63912	1.95868		411	2.17117	1.57399
413	2.57961	1.91208		412	3.6327	1.9483		412	2.16658	1.56842
414	2.56792	1.90632		413	3.62595	1.94205		413	2.16133	1.56135
415	2.55968	1.90014		414	3.61442	1.93711		414	2.15733	1.55928
416	2.55006	1.89195		415	3.60718	1.93102		415	2.15246	1.55574
417	2.54043	1.883		416	3.59187	1.92624		416	2.14921	1.55157
418	2.5305	1.8761		417	3.58084	1.92097		417	2.14357	1.54723
419	2.52545	1.86879		418	3.56931	1.92328		418	2.14105	1.54439
420	2.51706	1.86169		419	3.56421	1.91735		419	2.13691	1.54317
421	2.50723	1.85268		420	3.55334	1.90747		420	2.13359	1.54023
422	2.4973	1.84202		421	3.54593	1.90254		421	2.12896	1.53536
423	2.4886	1.83369		422	3.5354	1.90319		422	2.12427	1.53028
424	2.47918	1.82576		423	3.52223	1.89974		423	2.12276	1.5259
425	2.46914	1.81706		424	3.51037	1.89414		424	2.12108	1.52079
426	2.46168	1.80754		425	3.49852	1.88755		425	2.11618	1.51592
427	2.45138	1.79745		426	3.4893	1.87932		426	2.11338	1.5101
428	2.44114	1.78607		427	3.47366	1.86747		427	2.10956	1.50541
429	2.43105	1.77747		428	3.46296	1.85364		428	2.10287	1.501
430	2.41679	1.76903		429	3.45044	1.85084		429	2.09842	1.49704
431	2.40449	1.75781		430	3.43217	1.84014		430	2.09149	1.49266
432	2.39435	1.74628		431	3.41933	1.82911		431	2.08774	1.48755
433	2.38235	1.73774		432	3.4083	1.8166		432	2.08343	1.48194
434	2.37293	1.72899		433	3.3948	1.80672		433	2.0773	1.47921
435	2.35935	1.71874		434	3.37718	1.80458		434	2.07341	1.4741
436	2.35106	1.71066		435	3.35808	1.79519		435	2.0698	1.47007
437	2.34087	1.70083		436	3.34705	1.78943		436	2.06784	1.46545
438	2.33258	1.69486		437	3.33899	1.77494		437	2.06143	1.46188
439	2.32079	1.68817		438	3.32796	1.76836		438	2.05769	1.46117
440	2.3108	1.67689		439	3.31083	1.76276		439	2.05264	1.45736
441	2.30252	1.6703		440	3.29964	1.75058		440	2.04693	1.45228
442	2.28991	1.66155		441	3.29239	1.74053		441	2.04242	1.45067
443	2.28234	1.65188		442	3.26342	1.73098		442	2.03982	1.44766
444	2.27029	1.64724		443	3.24992	1.72654		443	2.03552	1.44146
445	2.26082	1.63978		444	3.23576	1.71962		444	2.03117	1.44012
446	2.25202	1.63108		445	3.22193	1.71139		445	2.02963	1.43666
447	2.24126	1.62228		446	3.21255	1.70234		446	2.02634	1.43242
448	2.2372	1.61445		447	3.20119	1.69246		447	2.02343	1.43039
449	2.22736	1.60792		448	3.19641	1.68126		448	2.02298	1.42713
450	2.21892	1.60174		449	3.18653	1.67995		449	2.01919	1.42198
451	2.21136	1.59716		450	3.17912	1.67649		450	2.01506	1.41956
452	2.20224	1.59376		451	3.16661	1.67353		451	2.01464	1.4169
453	2.1955	1.58764		452	3.16348	1.67007		452	2.01128	1.41638
454	2.19004	1.58166		453	3.15789	1.6648		453	2.01051	1.41316
455	2.18243	1.57338		454	3.15377	1.65937		454	2.00925	1.41032
456	2.17244	1.5671		455	3.14735	1.65097		455	2.0069	1.40349
457	2.16426	1.56221		456	3.14488	1.64323		456	2.0021	1.40114
458	2.15803	1.55588		457	3.13434	1.63747		457	1.9987	1.39943
459	2.15067	1.54954		458	3.12693	1.6355		458	1.99814	1.39603
460	2.14104	1.54481		459	3.11245	1.62628		459	1.99681	1.39417
461	2.13517	1.53894		460	3.09911	1.62496		460	1.99457	1.3926
462	2.12529	1.53482		461	3.09203	1.62249		461	1.99184	1.38923
463	2.11592	1.52973		462	3.07557	1.62282		462	1.98837	1.3857
464	2.10871	1.52087		463	3.05894	1.61179		463	1.98595	1.38482
465	2.09873	1.51583		464	3.05087	1.60323		464	1.98165	1.3803
466	2.09317	1.50795		465	3.03737	1.59845		465	1.97895	1.37838
467	2.08653	1.49956		466	3.03243	1.58956		466	1.978	1.37522
468	2.07917	1.49251		467	3.0242	1.57804		467	1.97737	1.37186
469	2.07284	1.48644		468	3.01679	1.5703		468	1.97342	1.36997
470	2.06584	1.48258		469	3.0107	1.56767		469	1.97086	1.36601
471	2.05863	1.47995		470	3.0056	1.56767		470	1.97072	1.36416
472	2.05106	1.47933		471	2.99424	1.56602		471	1.96774	1.36247
473	2.0453	1.47362		472	2.98057	1.56404		472	1.96592	1.36142
474	2.03753	1.47007		473	2.973	1.56026		473	1.96431	1.36006
475	2.03161	1.46652		474	2.9651	1.55334		474	1.95944	1.35985
476	2.02641	1.46024		475	2.95851	1.54692		475	1.95822	1.35932
477	2.02008	1.45622		476	2.94979	1.53852		476	1.95829	1.35694
478	2.01544	1.45529		477	2.94172	1.53852		477	1.95499	1.35477
479	2.00659	1.45447		478	2.93415	1.53902		478	1.95566	1.35361
480	2.00458	1.45102		479	2.92229	1.53573		479	1.95307	1.35246
481	1.99933	1.44891		480	2.91735	1.53457		480	1.95429	1.35221
482	1.9914	1.44618		481	2.90616	1.53342		481	1.95331	1.35036
483	1.98651	1.44325		482	2.89891	1.53112		482	1.95037	1.35043
484	1.98584	1.44165		483	2.8948	1.52996		483	1.94963	1.34951
485	1.98476	1.43702		484	2.89595	1.52288		484	1.94876	1.3498
486	1.98497	1.43388		485	2.89463	1.51581		485	1.94893	1.34755
487	1.98173	1.43265		486	2.89134	1.51729		486	1.94953	1.34605
488	1.97658	1.42945		487	2.89035	1.5191		487	1.94841	1.34433
489	1.97313	1.42616		488	2.87784	1.51679		488	1.94981	1.34384
490	1.9705	1.42379		489	2.86664	1.51152		489	1.95019	1.34335
491	1.96742	1.42117		490	2.85775	1.50988		490	1.95107	1.34293
492	1.96386	1.42178		491	2.84656	1.50988		491	1.95132	1.34244
493	1.96026	1.41957		492	2.84195	1.51334		492	1.95068	1.34367
494	1.95815	1.41458		493	2.83882	1.51037		493	1.94956	1.34363
495	1.95563	1.41072		494	2.83569	1.50642		494	1.94981	1.34121
496	1.95048	1.41056		495	2.82565	1.50823		495	1.95188	1.33992
497	1.94765	1.40922		496	2.81956	1.5112		496	1.94956	1.3403
498	1.94204	1.4067		497	2.81133	1.5135		497	1.94865	1.3382
499	1.94013	1.40315		498	2.8031	1.51152		498	1.94771	1.33656
500	1.93597	1.40238		499	2.79651	1.50659		499	1.94872	1.3368
501	1.93324	1.40068		500	2.78811	1.50757		500	1.94876	1.33536
502	1.93097	1.39739		501	2.78795	1.50132		501	1.94575	1.33673
503	1.92665	1.3962		502	2.77758	1.50395		502	1.9469	1.3333
504	1.92222	1.39332		503	2.77231	1.49984		503	1.94725	1.33372
505	1.91646	1.39414		504	2.76391	1.49786		504	1.94718	1.33323
506	1.91718	1.39435		505	2.75486	1.49704		505	1.94638	1.33547
507	1.91666	1.38992		506	2.75173	1.49753		506	1.94683	1.33575
508	1.91538	1.38858		507	2.74877	1.49802		507	1.94914	1.33459
509	1.91502	1.38863		508	2.743	1.49555		508	1.94939	1.33368
510	1.91198	1.38694		509	2.74037	1.49901		509	1.95033	1.33316
511	1.90915	1.38658		510	2.73872	1.50082		510	1.94988	1.33186
512	1.90632	1.38596		511	2.73329	1.49885		511	1.95054	1.3333
513	1.90508	1.38405		512	2.72868	1.49572		512	1.95111	1.33445
514	1.90318	1.38446		513	2.73066	1.49671		513	1.95118	1.33442
515	1.90302	1.38395		514	2.72917	1.50082		514	1.95139	1.33505
516	1.89844	1.38472		515	2.72884	1.50016		515	1.9524	1.3348
517	1.89391	1.38591		516	2.72292	1.49885		516	1.95072	1.33666
518	1.89278	1.38519		517	2.71452	1.50115		517	1.95033	1.33754
519	1.88954	1.38344		518	2.71485	1.49621		518	1.95079	1.33701
520	1.88645	1.37875		519	2.71057	1.49193		519	1.95114	1.33785
521	1.88588	1.37813		520	2.70267	1.48716		520	1.94953	1.33554
522	1.88495	1.3734		521	2.69806	1.48173		521	1.95075	1.33726
523	1.88423	1.37407		522	2.69888	1.47514		522	1.94981	1.3355
524	1.88413	1.36882		523	2.69822	1.47135		523	1.95149	1.33614
525	1.88289	1.3666		524	2.69476	1.46625		524	1.95289	1.33533
526	1.88053	1.36732		525	2.68867	1.46444		525	1.95293	1.33564
527	1.88125	1.36933		526	2.68192	1.46444		526	1.95247	1.33722
528	1.8796	1.36619		527	2.68159	1.46296		527	1.95436	1.33981
529	1.87975	1.36413		528	2.68094	1.45835		528	1.95391	1.33967
530	1.87898	1.36279		529	2.68225	1.45473		529	1.95601	1.34146
531	1.88073	1.36264		530	2.68472	1.45341		530	1.95541	1.34058
532	1.88289	1.36413		531	2.68719	1.45407		531	1.95769	1.3437
533	1.88084	1.36408		532	2.68884	1.4539		532	1.95843	1.34573
534	1.87553	1.3647		533	2.68176	1.45209		533	1.95913	1.3457
535	1.87358	1.36454		534	2.67204	1.45505		534	1.9592	1.34584
536	1.86864	1.3648		535	2.67336	1.45785		535	1.95559	1.34545
537	1.86503	1.36465		536	2.67056	1.45884		536	1.95191	1.34622
538	1.86519	1.36609		537	2.65887	1.45818		537	1.95209	1.34706
539	1.86411	1.36609		538	2.662	1.46164		538	1.94988	1.34615
540	1.86194	1.36526		539	2.66546	1.46131		539	1.94946	1.34727
541	1.86117	1.36521		540	2.6676	1.46197		540	1.94991	1.34622
542	1.86097	1.36408		541	2.66381	1.45983		541	1.95037	1.34654
543	1.85757	1.36424		542	2.66612	1.45802		542	1.95086	1.34622
544	1.85592	1.36228		543	2.66233	1.46032		543	1.95079	1.34577
545	1.85613	1.36249		544	2.66299	1.45736		544	1.95093	1.34475
546	1.85839	1.36037		545	2.662	1.45357		545	1.95254	1.34552
547	1.85731	1.36058		546	2.65772	1.4483		546	1.95412	1.34643
548	1.85829	1.3614		547	2.6569	1.44551		547	1.95436	1.34769
549	1.85778	1.36104		548	2.65575	1.44304		548	1.95457	1.34948
550	1.85937	1.36063		549	2.65492	1.44386		549	1.95342	1.34874
551	1.85778	1.35955		550	2.65591	1.44073		550	1.95531	1.34906
552	1.85613	1.35883		551	2.65031	1.44155		551	1.95471	1.34787
553	1.85675	1.35621		552	2.65097	1.43727		552	1.95471	1.34955
554	1.85644	1.35559		553	2.6462	1.43908		553	1.95433	1.34874
555	1.85736	1.35451		554	2.6457	1.43744		554	1.95377	1.34843
556	1.85304	1.35466		555	2.64636	1.43876		555	1.95254	1.34759
557	1.85093	1.3561		556	2.6378	1.43744		556	1.95026	1.34685
558	1.84702	1.35615		557	2.6355	1.43546		557	1.94841	1.34787
559	1.84475	1.35559		558	2.63154	1.43447		558	1.94813	1.34832
560	1.84197	1.35368		559	2.62858	1.43464		559	1.94739	1.34899
561	1.83894	1.35394		560	2.62265	1.43266		560	1.94659	1.34948
562	1.8394	1.35317		561	2.62051	1.43217		561	1.94533	1.35001
563	1.83909	1.3509		562	2.62331	1.43069		562	1.94659	1.35137
564	1.8395	1.34977		563	2.61508	1.42921		563	1.94911	1.35018
565	1.83719	1.34869		564	2.61146	1.42904		564	1.94953	1.35102
566	1.83796	1.34833		565	2.60586	1.42674		565	1.94967	1.35144
567	1.83904	1.34653		566	2.60685	1.43151		566	1.95005	1.35057
568	1.83955	1.3437		567	2.60504	1.43497		567	1.94995	1.34923
569	1.83883	1.34303		568	2.59631	1.43299		568	1.9523	1.34836
570	1.83919	1.34488		569	2.5894	1.43596		569	1.95359	1.34738
571	1.83755	1.34236		570	2.58676	1.4409		570	1.95443	1.34867
572	1.83487	1.34231		571	2.5838	1.44057		571	1.9544	1.3472
573	1.83214	1.34153		572	2.5759	1.44106		572	1.95622	1.34895
574	1.83147	1.34442		573	2.56948	1.4409		573	1.95604	1.3506
575	1.83065	1.34694		574	2.56684	1.44501		574	1.95618	1.35095
576	1.82916	1.34576		575	2.56651	1.44765		575	1.95562	1.35309
577	1.82854	1.34241		576	2.56931	1.44732		576	1.95506	1.35323
578	1.82823	1.34148		577	2.56141	1.44551		577	1.95913	1.35169
579	1.82874	1.33958		578	2.56174	1.446		578	1.9592	1.35123
580	1.82622	1.33814		579	2.5596	1.44369		579	1.96007	1.3513
581	1.82344	1.33567		580	2.55087	1.44551		580	1.95993	1.35036
582	1.82164	1.33438		581	2.54445	1.44188		581	1.95776	1.34822
583	1.82241	1.33284		582	2.53885	1.4432		582	1.95962	1.34745
584	1.82288	1.3317		583	2.53885	1.44122		583	1.9613	1.34888
585	1.82246	1.3315		584	2.53721	1.4409		584	1.96329	1.34997
586	1.82303	1.33042		585	2.52848	1.4381		585	1.96764	1.35302
587	1.82452	1.3298		586	2.52815	1.43398		586	1.97209	1.35344
588	1.82257	1.32867		587	2.53062	1.43447		587	1.97401	1.35445
589	1.82349	1.32846		588	2.52651	1.43711		588	1.97559	1.35526
590	1.82354	1.3282		589	2.52354	1.44106		589	1.97814	1.35515
591	1.8238	1.32748		590	2.52157	1.43876		590	1.97814	1.35634
592	1.8256	1.32578		591	2.52601	1.44106		591	1.97969	1.3554
593	1.82529	1.32614		592	2.52552	1.43958		592	1.98186	1.35606
594	1.82288	1.32553		593	2.52437	1.43826		593	1.98256	1.35887
595	1.82097	1.32486		594	2.5112	1.43974		594	1.98462	1.35999
596	1.82133	1.32424		595	2.51432	1.43678		595	1.98315	1.36023
597	1.82221	1.32172		596	2.51037	1.43941		596	1.98613	1.35901
598	1.82174	1.32167		597	2.50313	1.43991		597	1.98914	1.3589
599	1.8203	1.31986		598	2.49802	1.43991		598	1.99117	1.36055
600	1.8201	1.31976		599	2.50066	1.43694		599	1.99156	1.36219
601	1.81891	1.32095		600	2.49852	1.43563		600	1.99296	1.36545
602	1.81634	1.32033		601	2.49523	1.43365		601	1.99534	1.36811
603	1.81526	1.31889		602	2.49111	1.43431		602	1.99545	1.36748
604	1.81521	1.31909		603	2.49276	1.42871		603	1.99618	1.36776
605	1.8134	1.31441		604	2.48337	1.42805		604	1.99709	1.36944
606	1.80903	1.31075		605	2.4758	1.42344		605	2.00011	1.36923
607	1.80836	1.30983		606	2.47004	1.42114		606	2.00018	1.37071
608	1.80769	1.309		607	2.46362	1.42097		607	2.00413	1.36948
609	1.80784	1.30839		608	2.45851	1.42229		608	2.00487	1.37102
610	1.80738	1.31044		609	2.45324	1.42048		609	2.00781	1.37204
611	1.8063	1.30916		610	2.45275	1.41916		610	2.00858	1.37575
612	1.80666	1.30823		611	2.45209	1.41422		611	2.00998	1.37624
613	1.80445	1.31019		612	2.44946	1.41225		612	2.01128	1.37627
614	1.80095	1.30751		613	2.44732	1.41669		613	2.01201	1.37669
615	1.80095	1.30828		614	2.44551	1.41126		614	2.01345	1.37729
616	1.79879	1.30751		615	2.4409	1.41192		615	2.0152	1.37992
617	1.79426	1.30972		616	2.43299	1.40929		616	2.01713	1.38118
618	1.79137	1.31106		617	2.43233	1.40599		617	2.01657	1.3864
619	1.78931	1.30761		618	2.42921	1.40731		618	2.01664	1.38769
620	1.78767	1.30638		619	2.42789	1.39941		619	2.01534	1.38794
621	1.78617	1.30447		620	2.42526	1.39463		620	2.01709	1.38902
622	1.78566	1.30422		621	2.42361	1.39463		621	2.01842	1.38916
623	1.78324	1.30504		622	2.42311	1.39644		622	2.02087	1.39011
624	1.78314	1.30519		623	2.41752	1.39595		623	2.0207	1.392
625	1.78015	1.30216		624	2.4139	1.3948		624	2.02476	1.39347
626	1.77639	1.30375		625	2.41241	1.39315		625	2.02644	1.39221
627	1.77289	1.302		626	2.40072	1.39249		626	2.02473	1.39536
628	1.77083	1.30138		627	2.40072	1.38953		627	2.02298	1.39589
629	1.76872	1.3003		628	2.39101	1.38805		628	2.02476	1.3961
630	1.76769	1.29891		629	2.38689	1.38426		629	2.02469	1.39652
631	1.76399	1.29912		630	2.38541	1.37965		630	2.02704	1.39869
632	1.7644	1.29701		631	2.3813	1.38393		631	2.02806	1.40044
633	1.7643	1.29758		632	2.38163	1.38113		632	2.02925	1.40006
634	1.76239	1.29783		633	2.38163	1.38558		633	2.03051	1.40041
635	1.76095	1.29727		634	2.37636	1.38278		634	2.02921	1.40181
636	1.75771	1.29583		635	2.37257	1.3841		635	2.03037	1.39992
637	1.75549	1.29788		636	2.36977	1.38229		636	2.02981	1.40132
638	1.75354	1.29619		637	2.36714	1.38508		637	2.03068	1.40356
639	1.75081	1.29423		638	2.36599	1.37784		638	2.02995	1.40485
640	1.74942	1.2949		639	2.36566	1.37916		639	2.02956	1.40461
641	1.74608	1.29649		640	2.36319	1.37521		640	2.03075	1.40668
642	1.74381	1.29634		641	2.35924	1.37488		641	2.03054	1.40997
643	1.74082	1.29387		642	2.3566	1.37422		642	2.02984	1.41067
644	1.74113	1.29341		643	2.35314	1.37125		643	2.02967	1.41042
645	1.74155	1.2933		644	2.35216	1.36911		644	2.03051	1.41196
646	1.73557	1.29196		645	2.34804	1.37142		645	2.03138	1.4121
647	1.73259	1.29361		646	2.33981	1.36928		646	2.03023	1.41442
648	1.73027	1.29294		647	2.34146	1.3673		647	2.02872	1.41592
649	1.73156	1.29289		648	2.33602	1.36994		648	2.03009	1.4168
650	1.73089	1.29212		649	2.33536	1.36615		649	2.0317	1.41813
651	1.73063	1.28919		650	2.33569	1.36796		650	2.03145	1.41942
652	1.72863	1.28985		651	2.33685	1.36862		651	2.03222	1.41746
653	1.72796	1.29037		652	2.33388	1.37043		652	2.03226	1.41872
654	1.72713	1.28949		653	2.33717	1.37224		653	2.0331	1.42062
655	1.726	1.29042		654	2.33866	1.37422		654	2.03471	1.41988
656	1.72924	1.29083		655	2.3408	1.37521		655	2.03355	1.42188
657	1.72868	1.28908		656	2.34211	1.37076		656	2.03657	1.42398
658	1.73104	1.28893		657	2.34343	1.36615		657	2.03716	1.42513
659	1.72873	1.28769		658	2.34903	1.36549		658	2.03804	1.42615
660	1.72878	1.28512		659	2.34919	1.36418		659	2.03916	1.42576
661	1.73038	1.2844		660	2.34722	1.36467		660	2.04091	1.42457
662	1.72837	1.28393		661	2.34524	1.36714		661	2.04322	1.42541
663	1.72904	1.2861		662	2.34146	1.36681		662	2.04385	1.42562
664	1.72883	1.28857		663	2.34244	1.36763		663	2.04469	1.42906
665	1.72935	1.28687		664	2.3436	1.36549		664	2.04371	1.43161
666	1.72821	1.28393		665	2.3459	1.36335		665	2.04592	1.43091
667	1.73084	1.28244		666	2.3459	1.35759		666	2.04578	1.43154
668	1.7313	1.28275		667	2.34689	1.35594		667	2.04791	1.42986
669	1.73115	1.28707		668	2.34969	1.35627		668	2.04882	1.43179
670	1.73171	1.28589		669	2.34837	1.36138		669	2.05107	1.43407
671	1.73197	1.28589		670	2.34623	1.35891		670	2.05138	1.43484
672	1.73285	1.28718		671	2.34952	1.3571		671	2.0524	1.43547
673	1.73491	1.28656		672	2.3515	1.35611		672	2.05233	1.43774
674	1.73357	1.28568		673	2.35364	1.35841		673	2.05471	1.43697
675	1.7366	1.28651		674	2.35528	1.35463		674	2.0532	1.4375
676	1.73732	1.28852		675	2.35578	1.35841		675	2.05688	1.43757
677	1.73671	1.28934		676	2.36154	1.36467		676	2.05993	1.43729
678	1.73846	1.29001		677	2.35792	1.36615		677	2.06035	1.43893
679	1.73928	1.28975		678	2.36203	1.36549		678	2.06066	1.43907
680	1.73774	1.29196		679	2.36039	1.37093		679	2.0622	1.43914
681	1.74129	1.29325		680	2.35594	1.37043		680	2.06326	1.43977
682	1.73928	1.29433		681	2.3594	1.36895		681	2.06595	1.44097
683	1.73943	1.29238		682	2.35611	1.36862		682	2.06501	1.44132
684	1.73841	1.29248		683	2.35479	1.36599		683	2.0648	1.441
685	1.7383	1.29207		684	2.35463	1.36434		684	2.06655	1.44132
686	1.73938	1.29212		685	2.35364	1.36566		685	2.06676	1.44226
687	1.74067	1.28816		686	2.35249	1.36335		686	2.06823	1.44205
688	1.74021	1.28821		687	2.3538	1.35512		687	2.0691	1.4404
689	1.74242	1.28893		688	2.35463	1.35775		688	2.07026	1.43925
690	1.74396	1.28846		689	2.35249	1.35545		689	2.07184	1.43995
691	1.74505	1.28769		690	2.34936	1.35874		690	2.07299	1.44149
692	1.74695	1.28697		691	2.34409	1.35528		691	2.0725	1.44177
693	1.7505	1.28744		692	2.34327	1.35397		692	2.07355	1.44125
694	1.75014	1.28965		693	2.3431	1.35446		693	2.07443	1.44167
695	1.74942	1.29083		694	2.34376	1.35413		694	2.07422	1.44279
696	1.75308	1.29325		695	2.33997	1.3543		695	2.07649	1.44433
697	1.75483	1.2915		696	2.34524	1.35726		696	2.07793	1.44377
698	1.75488	1.28955		697	2.34327	1.35907		697	2.08024	1.44384
699	1.7538	1.28913		698	2.34327	1.35463		698	2.0793	1.44251
700	1.7506	1.28749		699	2.34129	1.35808		699	2.0787	1.4416
701	1.74973	1.28857		700	2.33487	1.35446		700	2.07748	1.43771
702	1.75055	1.2878		701	2.33257	1.35397		701	2.07748	1.43974
703	1.75189	1.28852		702	2.32828	1.34969		702	2.07828	1.43946
704	1.74963	1.28805		703	2.32318	1.34952		703	2.07965	1.43942
705	1.75076	1.28872		704	2.32236	1.34903		704	2.0772	1.43939
706	1.74741	1.2879		705	2.32005	1.34722		705	2.07779	1.43953
707	1.7471	1.28831		706	2.3189	1.35232		706	2.07667	1.4383
708	1.74366	1.28888		707	2.31577	1.35331		707	2.07611	1.43827
709	1.74366	1.29109		708	2.30738	1.35314		708	2.07667	1.43813
710	1.74443	1.29181		709	2.30441	1.35216		709	2.07488	1.43942
711	1.74505	1.29176		710	2.30573	1.35018		710	2.076	1.43851
712	1.74396	1.29063		711	2.30556	1.34853		711	2.07695	1.4383
713	1.74571	1.28615		712	2.30589	1.34738		712	2.07457	1.43827
714	1.74669	1.28805		713	2.30589	1.34146		713	2.07527	1.43547
715	1.74608	1.28538		714	2.3026	1.34607		714	2.07597	1.43526
716	1.74659	1.28496		715	2.29997	1.34771		715	2.07495	1.43217
717	1.74618	1.28481		716	2.29816	1.35084		716	2.07558	1.42916
718	1.7453	1.28198		717	2.29322	1.35347		717	2.07646	1.42808
719	1.74659	1.27848		718	2.28927	1.35117		718	2.0752	1.42471
720	1.74762	1.2774		719	2.28778	1.34788		719	2.07495	1.42328
721	1.747	1.28121		720	2.29157	1.34705		720	2.07597	1.42111
722	1.7486	1.27796		721	2.28531	1.34886		721	2.07646	1.42433
723	1.74839	1.27874		722	2.28745	1.34458		722	2.07516	1.42076
724	1.74834	1.27735		723	2.28482	1.34821		723	2.07436	1.41942
725	1.74891	1.27549		724	2.28219	1.35117		724	2.07551	1.41928
726	1.75287	1.27328		725	2.27791	1.34738		725	2.07436	1.41925
727	1.75647	1.27369		726	2.28268	1.34376		726	2.07551	1.41778
728	1.75565	1.2724		727	2.28713	1.34294		727	2.07579	1.41599
729	1.75374	1.27282		728	2.28186	1.34146		728	2.07635	1.41694
730	1.75452	1.2705		729	2.27774	1.33899		729	2.07572	1.41732
731	1.75287	1.26983		730	2.28103	1.3431		730	2.07348	1.4162
732	1.75261	1.26854		731	2.27856	1.33981		731	2.07033	1.41505
733	1.75313	1.26798		732	2.27577	1.33997		732	2.07051	1.41466
734	1.75349	1.26525		733	2.27675	1.3375		733	2.07016	1.4141
735	1.75076	1.26473		734	2.27346	1.33816		734	2.07016	1.41221
736	1.7505	1.26576		735	2.27428	1.33635		735	2.06784	1.4121
737	1.74999	1.26746		736	2.26852	1.33553		736	2.06704	1.41228
738	1.75076	1.26679		737	2.26704	1.33997		737	2.06592	1.41217
739	1.74757	1.26566		738	2.26259	1.33964		738	2.06739	1.41144
740	1.74685	1.26777		739	2.25963	1.33783		739	2.067	1.41095
741	1.74597	1.26674		740	2.25798	1.33882		740	2.06627	1.41098
742	1.74283	1.26757		741	2.25617	1.3436		741	2.06676	1.40948
743	1.7418	1.26762		742	2.25222	1.34541		742	2.06634	1.41088
744	1.74046	1.2671		743	2.24597	1.34689		743	2.06784	1.41011
745	1.73856	1.26679		744	2.2458	1.34952		744	2.06732	1.40944
746	1.73563	1.26618		745	2.24465	1.34541		745	2.06469	1.40944
747	1.73326	1.26515		746	2.23987	1.34178		746	2.06319	1.41004
748	1.73146	1.26489		747	2.24218	1.3375		747	2.05972	1.40902
749	1.72832	1.26473		748	2.24317	1.34014		748	2.05723	1.40906
750	1.72729	1.26376		749	2.23741	1.3403		749	2.05681	1.40818
751	1.72765	1.26396		750	2.23773	1.34178		750	2.05548	1.40874
752	1.72796	1.26268		751	2.23477	1.34392		751	2.05608	1.40801
753	1.72646	1.26345		752	2.2379	1.34689		752	2.05569	1.40647
754	1.72693	1.26298		753	2.23675	1.34755		753	2.05453	1.40643
755	1.7244	1.2634		754	2.23477	1.34623		754	2.05488	1.40619
756	1.72512	1.26468		755	2.23197	1.34853		755	2.05464	1.40496
757	1.72358	1.26319		756	2.22819	1.3487		756	2.05625	1.40321
758	1.72343	1.26196		757	2.22917	1.35216		757	2.05362	1.40125
759	1.72343	1.2599		758	2.23164	1.35561		758	2.05124	1.4003
760	1.7206	1.25655		759	2.22901	1.35825		759	2.05131	1.40016
761	1.72147	1.25557		760	2.22489	1.35611		760	2.04967	1.4003
762	1.72291	1.25629		761	2.22489	1.3538		761	2.05016	1.39858
763	1.72157	1.25876		762	2.22621	1.35528		762	2.05117	1.39851
764	1.72255	1.25645		763	2.22901	1.35677		763	2.05107	1.40037
765	1.7207	1.25619		764	2.22621	1.35496		764	2.05191	1.39883
766	1.72018	1.25794		765	2.22028	1.35446		765	2.05089	1.39873
767	1.71787	1.25521		766	2.21913	1.35298		766	2.05075	1.4017
768	1.71972	1.25568		767	2.21501	1.34985		767	2.05005	1.40051
769	1.71627	1.25429		768	2.21683	1.35199		768	2.05156	1.4016
770	1.71226	1.25614		769	2.21847	1.34755		769	2.04988	1.40002
771	1.7104	1.25171		770	2.21485	1.35249		770	2.04711	1.40023
772	1.70829	1.25089		771	2.21452	1.35183		771	2.04455	1.39571
773	1.70659	1.2513		772	2.20662	1.35331		772	2.04557	1.39554
774	1.70695	1.2512		773	2.20431	1.3515		773	2.04368	1.39715
775	1.70428	1.25042		774	2.20448	1.34853		774	2.04252	1.39718
776	1.70098	1.24862		775	2.2058	1.34541		775	2.04073	1.3975
777	1.69517	1.24821		776	2.19625	1.34014		776	2.03947	1.3982
778	1.69424	1.24759		777	2.18999	1.34063		777	2.03706	1.39858
779	1.69331	1.24723		778	2.19098	1.34343		778	2.03618	1.39757
780	1.69136	1.24646		779	2.19147	1.3431		779	2.03566	1.39582
781	1.68956	1.246		780	2.18917	1.33866		780	2.03604	1.39463
782	1.68482	1.24646		781	2.18505	1.33932		781	2.03702	1.39438
783	1.67947	1.246		782	2.18011	1.33964		782	2.03503	1.39456
784	1.67746	1.24569		783	2.17237	1.33981		783	2.03331	1.39445
785	1.67725	1.24749		784	2.17172	1.33734		784	2.03023	1.39424
786	1.67519	1.24559		785	2.17089	1.34162		785	2.02991	1.39498
787	1.67535	1.24229		786	2.17204	1.34146		786	2.02827	1.39424
788	1.67169	1.24064		787	2.17172	1.33783		787	2.02925	1.39361
789	1.67025	1.23802		788	2.16612	1.33405		788	2.02571	1.39302
790	1.6685	1.23545		789	2.16085	1.32993		789	2.02385	1.39144
791	1.66732	1.23323		790	2.162	1.32845		790	2.02315	1.3893
792	1.66557	1.23241		791	2.16052	1.3268		791	2.02329	1.38696
793	1.6633	1.2302		792	2.162	1.3268		792	2.0214	1.38563
794	1.65929	1.22881		793	2.16447	1.32598		793	2.02154	1.38454
795	1.65898	1.22433		794	2.16085	1.3245		794	2.01716	1.38412
796	1.65893	1.22206		795	2.16101	1.32763		795	2.01671	1.38135
797	1.65687	1.22263		796	2.16315	1.32746		796	2.01643	1.37953
798	1.65584	1.22155		797	2.15608	1.32894		797	2.01664	1.37988
799	1.65275	1.22011		798	2.15245	1.32598		798	2.01559	1.37911
800	1.65224	1.21985		799	2.14521	1.32516		799	2.01583	1.37838
801	1.64987	1.21784		800	2.14011	1.32269		800	2.01573	1.37687
802	1.64905	1.21465		801	2.14076	1.31709		801	2.01233	1.37673
803	1.64467	1.21218		802	2.13747	1.31297		802	2.01142	1.37725
804	1.64374	1.21033		803	2.1322	1.31017		803	2.00876	1.37662
805	1.6441	1.20919		804	2.13352	1.30655		804	2.00729	1.37529
806	1.64477	1.20791		805	2.13533	1.30589		805	2.00574	1.37592
807	1.64416	1.2076		806	2.13566	1.30474		806	2.0048	1.37617
808	1.64004	1.2058		807	2.12957	1.30046		807	2.00501	1.37631
809	1.63916	1.2042		808	2.11821	1.29272		808	2.0055	1.37473
810	1.63983	1.20564		809	2.12232	1.28992		809	2.00385	1.37092
811	1.63566	1.20616		810	2.11969	1.29091		810	2.00389	1.36948
812	1.63226	1.20518		811	2.11557	1.29157		811	1.99968	1.37039
813	1.62825	1.20152		812	2.10668	1.28894		812	1.99895	1.36895
814	1.62449	1.19941		813	2.09928	1.28531		813	1.99321	1.36619
815	1.62336	1.19998		814	2.09615	1.28416		814	1.99019	1.36465
816	1.6229	1.19952		815	2.09615	1.28301		815	1.98935	1.3651
817	1.62315	1.19941		816	2.09351	1.28449		816	1.98879	1.363
818	1.61765	1.19854		817	2.09664	1.2812		817	1.98652	1.36282
819	1.6179	1.1988		818	2.08857	1.27873		818	1.98371	1.36181
820	1.62027	1.19607		819	2.08775	1.284		819	1.98378	1.36216
821	1.61898	1.19756		820	2.08248	1.27659		820	1.98504	1.36191
822	1.61528	1.19632		821	2.07689	1.27297		821	1.98543	1.36367
823	1.61198	1.1936		822	2.06981	1.2677		822	1.98399	1.36349
824	1.60848	1.19169		823	2.06503	1.26506		823	1.98238	1.36076
825	1.60612	1.19046		824	2.05927	1.26556		824	1.97948	1.35778
826	1.60421	1.18768		825	2.05252	1.26457		825	1.97779	1.3562
827	1.60601	1.18598		826	2.0517	1.26869		826	1.97608	1.35183
828	1.60416	1.18407		827	2.05318	1.26572		827	1.97632	1.34955
829	1.60473	1.18207		828	2.05203	1.26358		828	1.97377	1.34846
830	1.60452	1.18026		829	2.05252	1.26177		829	1.97321	1.34724
831	1.6037	1.17599		830	2.05087	1.25897		830	1.97317	1.34696
832	1.60509	1.1727		831	2.04676	1.2565		831	1.97184	1.3443
833	1.60668	1.17115		832	2.04495	1.25288		832	1.97002	1.34195
834	1.60684	1.16971		833	2.04231	1.25123		833	1.97086	1.33943
835	1.6038	1.1659		834	2.03507	1.24778		834	1.97258	1.33873
836	1.60308	1.16323		835	2.02963	1.24053		835	1.96995	1.33782
837	1.60148	1.16456		836	2.02437	1.2379		836	1.96949	1.3361
838	1.60138	1.16513		837	2.02256	1.23922		837	1.96666	1.33494
839	1.6003	1.16734		838	2.01943	1.2402		838	1.96659	1.33505
840	1.6004	1.16446		839	2.01679	1.23938		839	1.96599	1.33621
841	1.59922	1.16364		840	2.01301	1.23724		840	1.9655	1.33487
842	1.59906	1.16127		841	2.00823	1.23066		841	1.96441	1.33547
843	1.59783	1.16019		842	2.0028	1.22489		842	1.96424	1.33312
844	1.59958	1.16045		843	2.00049	1.22374		843	1.96189	1.33197
845	1.59706	1.16106		844	1.99967	1.22358		844	1.96364	1.33221
846	1.59762	1.16137		845	1.99506	1.21995		845	1.96249	1.33179
847	1.59633	1.15854		846	1.98946	1.21814		846	1.96217	1.33218
848	1.59366	1.15669		847	1.98782	1.2165		847	1.96077	1.33011
849	1.59541	1.15587		848	1.98436	1.21567		848	1.96014	1.32633
850	1.59325	1.15602		849	1.9893	1.21222		849	1.95808	1.32563
851	1.59247	1.15427		850	1.98502	1.21189		850	1.9559	1.32531
852	1.5917	1.1552		851	1.98057	1.21156		851	1.95573	1.32241
853	1.59237	1.15206		852	1.97646	1.21156		852	1.95552	1.32142
854	1.5917	1.15067		853	1.97333	1.21024		853	1.95601	1.31775
855	1.58995	1.14763		854	1.96411	1.2081		854	1.9565	1.31705
856	1.58897	1.1467		855	1.9595	1.2058		855	1.95555	1.31326
857	1.5865	1.14691		856	1.96164	1.20234		856	1.95265	1.31347
858	1.58928	1.14629		857	1.95901	1.20151		857	1.95089	1.3141
859	1.58604	1.14645		858	1.96477	1.20365		858	1.94834	1.31414
860	1.58491	1.14552		859	1.95571	1.20184		859	1.94673	1.31488
861	1.58547	1.14356		860	1.95226	1.19575		860	1.94571	1.31523
862	1.58532	1.14387		861	1.94715	1.1997		861	1.94641	1.3105
863	1.58527	1.14583		862	1.94797	1.2002		862	1.94217	1.31043
864	1.5845	1.14645		863	1.94435	1.20283		863	1.94231	1.30973
865	1.58285	1.14583		864	1.9409	1.20547		864	1.94203	1.30748
866	1.57981	1.14372		865	1.93596	1.20563		865	1.93899	1.30542
867	1.57816	1.14248		866	1.93168	1.20267		866	1.93527	1.30388
868	1.57919	1.143		867	1.92443	1.20283		867	1.93433	1.30185
869	1.57914	1.14408		868	1.9241	1.2025		868	1.9331	1.30076
870	1.57842	1.14444		869	1.92295	1.19905		869	1.93142	1.29981
871	1.57919	1.14186		870	1.92196	1.2002		870	1.93027	1.29936
872	1.57822	1.14094		871	1.92081	1.19855		871	1.92872	1.29708
873	1.57775	1.13919		872	1.92311	1.19707		872	1.92459	1.29617
874	1.57961	1.13754		873	1.92361	1.19312		873	1.92375	1.2953
875	1.5793	1.13754		874	1.92575	1.19032		874	1.92214	1.29347
876	1.57765	1.13831		875	1.92756	1.19262		875	1.91983	1.292
877	1.57538	1.13744		876	1.92361	1.19098		876	1.91871	1.29179
878	1.57317	1.13975		877	1.91916	1.19131		877	1.91703	1.29218
879	1.57132	1.14053		878	1.919	1.19032		878	1.91559	1.29246
880	1.57029	1.13965		879	1.9139	1.1918		879	1.9124	1.29232
881	1.57008	1.13862		880	1.91373	1.18867		880	1.90869	1.29151
882	1.57003	1.13764		881	1.91571	1.18554		881	1.90732	1.29043
883	1.56633	1.13733		882	1.91867	1.18966		882	1.90732	1.28913
884	1.56576	1.13589		883	1.91834	1.18983		883	1.90456	1.28826
885	1.56962	1.13533		884	1.92262	1.19378		884	1.90123	1.2877
886	1.57019	1.13419		885	1.92476	1.19131		885	1.90235	1.28514
887	1.56849	1.13152		886	1.92624	1.19081		886	1.90042	1.28388
888	1.5688	1.13059		887	1.91999	1.18538		887	1.90011	1.28437
889	1.56694	1.12786		888	1.92081	1.18489		888	1.89983	1.28283
890	1.56674	1.12709		889	1.92032	1.18933		889	1.89619	1.27957
891	1.56437	1.12632		890	1.91916	1.18736		890	1.8951	1.2781
892	1.56344	1.12519		891	1.91851	1.18801		891	1.89279	1.27687
893	1.5637	1.12678		892	1.92147	1.1867		892	1.89051	1.27638
894	1.56169	1.12318		893	1.9162	1.1839		893	1.88729	1.27694
895	1.56113	1.12071		894	1.91538	1.17978		894	1.88452	1.27355
896	1.5584	1.11994		895	1.91554	1.17879		895	1.8813	1.27165
897	1.55902	1.12097		896	1.91686	1.18077		896	1.87769	1.26826
898	1.5621	1.11952		897	1.91653	1.17945		897	1.87654	1.2684
899	1.56056	1.11906		898	1.91867	1.17665		898	1.87685	1.26759
900	1.56123	1.11741		899	1.9162	1.17682		899	1.87412	1.26658
901	1.56046	1.11726		900	1.91735	1.17402		900	1.87384	1.26672
902	1.55881	1.11649		901	1.91488	1.17303		901	1.87041	1.26559
903	1.56092	1.11798		902	1.91439	1.17386		902	1.8682	1.26482
904	1.55819	1.11937		903	1.91455	1.17287		903	1.86852	1.26626
905	1.55778	1.1203		904	1.91357	1.17386		904	1.86498	1.2671
906	1.55721	1.11793		905	1.91192	1.1699		905	1.86375	1.26833
907	1.55716	1.11834		906	1.90912	1.17221		906	1.86344	1.26426
908	1.55835	1.11618		907	1.90879	1.17336		907	1.86263	1.26276
909	1.56221	1.1152		908	1.90533	1.17007		908	1.86449	1.25989
910	1.55855	1.11345		909	1.91422	1.17204		909	1.8648	1.25792
911	1.55721	1.11232		910	1.91538	1.17715		910	1.86081	1.25526
912	1.55799	1.10897		911	1.91093	1.17204		911	1.85902	1.25705
913	1.55732	1.10753		912	1.91093	1.16892		912	1.85979	1.25421
914	1.55752	1.10913		913	1.90698	1.1699		913	1.86095	1.25337
915	1.55737	1.10877		914	1.90929	1.16645		914	1.85881	1.25614
916	1.55778	1.10794		915	1.9111	1.16661		915	1.85825	1.25715
917	1.55763	1.10877		916	1.91653	1.16743		916	1.8571	1.25551
918	1.55984	1.10676		917	1.91834	1.16925		917	1.85612	1.25565
919	1.55814	1.10439		918	1.92081	1.16727		918	1.85664	1.2547
920	1.55531	1.103		919	1.91472	1.17106		919	1.8543	1.25334
921	1.55387	1.10388		920	1.9162	1.16941		920	1.85125	1.25144
922	1.55526	1.10542		921	1.91406	1.17007		921	1.85139	1.25158
923	1.55577	1.1065		922	1.91143	1.17254		922	1.85265	1.25067
924	1.55181	1.10743		923	1.91027	1.17633		923	1.85146	1.24945
925	1.55268	1.10758		924	1.90451	1.17583		924	1.85181	1.25067
926	1.5532	1.10624		925	1.89875	1.17501		925	1.8543	1.25011
927	1.55675	1.10707		926	1.89661	1.17139		926	1.85307	1.25081
928	1.55907	1.10532		927	1.89924	1.17336		927	1.85339	1.25057
929	1.5583	1.10341		928	1.89546	1.17402		928	1.85489	1.24899
930	1.55706	1.10346		929	1.89068	1.17089		929	1.85538	1.2477
931	1.55438	1.10527		930	1.88607	1.1727		930	1.8543	1.24584
932	1.55459	1.1081		931	1.8841	1.17468		931	1.85076	1.24574
933	1.55413	1.10753		932	1.88212	1.176		932	1.84817	1.24651
934	1.55083	1.10655		933	1.87965	1.1755		933	1.84792	1.24637
935	1.54805	1.10588		934	1.87603	1.17287		934	1.8461	1.2437
936	1.54635	1.10702		935	1.87389	1.17221		935	1.8434	1.24314
937	1.54661	1.10691		936	1.87158	1.17468		936	1.84316	1.24279
938	1.5445	1.10516		937	1.87619	1.17665		937	1.84176	1.24087
939	1.54507	1.10511		938	1.87356	1.17534		938	1.83966	1.24038
940	1.54198	1.10635		939	1.8678	1.17023		939	1.84008	1.24073
941	1.54342	1.10609		940	1.86401	1.1732		940	1.83696	1.23989
942	1.54254	1.10568		941	1.865	1.17369		941	1.83654	1.23894
943	1.53971	1.10326		942	1.86022	1.17451		942	1.83622	1.23838
944	1.53961	1.10352		943	1.85627	1.1699		943	1.83573	1.23673
945	1.54018	1.10594		944	1.85775	1.16941		944	1.8364	1.23684
946	1.5376	1.10496		945	1.85512	1.17122		945	1.83738	1.23659
947	1.5358	1.1048		946	1.84936	1.17073		946	1.83692	1.23603
948	1.53359	1.10681		947	1.8459	1.16974		947	1.8371	1.23516
949	1.53184	1.10815		948	1.84524	1.16958		948	1.83412	1.23638
950	1.5289	1.10933		949	1.8375	1.16925		949	1.83381	1.23628
951	1.52942	1.11113		950	1.83388	1.17468		950	1.83227	1.23418
952	1.52911	1.11016		951	1.83355	1.17847		951	1.83402	1.23446
953	1.52556	1.11134		952	1.83306	1.17369		952	1.83132	1.23215
954	1.52535	1.10944		953	1.8296	1.17402		953	1.82663	1.23169
955	1.52427	1.10784		954	1.82713	1.17122		954	1.82722	1.22882
956	1.5236	1.10902		955	1.82878	1.17139		955	1.82417	1.22763
957	1.5234	1.10547		956	1.82828	1.16628		956	1.82358	1.22899
958	1.52128	1.10491		957	1.82878	1.16151		957	1.82246	1.22668
959	1.51665	1.10449		958	1.83141	1.1625		958	1.8192	1.22612
960	1.51789	1.10269		959	1.81956	1.15887		959	1.81696	1.2256
961	1.51444	1.10243		960	1.81643	1.15904		960	1.8179	1.22328
962	1.51392	1.10485		961	1.81347	1.15887		961	1.81472	1.22286
963	1.51434	1.10382		962	1.811	1.16283		962	1.81402	1.22423
964	1.51351	1.10192		963	1.8105	1.16036		963	1.81076	1.22385
965	1.51567	1.10151		964	1.80919	1.16266		964	1.8109	1.22143
966	1.51552	1.10223		965	1.80902	1.16134		965	1.81237	1.22136
967	1.51418	1.10115		966	1.80392	1.16068		966	1.81297	1.22178
968	1.51058	1.10192		967	1.80342	1.15723		967	1.81199	1.22164
969	1.51022	1.10393		968	1.79536	1.15509		968	1.80922	1.22311
970	1.50945	1.10398		969	1.79585	1.14982		969	1.80908	1.22342
971	1.50713	1.10243		970	1.79091	1.149		970	1.80929	1.223
972	1.50322	1.10341		971	1.78943	1.149		971	1.80687	1.22006
973	1.50234	1.10177		972	1.784	1.15064		972	1.80421	1.21999
974	1.50456	1.10017		973	1.78136	1.14801		973	1.8033	1.21971
975	1.50301	1.09749		974	1.78499	1.14603		974	1.80172	1.21793
976	1.50085	1.09914		975	1.7863	1.14208		975	1.79857	1.21733
977	1.49781	1.09718		976	1.78466	1.14537		976	1.79784	1.21831
978	1.49457	1.09682		977	1.78054	1.14043		977	1.79717	1.21751
979	1.49395	1.09827		978	1.77807	1.1378		978	1.79496	1.21642
980	1.494	1.09976		979	1.78301	1.13994		979	1.79416	1.2167
981	1.49457	1.0995		980	1.7835	1.13764		980	1.79489	1.218
982	1.49225	1.09621		981	1.77642	1.13681		981	1.79475	1.21821
983	1.49066	1.09533		982	1.77577	1.13023		982	1.79657	1.21705
984	1.49174	1.09682		983	1.77445	1.12611		983	1.79335	1.21652
985	1.49009	1.0978		984	1.77511	1.12496		984	1.79367	1.21705
986	1.48819	1.09626		985	1.77214	1.12611		985	1.79258	1.21688
987	1.48659	1.09713		986	1.76457	1.1243		986	1.79097	1.21645
988	1.4851	1.09672		987	1.76128	1.12529		987	1.78985	1.21603
989	1.48361	1.09754		988	1.76506	1.12232		988	1.78869	1.21544
990	1.48361	1.09729		989	1.76803	1.12726		989	1.78799	1.21484
991	1.48227	1.09718		990	1.7728	1.12446		990	1.78729	1.21554
992	1.48139	1.09734		991	1.77017	1.12595		991	1.78778	1.21432
993	1.48129	1.09739		992	1.76984	1.1243		992	1.78474	1.21467
994	1.48361	1.09703		993	1.7728	1.12792		993	1.78474	1.21362
995	1.48299	1.09487		994	1.77363	1.12693		994	1.78523	1.21348
996	1.48453	1.09466		995	1.78054	1.12776		995	1.78148	1.21264
997	1.48711	1.09307		996	1.78103	1.12677		996	1.77994	1.21281
998	1.48731	1.0924		997	1.78515	1.13039		997	1.77878	1.21159
[truncated: 3 more rows]

## Sheet: Fig7
Figure7 B					Figure7 C
FL kit					TR kit
WT	CTCF_HET	BORIS_KO	CM		WT	CTCF_HET	BORIS_KO	CM
1.04981	3.00227	4.15692	9.87215		1.00006	1.30948	1.04231	1.23356
1.36758	1.92965	2.79944	13.5569		1.05943	1.30615	0.558079	0.479137
1.48151	3.47895	3.12736	14.2787		0.761822	0.950194	0.869674	0.362671
1.05896	1.942	2.63502	11.0213		0.54736	0.954573	1.19824	0.720817
2.09255	3.56976	2.7091	9.30494		0.82895	0.708917	0.816177	0.501046
2.58121		2.79521	10.5824		0.889876		1.18719	0.32154
2.24924		2.73167			1.02746		0.829833
2.92422					0.734519
Figure7I
Kit expression K562
K562_WT	K562_ZFN
1.11857	3.94538
0.945384	3.47542
0.945648	4.3347
1.1128	3.42515
1.0057	3.49284
0.893536	3.15013

## Sheet: FigS3
FigureS3A
Cluster	Total	Percentage	Gene
SG	0.99	52.16	CTCF
Diff SG	1	46.93	CTCF
Early SC	0.725	31.35	CTCF
Late SC	0.481	34.49	CTCF
Round SD	0.117	10.18	CTCF
Elong SD	0.0017	1.45	CTCF
Sperm	0.016	1.03	CTCF
Endo	0.567	27.26	CTCF
Myo	0.583	22.84	CTCF
Leyd	0.375	12.54	CTCF
SG	0.282	57.91	BORIS
Diff SG	1	90.89	BORIS
Early SC	0.911	87.63	BORIS
Late SC	0.207	33.82	BORIS
Round SD	0.014	4.16	BORIS
Elong SD	0.007	2.05	BORIS
Sperm	0.002	0.46	BORIS
Endo	0.093	0.2
Myo	0	0
Leyd	0.005	0.52

## Sheet: FigS5
FigureS5
Mouse	Heart	Liver	Spleen	Muscle	Brain	Stomach	Lung	Thymus
WT	0.849514	0.97581	1.15527	1.05978	1.02395	1.1176	0.919756	1.18851
WT	1.22348	1.11508	1.03546	0.99659	1.17262	0.970034	1.1387	1.00911
WT	0.962126	0.919029	0.835957	0.946824	0.832844	0.922415	0.954809	0.833797
CTCF_HET	0.748552	0.504064	0.676086	0.872635	0.427339	1.00422	0.412404	1.50222
CTCF_HET	0.722986	0.59152	0.628444	0.865932	0.503383	0.795347	0.561312	1.50282
CTCF_HET	0.621057	0.500354	0.554732	0.798506	0.40166	0.781757	0.45616	1.10571
BORIS_KO	1.07484	0.952109	0.834127	1.07288	1.31781	1.03865	1.20193	1.60008
BORIS_KO	1.31052	0.775821	0.958803	1.19218	1.14612	0.843727	1.17824	1.84651
BORIS_KO	1.00975	0.760872	0.65717	0.85772	0.80063	0.846123	0.967512	1.21771
CM	0.81825	0.495171	0.673607	0.811099	0.653428	0.783521	0.514459	1.13038
CM	0.644901	0.594723	0.549145	0.862948	0.665865	0.893397	0.719005	1.04378
CM	0.609013	0.470216	0.523126	0.810962	0.51584	0.828426	0.533678	0.839009

## Sheet: FigS6
FigureS6C
Position	wtTestes_CTCF Coverage	wtSC_CTCF Coverage	wtRS_CTCF Coverage
-1000	1.17108	1.19891	1.15026
-999	1.17204	1.19931	1.1507
-998	1.17193	1.20016	1.15173
-997	1.17281	1.20063	1.15229
-996	1.17337	1.20144	1.15326
-995	1.17328	1.20176	1.1537
-994	1.17392	1.2023	1.15415
-993	1.17498	1.20312	1.15477
-992	1.17543	1.20379	1.1551
-991	1.17545	1.20409	1.15528
-990	1.17613	1.20441	1.15592
-989	1.17618	1.20444	1.15703
-988	1.17685	1.20468	1.15783
-987	1.17776	1.20446	1.15762
-986	1.17909	1.20538	1.15783
-985	1.17859	1.20576	1.15786
-984	1.1785	1.2066	1.15781
-983	1.17921	1.20736	1.15789
-982	1.17932	1.20775	1.1583
-981	1.18074	1.208	1.15854
-980	1.18217	1.20875	1.15888
-979	1.18214	1.20931	1.15938
-978	1.18266	1.20982	1.15984
-977	1.18316	1.21104	1.16051
-976	1.18405	1.21217	1.16094
-975	1.18419	1.21287	1.1614
-974	1.18452	1.21253	1.16158
-973	1.18476	1.21336	1.16147
-972	1.18561	1.21431	1.16188
-971	1.18662	1.2159	1.16181
-970	1.18669	1.21739	1.16226
-969	1.18716	1.21787	1.16322
-968	1.18757	1.2188	1.16376
-967	1.1881	1.21904	1.16439
-966	1.18828	1.21975	1.16476
-965	1.1886	1.22054	1.16505
-964	1.18909	1.22094	1.16511
-963	1.18921	1.22319	1.16526
-962	1.18877	1.22361	1.16635
-961	1.18974	1.22416	1.16698
-960	1.19036	1.22526	1.16824
-959	1.19136	1.22541	1.1693
-958	1.1927	1.22593	1.17004
-957	1.19305	1.22631	1.17048
-956	1.19388	1.22739	1.17137
-955	1.19423	1.22885	1.17207
-954	1.19472	1.22938	1.17234
-953	1.1956	1.22973	1.17358
-952	1.19593	1.23082	1.17447
-951	1.19689	1.23176	1.17498
-950	1.19661	1.23237	1.17564
-949	1.19763	1.2342	1.17609
-948	1.19796	1.23536	1.1768
-947	1.19818	1.23569	1.17726
-946	1.19869	1.23673	1.17862
-945	1.19916	1.23732	1.17879
-944	1.19965	1.2389	1.17938
-943	1.20059	1.23963	1.18037
-942	1.20154	1.24036	1.18124
-941	1.2027	1.24139	1.18254
-940	1.20415	1.24268	1.18327
-939	1.20449	1.2444	1.18413
-938	1.2052	1.24491	1.18486
-937	1.20516	1.24491	1.18605
-936	1.20587	1.24647	1.18701
-935	1.20658	1.24769	1.18781
-934	1.2074	1.24939	1.18812
-933	1.20902	1.25006	1.18895
-932	1.20919	1.25041	1.18943
-931	1.21057	1.25193	1.18986
-930	1.21182	1.25369	1.18984
-929	1.21311	1.25394	1.19103
-928	1.21347	1.25514	1.19139
-927	1.21464	1.25682	1.19252
-926	1.21521	1.25782	1.19411
-925	1.21529	1.25881	1.19461
-924	1.21679	1.25915	1.19524
-923	1.21722	1.25948	1.19619
-922	1.21814	1.26002	1.19751
-921	1.21839	1.26088	1.19888
-920	1.21923	1.26261	1.20026
-919	1.21963	1.26305	1.20208
-918	1.22112	1.26454	1.20418
-917	1.22272	1.26531	1.20494
-916	1.2233	1.26653	1.20563
-915	1.2242	1.26714	1.20604
-914	1.22526	1.26857	1.20673
-913	1.2263	1.26905	1.20759
-912	1.2279	1.26987	1.20837
-911	1.22919	1.27131	1.20816
-910	1.23051	1.27217	1.20899
-909	1.23227	1.27389	1.20898
-908	1.23392	1.27474	1.2094
-907	1.23498	1.27633	1.20974
-906	1.23554	1.278	1.21106
-905	1.23708	1.27845	1.21283
-904	1.23843	1.27916	1.21407
-903	1.23912	1.28011	1.21559
-902	1.24058	1.28169	1.21625
-901	1.24155	1.28253	1.21776
-900	1.24198	1.28397	1.21775
-899	1.24284	1.28505	1.21971
-898	1.24396	1.28597	1.22071
-897	1.24515	1.28746	1.22208
-896	1.24651	1.28837	1.22336
-895	1.2473	1.28975	1.22381
-894	1.24858	1.29094	1.22478
-893	1.24976	1.2923	1.22515
-892	1.25037	1.29258	1.22528
-891	1.25194	1.29352	1.22631
-890	1.25328	1.29526	1.2276
-889	1.25477	1.29655	1.22883
-888	1.25619	1.29844	1.22979
-887	1.25688	1.29976	1.23145
-886	1.25707	1.30111	1.23137
-885	1.2581	1.30356	1.23155
-884	1.25856	1.30411	1.23337
-883	1.26033	1.30543	1.23453
-882	1.26124	1.3074	1.23549
-881	1.26199	1.30864	1.23622
-880	1.26249	1.30945	1.23695
-879	1.26402	1.31017	1.23759
-878	1.26516	1.31172	1.23972
-877	1.26659	1.31251	1.24117
-876	1.26848	1.31315	1.24186
-875	1.27071	1.31549	1.24382
-874	1.27199	1.31692	1.24465
-873	1.27276	1.31838	1.24483
-872	1.27358	1.31945	1.24557
-871	1.27413	1.32092	1.24584
-870	1.27596	1.32196	1.2471
-869	1.27643	1.32336	1.24877
-868	1.27765	1.32474	1.25012
-867	1.27806	1.32668	1.25191
-866	1.27978	1.32845	1.25306
-865	1.2803	1.32949	1.2532
-864	1.28109	1.33061	1.25434
-863	1.28247	1.33135	1.25596
-862	1.28408	1.33226	1.25638
-861	1.28405	1.33304	1.25675
-860	1.28522	1.33521	1.258
-859	1.28544	1.3362	1.25913
-858	1.2864	1.33796	1.2605
-857	1.28755	1.33918	1.2614
-856	1.28819	1.34047	1.26181
-855	1.28943	1.3414	1.26324
-854	1.28904	1.34316	1.26483
-853	1.29075	1.34407	1.26589
-852	1.29191	1.34469	1.26742
-851	1.29204	1.34596	1.2682
-850	1.29277	1.34698	1.26913
-849	1.29353	1.34786	1.27013
-848	1.29317	1.34966	1.27146
-847	1.29453	1.35017	1.27223
-846	1.29593	1.35119	1.27271
-845	1.29705	1.3525	1.27401
-844	1.29749	1.35414	1.27453
-843	1.2981	1.35553	1.27522
-842	1.29923	1.35654	1.27584
-841	1.2999	1.3582	1.27686
-840	1.30062	1.35933	1.27797
-839	1.30262	1.36055	1.27925
-838	1.30356	1.36152	1.27972
-837	1.30521	1.36262	1.28112
-836	1.30664	1.36353	1.28206
-835	1.30761	1.36459	1.28298
-834	1.3084	1.36518	1.28432
-833	1.3092	1.36694	1.2855
-832	1.30985	1.36855	1.2869
-831	1.31058	1.36915	1.28795
-830	1.31193	1.36909	1.28922
-829	1.31286	1.37055	1.2909
-828	1.31278	1.37132	1.29183
-827	1.31295	1.37235	1.29264
-826	1.31436	1.37349	1.29327
-825	1.31589	1.37611	1.29436
-824	1.31586	1.3774	1.29509
-823	1.31721	1.37847	1.29619
-822	1.31715	1.38058	1.29692
-821	1.31733	1.38136	1.29806
-820	1.31835	1.38197	1.29888
-819	1.31955	1.38278	1.29993
-818	1.32073	1.3841	1.30041
-817	1.3214	1.3859	1.30148
-816	1.32128	1.38723	1.30293
-815	1.32119	1.3881	1.30392
-814	1.32263	1.38898	1.30424
-813	1.32278	1.38984	1.30583
-812	1.32339	1.39108	1.30724
-811	1.3236	1.39251	1.30836
-810	1.32477	1.39421	1.31019
-809	1.32624	1.39478	1.31193
-808	1.32735	1.39536	1.31342
-807	1.32867	1.39709	1.31524
-806	1.33044	1.398	1.31594
-805	1.33228	1.3998	1.31752
-804	1.3339	1.4014	1.31865
-803	1.33565	1.40272	1.32016
-802	1.33589	1.40407	1.32184
-801	1.33674	1.40428	1.32352
-800	1.33698	1.40476	1.32536
-799	1.33686	1.40647	1.32631
-798	1.33762	1.40684	1.32755
-797	1.33824	1.40773	1.32865
-796	1.33958	1.40903	1.33006
-795	1.33986	1.41007	1.33164
-794	1.34097	1.41147	1.3332
-793	1.34134	1.41142	1.33432
-792	1.34193	1.41248	1.33601
-791	1.3436	1.41377	1.33756
-790	1.34457	1.41462	1.33841
-789	1.34598	1.41635	1.33928
-788	1.34675	1.41825	1.34008
-787	1.34804	1.41952	1.34124
-786	1.34838	1.42068	1.34251
-785	1.34988	1.42092	1.34438
-784	1.3505	1.42181	1.34544
-783	1.35142	1.4231	1.34787
-782	1.35276	1.42407	1.34932
-781	1.35347	1.4257	1.35059
-780	1.35482	1.42715	1.35199
-779	1.35613	1.42744	1.35356
-778	1.35792	1.42895	1.35438
-777	1.35887	1.43032	1.35548
-776	1.36068	1.43085	1.35658
-775	1.36188	1.43156	1.35609
-774	1.36245	1.43289	1.35809
-773	1.36391	1.43447	1.35915
-772	1.36506	1.43554	1.36073
-771	1.36526	1.43709	1.36195
-770	1.36597	1.43778	1.36238
-769	1.36743	1.43885	1.363
-768	1.36872	1.43997	1.36446
-767	1.37036	1.44204	1.36532
-766	1.37172	1.44309	1.36658
-765	1.37238	1.44425	1.36778
-764	1.37358	1.44482	1.36874
-763	1.37487	1.44659	1.36977
-762	1.37615	1.44824	1.37072
-761	1.37734	1.44881	1.37245
-760	1.3797	1.44903	1.37421
-759	1.38057	1.45125	1.3762
-758	1.38174	1.45208	1.377
-757	1.38404	1.45221	1.37903
-756	1.3842	1.45327	1.38055
-755	1.38517	1.45495	1.38089
-754	1.38509	1.45645	1.38236
-753	1.38665	1.45759	1.38325
-752	1.38759	1.45889	1.38412
-751	1.38908	1.45997	1.38533
-750	1.38978	1.46069	1.38694
-749	1.39078	1.46264	1.38852
-748	1.39199	1.46351	1.38965
-747	1.39347	1.46454	1.39028
-746	1.39456	1.4659	1.39126
-745	1.39594	1.4671	1.39182
-744	1.39724	1.46805	1.39371
-743	1.39914	1.46915	1.39499
-742	1.39984	1.47039	1.39589
-741	1.40096	1.47194	1.39726
-740	1.40243	1.47305	1.39871
-739	1.40384	1.47367	1.39956
-738	1.40544	1.47492	1.40115
-737	1.4072	1.47567	1.40289
-736	1.40835	1.47629	1.40373
-735	1.40982	1.47817	1.40443
-734	1.41067	1.47909	1.40496
-733	1.41191	1.48054	1.40644
-732	1.41255	1.48151	1.40648
-731	1.41399	1.48255	1.40789
-730	1.41504	1.4833	1.40881
-729	1.41575	1.48448	1.41028
-728	1.41654	1.48583	1.41067
-727	1.41744	1.48651	1.41184
-726	1.41868	1.48749	1.41217
-725	1.41991	1.48825	1.41287
-724	1.42038	1.48966	1.41423
-723	1.42156	1.49046	1.41511
-722	1.42263	1.49245	1.41682
-721	1.42493	1.49305	1.41772
-720	1.4259	1.49351	1.4182
-719	1.42719	1.49354	1.41889
-718	1.42742	1.49431	1.4194
-717	1.42865	1.49588	1.42047
-716	1.42888	1.49688	1.42135
-715	1.43009	1.49644	1.42216
-714	1.4312	1.49767	1.42281
-713	1.43267	1.49838	1.42346
-712	1.43409	1.49861	1.42428
-711	1.43478	1.4995	1.42517
-710	1.43608	1.50044	1.42593
-709	1.43774	1.50075	1.42717
-708	1.44038	1.50137	1.42835
-707	1.44162	1.50222	1.42831
-706	1.44299	1.50373	1.42881
-705	1.44297	1.50378	1.42951
-704	1.444	1.50496	1.42905
-703	1.44443	1.50564	1.43074
-702	1.44623	1.50611	1.43247
-701	1.44773	1.50656	1.43247
-700	1.4493	1.50746	1.43318
-699	1.45107	1.50875	1.43347
-698	1.45195	1.50961	1.43356
-697	1.45262	1.5097	1.43366
-696	1.45402	1.50991	1.43449
-695	1.45585	1.51107	1.43514
-694	1.45672	1.51126	1.43594
-693	1.45732	1.51218	1.43715
-692	1.4586	1.51306	1.43756
-691	1.45973	1.51337	1.43734
-690	1.4596	1.5134	1.43859
-689	1.46081	1.51401	1.43856
-688	1.46122	1.51387	1.43923
-687	1.46118	1.51434	1.43925
-686	1.4618	1.51422	1.43971
-685	1.46224	1.5149	1.44016
-684	1.46274	1.51514	1.44045
-683	1.46315	1.51506	1.44031
-682	1.46327	1.51584	1.44047
-681	1.46427	1.51653	1.43961
-680	1.46412	1.5169	1.43962
-679	1.46341	1.5178	1.43997
-678	1.46391	1.51808	1.44044
-677	1.46426	1.5192	1.43975
-676	1.46438	1.51966	1.43971
-675	1.46467	1.52	1.43989
-674	1.46485	1.51991	1.44003
-673	1.46577	1.52	1.4403
-672	1.46568	1.52039	1.43985
-671	1.46656	1.52049	1.4404
-670	1.46691	1.52049	1.4403
-669	1.46858	1.52028	1.43973
-668	1.4697	1.52052	1.43947
-667	1.47005	1.52019	1.43956
-666	1.46978	1.52075	1.4393
-665	1.47083	1.52113	1.43938
-664	1.47093	1.52154	1.4389
-663	1.4718	1.5212	1.43865
-662	1.47213	1.5209	1.43875
-661	1.47271	1.52153	1.4382
-660	1.47303	1.522	1.43883
-659	1.47259	1.52201	1.43873
-658	1.47266	1.52218	1.43822
-657	1.47304	1.52225	1.43851
-656	1.47369	1.52198	1.43814
-655	1.47324	1.521	1.43801
-654	1.47309	1.52127	1.4368
-653	1.47287	1.52052	1.43684
-652	1.47351	1.5191	1.43656
-651	1.47286	1.5199	1.43607
-650	1.47158	1.52042	1.43545
-649	1.47105	1.52122	1.43485
-648	1.47096	1.52105	1.4344
-647	1.47008	1.52103	1.4346
-646	1.46973	1.52056	1.43402
-645	1.46838	1.52056	1.43336
-644	1.46715	1.52068	1.43288
-643	1.4667	1.52063	1.43309
-642	1.4665	1.52034	1.43263
-641	1.46605	1.52034	1.43222
-640	1.46605	1.51943	1.43203
-639	1.46561	1.52039	1.43109
-638	1.46544	1.52062	1.43053
-637	1.46418	1.5194	1.42943
-636	1.46391	1.51964	1.42899
-635	1.46354	1.51866	1.42828
-634	1.46329	1.51846	1.42756
-633	1.46259	1.5176	1.42675
-632	1.46227	1.51627	1.42569
-631	1.46184	1.51642	1.42477
-630	1.46163	1.516	1.42381
-629	1.46148	1.51557	1.42287
-628	1.46078	1.51663	1.42324
-627	1.46031	1.51653	1.42184
-626	1.45961	1.51571	1.42082
-625	1.45876	1.51497	1.41967
-624	1.45811	1.51465	1.41816
-623	1.45687	1.51458	1.41738
-622	1.45702	1.51394	1.41666
-621	1.45585	1.5133	1.41583
-620	1.45514	1.51266	1.41456
-619	1.45398	1.51265	1.41376
-618	1.45367	1.51157	1.41293
-617	1.45242	1.51129	1.41249
-616	1.45136	1.51017	1.41163
-615	1.45019	1.50929	1.41057
-614	1.45001	1.50953	1.40947
-613	1.44852	1.50927	1.40781
-612	1.4486	1.509	1.40671
-611	1.4486	1.50829	1.40574
-610	1.44813	1.50774	1.40478
-609	1.44783	1.50828	1.40389
-608	1.44691	1.50804	1.40303
-607	1.44553	1.50727	1.40282
-606	1.44475	1.50713	1.4028
-605	1.44429	1.50654	1.40235
-604	1.44329	1.50502	1.40282
-603	1.44305	1.50439	1.4017
-602	1.44279	1.50347	1.40096
-601	1.44138	1.50246	1.39994
-600	1.44041	1.50185	1.3997
-599	1.44009	1.50149	1.39934
-598	1.43959	1.5014	1.39867
-597	1.44033	1.50068	1.39791
-596	1.43991	1.50001	1.39759
-595	1.44009	1.49971	1.39681
-594	1.439	1.49957	1.39568
-593	1.43837	1.49882	1.39518
-592	1.43708	1.49873	1.39481
-591	1.43667	1.49871	1.39391
-590	1.43592	1.49888	1.39343
-589	1.43619	1.49875	1.393
-588	1.43599	1.49855	1.39219
-587	1.43631	1.49856	1.3921
-586	1.43555	1.49801	1.39076
-585	1.43639	1.49707	1.38934
-584	1.43488	1.49692	1.389
-583	1.43479	1.49652	1.38791
-582	1.43514	1.49571	1.38827
-581	1.43417	1.49576	1.38866
-580	1.43332	1.49544	1.38735
-579	1.43288	1.49398	1.3869
-578	1.43218	1.49366	1.38557
-577	1.43274	1.49422	1.38466
-576	1.43203	1.49407	1.38432
-575	1.43206	1.49367	1.3844
-574	1.43217	1.49349	1.38371
-573	1.43174	1.49388	1.38335
-572	1.43152	1.49344	1.38326
-571	1.43164	1.49307	1.38336
-570	1.43253	1.49268	1.38298
-569	1.43238	1.49272	1.38227
-568	1.43303	1.49252	1.3823
-567	1.43311	1.49246	1.38184
-566	1.43323	1.49211	1.38168
-565	1.43444	1.49137	1.38186
-564	1.43478	1.49109	1.38137
-563	1.43554	1.4911	1.38052
-562	1.4357	1.49072	1.37975
-561	1.43651	1.49039	1.37969
-560	1.43692	1.49081	1.37965
-559	1.43804	1.49095	1.37896
-558	1.43819	1.49002	1.3791
-557	1.43936	1.48981	1.37875
-556	1.4401	1.4902	1.37871
-555	1.44018	1.48961	1.37931
-554	1.43998	1.48883	1.37878
-553	1.44007	1.48869	1.3788
-552	1.44032	1.48746	1.37831
-551	1.44027	1.48783	1.37776
-550	1.44065	1.48778	1.37837
-549	1.44083	1.48896	1.37811
-548	1.44079	1.48845	1.37864
-547	1.44188	1.48777	1.37841
-546	1.44346	1.48712	1.37786
-545	1.44362	1.48798	1.37754
-544	1.4449	1.4875	1.37806
-543	1.44476	1.48773	1.37893
-542	1.44508	1.48791	1.37927
-541	1.44505	1.48744	1.37931
-540	1.4447	1.48814	1.37914
-539	1.44566	1.4891	1.37914
-538	1.44608	1.48919	1.37903
-537	1.44723	1.48939	1.37844
-536	1.44805	1.48917	1.37882
-535	1.44918	1.48863	1.37935
-534	1.44974	1.48885	1.37941
-533	1.45068	1.48915	1.37968
-532	1.45104	1.49032	1.37941
-531	1.45292	1.49054	1.37885
-530	1.4537	1.49085	1.379
-529	1.45471	1.49069	1.37909
-528	1.45649	1.49115	1.37903
-527	1.4591	1.49191	1.37975
-526	1.46022	1.4921	1.37982
-525	1.46081	1.4922	1.3794
-524	1.4621	1.4929	1.37965
-523	1.46351	1.49317	1.38021
-522	1.46365	1.49293	1.38052
-521	1.46438	1.49446	1.38106
-520	1.46646	1.49503	1.3823
-519	1.46673	1.49532	1.38172
-518	1.46718	1.49585	1.38319
-517	1.46869	1.49621	1.38289
-516	1.47007	1.49713	1.3838
-515	1.47195	1.49756	1.38346
-514	1.47328	1.49829	1.38399
-513	1.47507	1.49899	1.38363
-512	1.4751	1.49957	1.38401
-511	1.47601	1.49968	1.38395
-510	1.47653	1.50021	1.38499
-509	1.47697	1.50015	1.38615
-508	1.47773	1.50056	1.38667
-507	1.47844	1.50095	1.38787
-506	1.47944	1.50167	1.38839
-505	1.48032	1.50207	1.38862
-504	1.48104	1.50316	1.38963
-503	1.48283	1.50391	1.39018
-502	1.48384	1.50456	1.3903
-501	1.48493	1.50434	1.39175
-500	1.48619	1.50536	1.39292
-499	1.48691	1.50693	1.39327
-498	1.48917	1.50734	1.39413
-497	1.49011	1.50869	1.39446
-496	1.4912	1.5096	1.39416
-495	1.49322	1.51065	1.39408
-494	1.49468	1.51174	1.39447
-493	1.49612	1.51242	1.39549
-492	1.49738	1.51316	1.39636
-491	1.49923	1.51361	1.39752
-490	1.50073	1.51422	1.3984
-489	1.50199	1.51536	1.39888
-488	1.50334	1.51646	1.3987
-487	1.50458	1.51754	1.3995
-486	1.5066	1.51841	1.3995
-485	1.50848	1.51975	1.40017
-484	1.51045	1.52085	1.401
-483	1.51215	1.52183	1.40302
-482	1.51409	1.52408	1.4042
-481	1.51617	1.5251	1.40553
-480	1.51825	1.52695	1.40732
-479	1.52089	1.52802	1.40809
-478	1.52388	1.53021	1.40925
-477	1.52519	1.53175	1.41029
-476	1.52666	1.53364	1.41125
-475	1.52901	1.53629	1.41252
-474	1.53138	1.53716	1.41376
-473	1.53236	1.53887	1.41516
-472	1.53452	1.54049	1.41651
-471	1.53496	1.54198	1.41799
-470	1.53741	1.5431	1.42032
-469	1.53919	1.54465	1.42156
-468	1.54124	1.5457	1.42338
-467	1.54328	1.54788	1.42448
-466	1.54536	1.54985	1.42603
-465	1.54665	1.552	1.42675
-464	1.5485	1.55377	1.42905
-463	1.54952	1.55592	1.42951
-462	1.55169	1.55849	1.43103
-461	1.55384	1.55988	1.43383
-460	1.55607	1.56175	1.43487
-459	1.55773	1.56504	1.4367
-458	1.56017	1.56649	1.43817
-457	1.56239	1.56807	1.43923
-456	1.56542	1.56992	1.44171
-455	1.56729	1.57316	1.44389
-454	1.56979	1.57651	1.44636
-453	1.57248	1.57883	1.44883
-452	1.57442	1.58208	1.45061
-451	1.57633	1.58443	1.45354
-450	1.57901	1.587	1.45649
-449	1.58071	1.5894	1.45884
-448	1.58393	1.59243	1.46124
-447	1.58678	1.59449	1.46273
-446	1.59039	1.59733	1.46478
-445	1.59382	1.60141	1.46672
-444	1.59678	1.60378	1.46942
-443	1.59978	1.60601	1.47135
-442	1.60321	1.60811	1.47477
-441	1.60599	1.61099	1.47747
-440	1.60886	1.61371	1.48072
-439	1.61177	1.61612	1.48393
-438	1.61532	1.61883	1.48622
-437	1.61917	1.62293	1.48887
-436	1.62275	1.6264	1.49086
-435	1.62649	1.63022	1.49391
-434	1.63075	1.63385	1.49714
-433	1.63478	1.63723	1.49965
-432	1.63888	1.64148	1.50262
-431	1.64278	1.64463	1.50564
-430	1.64638	1.64816	1.50843
-429	1.65084	1.65092	1.51053
-428	1.65402	1.65448	1.51358
-427	1.65797	1.65804	1.51672
-426	1.66117	1.66208	1.51959
-425	1.66614	1.66595	1.52289
-424	1.67106	1.66998	1.52614
-423	1.67592	1.67354	1.52988
-422	1.68138	1.67636	1.53315
-421	1.68726	1.68038	1.53573
-420	1.6928	1.68372	1.53969
-419	1.6984	1.68707	1.54289
-418	1.70331	1.69147	1.54622
-417	1.70838	1.69494	1.55004
-416	1.71403	1.69952	1.55333
-415	1.71979	1.70325	1.5574
-414	1.72539	1.7073	1.56213
-413	1.73129	1.7115	1.56658
-412	1.73739	1.71657	1.57088
-411	1.74256	1.7205	1.57341
-410	1.74963	1.72439	1.57686
-409	1.75499	1.72913	1.58156
-408	1.7617	1.73277	1.58607
-407	1.76779	1.73639	1.59096
-406	1.77271	1.74018	1.59557
-405	1.7786	1.74477	1.59935
-404	1.78512	1.74894	1.60313
-403	1.79139	1.75368	1.60818
-402	1.79885	1.75881	1.61262
-401	1.80496	1.76271	1.61715
-400	1.81206	1.76732	1.62169
-399	1.81847	1.77189	1.62589
-398	1.82548	1.77764	1.63112
-397	1.83238	1.78229	1.63563
-396	1.84068	1.78687	1.64088
-395	1.84782	1.79183	1.64567
-394	1.85588	1.79657	1.64927
-393	1.864	1.80155	1.65404
-392	1.87114	1.80695	1.65842
-391	1.87835	1.81199	1.66292
-390	1.88622	1.81732	1.66768
-389	1.89442	1.82195	1.67227
-388	1.90123	1.82786	1.67774
-387	1.90936	1.83324	1.68329
-386	1.91752	1.83883	1.68885
-385	1.9262	1.84541	1.69353
-384	1.93435	1.85112	1.69871
-383	1.94319	1.85626	1.70391
-382	1.95101	1.86209	1.70899
-381	1.95999	1.86763	1.71403
-380	1.96841	1.873	1.71928
-379	1.977	1.87789	1.7241
-378	1.98443	1.88439	1.72974
-377	1.99244	1.89017	1.73425
-376	2.00107	1.89559	1.73899
-375	2.00867	1.90134	1.74372
-374	2.01734	1.90772	1.74943
-373	2.02591	1.91349	1.75501
-372	2.03387	1.9189	1.75883
-371	2.04211	1.92447	1.76405
-370	2.05108	1.92989	1.76991
-369	2.05926	1.9362	1.77486
-368	2.06654	1.94193	1.78103
-367	2.07535	1.94777	1.78524
-366	2.08382	1.95358	1.7905
-365	2.09216	1.95966	1.79582
-364	2.10148	1.96498	1.80099
-363	2.11044	1.97084	1.80693
-362	2.11923	1.97627	1.81244
-361	2.1276	1.98165	1.81757
-360	2.13651	1.9881	1.82298
-359	2.14511	1.9937	1.82785
-358	2.15183	1.9994	1.83354
-357	2.16006	2.00428	1.83866
-356	2.16713	2.01016	1.84373
-355	2.17479	2.01574	1.84943
-354	2.18263	2.02091	1.85453
-353	2.19037	2.02708	1.85967
-352	2.19802	2.03326	1.86406
-351	2.20598	2.03872	1.86872
-350	2.21385	2.0445	1.87288
-349	2.22271	2.04994	1.87608
-348	2.23042	2.05604	1.88018
-347	2.23889	2.0622	1.88431
-346	2.24717	2.06793	1.8885
-345	2.25451	2.07432	1.89322
-344	2.26175	2.07905	1.89865
-343	2.26875	2.08485	1.90334
-342	2.27727	2.09069	1.9084
-341	2.28422	2.09615	1.91318
-340	2.29178	2.10183	1.91796
-339	2.29824	2.10774	1.92264
-338	2.30502	2.11278	1.92649
-337	2.31229	2.11736	1.93125
-336	2.31899	2.1231	1.93532
-335	2.32672	2.12827	1.94031
-334	2.33365	2.13336	1.94531
-333	2.34139	2.13774	1.95001
-332	2.34823	2.14255	1.95408
-331	2.3548	2.14862	1.9594
-330	2.36222	2.15384	1.96336
-329	2.36962	2.1582	1.9671
-328	2.37551	2.16381	1.97172
-327	2.38111	2.16905	1.97619
-326	2.38795	2.17439	1.98032
-325	2.39387	2.17984	1.98471
-324	2.39916	2.1853	1.98955
-323	2.40544	2.19025	1.9944
-322	2.41145	2.19539	1.99789
-321	2.41764	2.20058	2.00186
-320	2.42263	2.20697	2.00576
-319	2.42726	2.21158	2.00963
-318	2.43401	2.21716	2.0137
-317	2.43877	2.22283	2.01817
-316	2.44404	2.22842	2.02256
-315	2.44926	2.23324	2.02715
-314	2.45455	2.23821	2.03203
-313	2.46004	2.24399	2.03683
-312	2.46534	2.24795	2.0407
-311	2.46884	2.25319	2.04539
-310	2.47397	2.25771	2.04921
-309	2.47904	2.26378	2.05352
-308	2.48392	2.26893	2.05888
-307	2.48832	2.27343	2.06355
-306	2.4931	2.27768	2.06895
-305	2.49802	2.28256	2.07244
-304	2.5041	2.28843	2.07645
-303	2.50877	2.29428	2.08116
-302	2.51389	2.29958	2.08616
-301	2.51812	2.30459	2.09127
-300	2.52267	2.3106	2.09546
-299	2.52675	2.31527	2.09815
-298	2.53012	2.32065	2.10248
-297	2.53472	2.32615	2.10716
-296	2.53897	2.33242	2.11217
-295	2.54293	2.33806	2.11696
-294	2.54717	2.34389	2.12146
-293	2.55132	2.34958	2.12504
-292	2.55578	2.35544	2.13081
-291	2.55957	2.36127	2.13622
-290	2.56386	2.36717	2.13993
-289	2.56755	2.37162	2.14518
-288	2.5723	2.37747	2.14934
-287	2.57545	2.38367	2.15489
-286	2.57906	2.38975	2.16049
-285	2.58304	2.39557	2.16604
-284	2.58797	2.40012	2.1715
-283	2.59166	2.40627	2.17658
-282	2.59604	2.41247	2.18222
-281	2.60061	2.41879	2.1876
-280	2.6041	2.42602	2.19244
-279	2.60789	2.43147	2.19676
-278	2.61173	2.43825	2.20162
-277	2.61604	2.4447	2.20682
-276	2.61954	2.4511	2.2139
-275	2.62435	2.45727	2.21933
-274	2.62814	2.46332	2.22458
-273	2.63244	2.47022	2.23039
-272	2.63625	2.47785	2.23658
-271	2.64063	2.48502	2.24274
-270	2.64414	2.49217	2.24838
-269	2.64803	2.49969	2.25434
-268	2.65227	2.50717	2.26034
-267	2.65664	2.51318	2.26688
-266	2.66014	2.5208	2.2741
-265	2.66447	2.5284	2.28123
-264	2.66947	2.53708	2.28823
-263	2.67381	2.54419	2.2949
-262	2.67789	2.55213	2.30188
-261	2.68252	2.56027	2.30843
-260	2.68651	2.56786	2.3155
-259	2.69118	2.57668	2.32301
-258	2.69614	2.58542	2.33136
-257	2.70133	2.59322	2.33947
-256	2.70676	2.60192	2.34738
-255	2.71257	2.61038	2.35536
-254	2.71722	2.61888	2.36406
-253	2.72188	2.62763	2.3717
-252	2.72728	2.63644	2.37991
-251	2.73248	2.6447	2.38755
-250	2.73894	2.65414	2.39737
-249	2.74424	2.66401	2.40619
-248	2.75059	2.6725	2.41426
-247	2.75703	2.68301	2.42375
-246	2.7642	2.69176	2.43312
-245	2.77074	2.70318	2.4424
-244	2.77734	2.71373	2.45143
-243	2.78215	2.72401	2.46018
-242	2.78968	2.73414	2.4699
-241	2.7967	2.74537	2.47959
-240	2.80445	2.75624	2.48992
-239	2.81081	2.76702	2.50043
-238	2.8189	2.77873	2.51078
-237	2.82559	2.7901	2.52068
-236	2.83414	2.80164	2.53189
-235	2.84232	2.81305	2.54304
-234	2.84965	2.82486	2.5547
-233	2.85957	2.83594	2.56622
-232	2.86845	2.84875	2.57616
-231	2.8772	2.86148	2.58802
-230	2.88571	2.8738	2.59953
-229	2.89544	2.88655	2.61191
-228	2.90515	2.89839	2.62458
-227	2.91548	2.9127	2.63771
-226	2.92502	2.92724	2.65119
-225	2.93666	2.94075	2.66376
-224	2.94651	2.9548	2.67649
-223	2.95923	2.96982	2.69017
-222	2.97057	2.98418	2.70411
-221	2.98052	2.9996	2.71969
-220	2.99175	3.01472	2.73482
-219	3.00373	3.02921	2.75059
-218	3.01602	3.04439	2.76583
-217	3.02872	3.06134	2.78128
-216	3.04289	3.07728	2.79608
-215	3.05639	3.09344	2.81287
-214	3.07085	3.1104	2.82959
-213	3.08495	3.12773	2.84609
-212	3.1012	3.14661	2.86374
-211	3.11544	3.16417	2.88256
-210	3.13124	3.18273	2.9013
-209	3.14694	3.20117	2.91939
-208	3.16228	3.219	2.93945
-207	3.17944	3.23936	2.95897
-206	3.19664	3.25979	2.97993
-205	3.21281	3.2796	3.00148
-204	3.23078	3.29987	3.0232
-203	3.25003	3.32233	3.04426
-202	3.26878	3.34511	3.06571
-201	3.28954	3.36908	3.08931
-200	3.3094	3.39255	3.11111
-199	3.33062	3.41569	3.13383
-198	3.35145	3.43974	3.15766
-197	3.37441	3.46489	3.18203
-196	3.39678	3.48954	3.20727
-195	3.41978	3.51611	3.23149
-194	3.44286	3.54343	3.25848
-193	3.46704	3.57026	3.28531
-192	3.49165	3.59714	3.31037
-191	3.51728	3.62665	3.33784
-190	3.54114	3.65704	3.36714
-189	3.5676	3.68794	3.39637
-188	3.59506	3.71837	3.42748
-187	3.6229	3.75131	3.45688
-186	3.65103	3.78393	3.4895
-185	3.68098	3.81684	3.52144
-184	3.71114	3.85091	3.55435
-183	3.73981	3.88494	3.58843
-182	3.77158	3.92124	3.62173
-181	3.80317	3.95643	3.65692
-180	3.83514	3.99515	3.69272
-179	3.86879	4.03343	3.72991
-178	3.90223	4.07427	3.77029
-177	3.93877	4.11325	3.81001
-176	3.9725	4.15465	3.84959
-175	4.00744	4.19591	3.88985
-174	4.0445	4.23931	3.93054
-173	4.08155	4.28345	3.97258
-172	4.1201	4.3284	4.01502
-171	4.15831	4.37399	4.05842
-170	4.19695	4.42049	4.10331
-169	4.23787	4.46861	4.14953
-168	4.28029	4.5186	4.19566
-167	4.32136	4.57078	4.24403
-166	4.36447	4.62194	4.29405
-165	4.40882	4.67764	4.34426
-164	4.45303	4.73259	4.39551
-163	4.49862	4.78977	4.44876
-162	4.5438	4.84821	4.50292
-161	4.58985	4.90673	4.5588
-160	4.63533	4.9666	4.61293
-159	4.68006	5.0291	4.67077
-158	4.72726	5.0911	4.72878
-157	4.78847	5.15444	4.78833
-156	4.84734	5.21738	4.84805
-155	4.90668	5.28244	4.90921
-154	4.96343	5.34851	4.97188
-153	5.02048	5.41556	5.0357
-152	5.07889	5.48303	5.1007
-151	5.13449	5.55364	5.16791
-150	5.2092	5.62578	5.2369
-149	5.28235	5.70002	5.30527
-148	5.35321	5.77294	5.37616
-147	5.4214	5.84822	5.44724
-146	5.49204	5.92667	5.51965
-145	5.56245	6.00484	5.59318
-144	5.63265	6.08471	5.66724
-143	5.70334	6.16574	5.74151
-142	5.7737	6.24921	5.81747
-141	5.84348	6.33128	5.89358
-140	5.9175	6.41545	5.9719
-139	5.99293	6.49724	6.0509
-138	6.06701	6.58263	6.12884
-137	6.14322	6.67041	6.21086
-136	6.22128	6.75866	6.29398
-135	6.29805	6.84821	6.37759
-134	6.37498	6.93797	6.46195
-133	6.45339	7.02819	6.54705
-132	6.53084	7.12023	6.63243
-131	6.60973	7.21325	6.71771
-130	6.68973	7.30665	6.80458
-129	6.77034	7.40198	6.89101
-128	6.85151	7.49699	6.98056
-127	6.93108	7.59197	7.07162
-126	7.01176	7.68846	7.16168
-125	7.09154	7.78467	7.25438
-124	7.17319	7.88162	7.34636
-123	7.25862	7.98112	7.44041
-122	7.3422	8.08109	7.53342
-121	7.42563	8.18309	7.62602
-120	7.50774	8.28494	7.71791
-119	7.59244	8.38791	7.81411
-118	7.67771	8.49182	7.91174
-117	7.76388	8.59621	8.00902
-116	7.84889	8.69987	8.10629
-115	7.93593	8.80463	8.20283
-114	8.0255	8.91036	8.30082
-113	8.11175	9.015	8.39751
-112	8.20134	9.12318	8.49673
-111	8.29146	9.23084	8.59501
-110	8.38067	9.34008	8.69438
-109	8.46983	9.45025	8.7949
-108	8.55792	9.55889	8.89548
-107	8.64816	9.6707	8.99907
-106	8.73916	9.78175	9.103
-105	8.82623	9.89325	9.20485
-104	8.91588	10.0059	9.30931
-103	9.00607	10.1181	9.41281
-102	9.09413	10.2305	9.51487
-101	9.18359	10.3429	9.61958
-100	9.27456	10.4558	9.72012
-99	9.36539	10.5703	9.82397
-98	9.45523	10.6848	9.92671
-97	9.54178	10.799	10.0311
-96	9.63091	10.9118	10.1372
-95	9.722	11.0268	10.2398
-94	9.81271	11.1409	10.3468
-93	9.90324	11.2567	10.4496
-92	9.99301	11.3712	10.5553
-91	10.0824	11.4851	10.6595
-90	10.1718	11.5996	10.7642
-89	10.2594	11.7156	10.8673
-88	10.3461	11.8291	10.9722
-87	10.4329	11.9442	11.0746
-86	10.521	12.0583	11.1793
-85	10.6095	12.1713	11.2832
-84	10.7016	12.2864	11.3883
-83	10.7901	12.4002	11.4928
-82	10.8783	12.5133	11.5973
-81	10.9673	12.6253	11.7016
-80	11.0568	12.7377	11.8066
-79	11.1444	12.8501	11.91
-78	11.233	12.9636	12.0128
-77	11.319	13.0758	12.1144
-76	11.4063	13.1891	12.2146
-75	11.4957	13.2996	12.3158
-74	11.581	13.4094	12.4187
-73	11.668	13.5202	12.5219
-72	11.7524	13.6303	12.6236
-71	11.8398	13.739	12.7242
-70	11.9243	13.8502	12.8235
-69	12.0075	13.9582	12.9233
-68	12.0911	14.066	13.0209
-67	12.1742	14.1738	13.1188
-66	12.2562	14.2815	13.2144
-65	12.3385	14.3866	13.3099
-64	12.4192	14.4945	13.4047
-63	12.4978	14.5991	13.5004
-62	12.5794	14.7032	13.597
-61	12.6606	14.81	13.692
-60	12.7424	14.9114	13.7841
-59	12.8228	15.0114	13.875
-58	12.898	15.1119	13.965
-57	12.975	15.2094	14.0538
-56	13.0524	15.3096	14.1418
-55	13.1286	15.4072	14.2323
-54	13.2039	15.5043	14.3213
-53	13.2802	15.5982	14.4073
-52	13.3574	15.6926	14.4922
-51	13.4334	15.7858	14.5774
-50	13.506	15.8783	14.6609
-49	13.5801	15.9728	14.7444
-48	13.6541	16.0618	14.8245
-47	13.7255	16.15	14.9048
-46	13.7956	16.238	14.986
-45	13.8682	16.3254	15.0638
-44	13.9371	16.4121	15.1393
-43	14.0064	16.4953	15.2156
-42	14.0705	16.5777	15.2903
-41	14.137	16.6597	15.3649
-40	14.2039	16.7412	15.4357
-39	14.269	16.8198	15.5076
-38	14.3313	16.8994	15.578
-37	14.3941	16.9756	15.6454
-36	14.4549	17.0493	15.711
-35	14.5167	17.1216	15.7773
-34	14.5772	17.1937	15.8403
-33	14.6361	17.2633	15.9032
-32	14.694	17.3293	15.9665
-31	14.7516	17.3956	16.0261
-30	14.8074	17.4612	16.0844
-29	14.8619	17.5241	16.1425
-28	14.9136	17.5884	16.1984
-27	14.9656	17.6484	16.2523
-26	15.0157	17.7083	16.3059
-25	15.0656	17.7662	16.3568
-24	15.1126	17.8218	16.4079
-23	15.1605	17.8758	16.4555
-22	15.2043	17.9303	16.5028
-21	15.2489	17.9806	16.5506
-20	15.2938	18.0268	16.5949
-19	15.3367	18.0728	16.6358
-18	15.3743	18.1167	16.6759
-17	15.4143	18.1602	16.7138
-16	15.4536	18.2014	16.7486
-15	15.4878	18.2403	16.7813
-14	15.5223	18.2759	16.8137
-13	15.5558	18.3112	16.8434
-12	15.5888	18.3447	16.8722
-11	15.62	18.374	16.9011
-10	15.6493	18.4004	16.9276
-9	15.6801	18.426	16.951
-8	15.7114	18.4489	16.9728
-7	15.7432	18.471	16.9905
-6	15.7701	18.4903	17.0076
-5	15.7858	18.5072	17.0237
-4	15.8002	18.5234	17.0378
-3	15.8134	18.5373	17.0504
-2	15.8285	18.549	17.0608
-1	15.8435	18.5575	17.0691
0	15.8588	18.5638	17.0747
1	15.8725	18.568	17.0768
2	15.8571	18.5698	17.078
3	15.8459	18.5692	17.0765
4	15.8353	18.5651	17.0741
5	15.8252	18.5581	17.0673
6	15.8163	18.5482	17.0599
7	15.8056	18.5375	17.0501
8	15.7976	18.5243	17.0385
9	15.7703	18.5093	17.0247
10	15.7432	18.4937	17.0087
11	15.7159	18.4715	16.993
12	15.6916	18.4503	16.9716
13	15.6645	18.427	16.9494
14	15.6353	18.4036	16.9272
15	15.6076	18.3776	16.9034
16	15.5768	18.3482	16.8777
17	15.5479	18.3178	16.8481
18	15.5164	18.2871	16.8158
19	15.4806	18.2504	16.7828
20	15.4447	18.2113	16.7497
21	15.4076	18.1703	16.7119
22	15.3678	18.1301	16.6754
23	15.3271	18.0849	16.6349
24	15.2862	18.0367	16.5936
25	15.2439	17.99	16.5516
26	15.1994	17.9388	16.5059
27	15.1551	17.8863	16.459
28	15.109	17.8314	16.4122
29	15.061	17.7757	16.3622
30	15.0114	17.7181	16.3118
31	14.9613	17.6599	16.258
32	14.9126	17.5994	16.2026
33	14.8626	17.5364	16.1476
34	14.8103	17.4729	16.0889
35	14.7568	17.4055	16.0287
36	14.6992	17.3382	15.9663
37	14.6413	17.2696	15.9038
38	14.5832	17.1992	15.8405
39	14.5259	17.1278	15.7754
40	14.4673	17.0534	15.7092
41	14.4056	16.9788	15.641
42	14.3438	16.9021	15.5739
43	14.2808	16.8267	15.504
44	14.2156	16.7485	15.4318
45	14.1476	16.6697	15.3587
46	14.0824	16.5899	15.2823
47	14.0125	16.5078	15.2068
48	13.9428	16.4239	15.1289
49	13.8728	16.3386	15.0523
50	13.8035	16.2525	14.9748
51	13.7334	16.1657	14.8982
52	13.6609	16.0755	14.8171
53	13.5854	15.9848	14.7345
54	13.5136	15.8941	14.6519
55	13.4405	15.8023	14.5672
56	13.3646	15.7092	14.4837
57	13.2912	15.6162	14.3976
58	13.2148	15.5189	14.3128
59	13.1381	15.4218	14.2252
60	13.061	15.3226	14.138
61	12.9828	15.2227	14.0494
62	12.9073	15.1232	13.96
63	12.8274	15.0208	13.8699
64	12.746	14.9194	13.7768
65	12.6653	14.8159	13.6825
66	12.583	14.7108	13.589
67	12.5025	14.6064	13.4925
68	12.4222	14.5008	13.3979
69	12.341	14.3956	13.3033
70	12.2609	14.2902	13.2061
71	12.1806	14.182	13.1122
72	12.0997	14.0733	13.0159
73	12.0154	13.9653	12.9191
74	11.9317	13.8579	12.8204
75	11.8437	13.7474	12.7188
76	11.7583	13.6359	12.6209
77	11.6721	13.5242	12.5188
78	11.5856	13.4124	12.4183
79	11.4986	13.301	12.3153
80	11.4119	13.1894	12.2151
81	11.3249	13.0751	12.1136
82	11.24	12.9623	12.0138
83	11.1521	12.8492	11.9111
84	11.0621	12.7368	11.8099
85	10.9744	12.6247	11.7062
86	10.8852	12.5096	11.6022
87	10.7973	12.3969	11.4972
88	10.7064	12.2835	11.3917
89	10.6174	12.1715	11.2875
90	10.5285	12.0579	11.1826
91	10.4396	11.9432	11.0766
92	10.3512	11.8281	10.9713
93	10.2624	11.714	10.866
94	10.1727	11.5987	10.762
95	10.0845	11.484	10.6578
96	9.99679	11.371	10.5528
97	9.90755	11.2568	10.446
98	9.81909	11.1423	10.339
99	9.72856	11.0283	10.2328
100	9.63712	10.9126	10.1265
101	9.5504	10.7997	10.0221
102	9.46217	10.6858	9.91832
103	9.37269	10.5723	9.81431
104	9.28392	10.4585	9.70953
105	9.1957	10.3464	9.6074
106	9.10478	10.2321	9.50463
107	9.01376	10.1199	9.40178
108	8.92226	10.0061	9.29759
109	8.83415	9.89136	9.19309
110	8.74457	9.78223	9.0913
111	8.65474	9.67247	8.98924
112	8.56646	9.56236	8.88851
113	8.47881	9.45327	8.78791
114	8.38763	9.34258	8.68912
115	8.299	9.23423	8.58997
116	8.21111	9.12457	8.48834
117	8.12657	9.01886	8.38796
118	8.03963	8.91348	8.28982
119	7.95199	8.80697	8.19379
120	7.86448	8.70106	8.09613
121	7.77811	8.59509	7.99933
122	7.69241	8.49227	7.90183
123	7.60739	8.38958	7.80777
124	7.52243	8.28666	7.71313
125	7.43643	8.18422	7.61656
126	7.35205	8.0812	7.52266
127	7.26733	7.98279	7.43057
128	7.18305	7.88326	7.33853
129	7.09981	7.78512	7.24651
130	7.01607	7.68601	7.15494
131	6.93421	7.5898	7.06502
132	6.85199	7.49377	6.97368
133	6.77052	7.39822	6.88487
134	6.68955	7.30562	6.79662
135	6.61123	7.21322	6.71121
136	6.53107	7.12047	6.62388
137	6.45354	7.02869	6.53931
138	6.376	6.94097	6.45501
139	6.29645	6.85039	6.37004
140	6.21938	6.76143	6.28757
141	6.14362	6.67499	6.206
142	6.06662	6.5876	6.12493
143	5.99144	6.50244	6.0448
144	5.91768	6.41758	5.96713
145	5.84492	6.33306	5.88777
146	5.77225	6.24974	5.81176
147	5.69837	6.16811	5.73568
148	5.62752	6.08692	5.65914
149	5.55669	6.00616	5.58444
150	5.4832	5.92899	5.50987
151	5.41018	5.8525	5.43751
152	5.33427	5.77823	5.36625
153	5.26309	5.70181	5.29621
154	5.20166	5.62726	5.22666
155	5.14155	5.55493	5.16088
156	5.08224	5.48435	5.09486
157	5.02025	5.41344	5.029
158	4.96006	5.34401	4.96505
159	4.89898	5.27758	4.90145
160	4.83918	5.21253	4.83834
161	4.79356	5.14805	4.77661
162	4.74536	5.08345	4.71611
163	4.6972	5.0222	4.65753
164	4.65055	4.96147	4.60002
165	4.60343	4.90276	4.54378
166	4.5565	4.84317	4.48734
167	4.50948	4.78468	4.43315
168	4.46269	4.72781	4.37961
169	4.41817	4.67451	4.32631
170	4.37556	4.62101	4.27546
171	4.33327	4.56837	4.22659
172	4.29077	4.51765	4.17958
173	4.24987	4.46701	4.13311
174	4.20869	4.41971	4.08794
175	4.16896	4.37218	4.04239
176	4.12983	4.32735	3.99826
177	4.0929	4.2816	3.95581
178	4.05569	4.23714	3.91395
179	4.0198	4.19418	3.87277
180	3.98417	4.14995	3.83321
181	3.9493	4.11021	3.79423
182	3.91371	4.06997	3.75554
183	3.87903	4.03008	3.7195
184	3.847	3.98987	3.68423
185	3.81509	3.9508	3.64673
186	3.78495	3.91406	3.61176
187	3.75423	3.87773	3.5771
188	3.72396	3.84131	3.54546
189	3.69365	3.80833	3.51414
190	3.66485	3.77486	3.48147
191	3.63508	3.74271	3.44901
192	3.60644	3.7094	3.41872
193	3.57951	3.67913	3.3864
194	3.5541	3.64893	3.35724
195	3.52774	3.6178	3.3276
196	3.50317	3.58863	3.29915
197	3.47989	3.55999	3.27154
198	3.45559	3.53238	3.24489
199	3.4308	3.50682	3.21815
200	3.40821	3.48065	3.19184
201	3.38503	3.45629	3.16637
202	3.3631	3.4303	3.14165
203	3.34349	3.4059	3.11835
204	3.32252	3.38129	3.09636
205	3.30354	3.35804	3.07289
206	3.28515	3.33522	3.05042
207	3.26556	3.31311	3.02826
208	3.24742	3.29173	3.00795
209	3.22926	3.26919	2.9877
210	3.21175	3.24996	2.96667
211	3.19591	3.22819	2.94704
212	3.18062	3.20975	2.92827
213	3.16423	3.18946	2.90921
214	3.14852	3.16874	2.89079
215	3.13425	3.14921	2.87242
216	3.11911	3.131	2.8549
217	3.1055	3.1123	2.83819
218	3.09065	3.09517	2.82091
219	3.07688	3.07762	2.80486
220	3.06504	3.06046	2.78879
221	3.0512	3.04279	2.77415
222	3.0394	3.02652	2.75736
223	3.0274	3.01116	2.74145
224	3.01576	2.99649	2.72615
225	3.00581	2.98141	2.71081
226	2.99451	2.9666	2.69746
227	2.98204	2.95258	2.68252
228	2.97049	2.93843	2.66839
229	2.95858	2.92514	2.65408
230	2.94842	2.91155	2.6408
231	2.93743	2.89808	2.62684
232	2.92853	2.88516	2.61453
233	2.91788	2.87293	2.60146
234	2.90902	2.86027	2.58936
235	2.89956	2.84798	2.57719
236	2.89184	2.83715	2.56526
237	2.88265	2.82581	2.55311
238	2.87314	2.815	2.54171
239	2.86459	2.80212	2.53076
240	2.8562	2.78942	2.52075
241	2.84712	2.77771	2.50992
242	2.83996	2.76594	2.4995
243	2.83231	2.75557	2.4882
244	2.82636	2.74464	2.47794
245	2.81934	2.73386	2.46745
246	2.81378	2.72403	2.4581
247	2.80781	2.71421	2.44738
248	2.80099	2.70434	2.43602
249	2.79514	2.69499	2.42832
250	2.7889	2.68475	2.42062
251	2.78232	2.67624	2.41025
252	2.77595	2.66688	2.40147
253	2.77059	2.65757	2.39174
254	2.76475	2.64738	2.38301
255	2.76021	2.63756	2.37476
256	2.75418	2.62906	2.36615
257	2.74717	2.61929	2.35815
258	2.74148	2.61128	2.35057
259	2.73743	2.60224	2.3437
260	2.73195	2.59429	2.33541
261	2.7262	2.58597	2.32721
262	2.72192	2.57799	2.32091
263	2.71678	2.56953	2.31321
264	2.71169	2.56159	2.30663
265	2.70716	2.55338	2.2999
266	2.70258	2.54551	2.29363
267	2.69707	2.5378	2.28779
268	2.69273	2.53057	2.28115
269	2.68838	2.52342	2.2743
270	2.68285	2.51612	2.26778
271	2.67718	2.50846	2.26196
272	2.67333	2.50224	2.25557
273	2.66924	2.49507	2.24863
274	2.66532	2.48786	2.24244
275	2.66017	2.48103	2.23608
276	2.65473	2.47381	2.23002
277	2.64972	2.46773	2.22348
278	2.64576	2.46209	2.21738
279	2.64157	2.4553	2.21097
280	2.63878	2.44829	2.20529
281	2.634	2.44257	2.19914
282	2.6303	2.43588	2.1932
283	2.62657	2.43008	2.1888
284	2.62233	2.42354	2.18422
285	2.61769	2.41813	2.1782
286	2.61284	2.41393	2.17308
287	2.60939	2.40757	2.16714
288	2.6058	2.40032	2.16157
289	2.60181	2.3953	2.15709
290	2.59874	2.38884	2.15163
291	2.59451	2.38222	2.14673
292	2.59023	2.3766	2.14164
293	2.58613	2.3708	2.13684
294	2.58093	2.36521	2.13206
295	2.57674	2.35951	2.12732
296	2.57313	2.35379	2.123
297	2.56879	2.34788	2.1192
298	2.56467	2.34232	2.11472
299	2.56036	2.33592	2.10928
300	2.5566	2.33154	2.10513
301	2.55423	2.32656	2.0997
302	2.54951	2.31987	2.09574
303	2.54576	2.31479	2.09257
304	2.54088	2.30887	2.08808
305	2.53586	2.30358	2.08412
306	2.53138	2.29947	2.07996
307	2.52618	2.29416	2.0745
308	2.52182	2.28823	2.06969
309	2.51724	2.2836	2.0649
310	2.51122	2.27808	2.06056
311	2.50668	2.27246	2.05624
312	2.5012	2.26604	2.05153
313	2.49717	2.26046	2.04698
314	2.49195	2.25551	2.0424
315	2.48661	2.2507	2.03797
316	2.48192	2.24619	2.03339
317	2.47582	2.24155	2.02932
318	2.47115	2.23598	2.02516
319	2.46555	2.23163	2.02163
320	2.46006	2.22598	2.0169
321	2.45605	2.2209	2.01277
322	2.45044	2.21496	2.0087
323	2.44414	2.21026	2.00445
324	2.4388	2.20584	1.99992
325	2.4336	2.20116	1.99599
326	2.4275	2.1968	1.99184
327	2.42102	2.19252	1.98773
328	2.41416	2.18688	1.98368
329	2.40861	2.18278	1.97934
330	2.40182	2.17651	1.9747
331	2.39497	2.17193	1.97052
332	2.38807	2.16656	1.96567
333	2.38098	2.16018	1.96173
334	2.37489	2.15515	1.95748
335	2.36694	2.14942	1.95297
336	2.36073	2.14448	1.94888
337	2.35469	2.13895	1.94495
338	2.34685	2.13325	1.94025
339	2.34011	2.12712	1.93553
340	2.33356	2.12269	1.93123
341	2.32605	2.11807	1.9269
342	2.31902	2.11183	1.92195
343	2.31076	2.106	1.91683
344	2.30361	2.10064	1.91181
345	2.2953	2.09418	1.9072
346	2.28903	2.08857	1.90218
347	2.28157	2.08292	1.89832
348	2.27477	2.07685	1.89307
349	2.26755	2.07066	1.88804
350	2.26042	2.06505	1.88245
351	2.25162	2.0599	1.87712
352	2.24479	2.05441	1.87159
353	2.2354	2.04899	1.8665
354	2.22843	2.04366	1.86195
355	2.22027	2.03892	1.85741
356	2.21209	2.03335	1.85383
357	2.20501	2.02779	1.8482
358	2.19662	2.02238	1.84387
359	2.18821	2.01669	1.83871
360	2.17999	2.01031	1.83352
361	2.17183	2.00433	1.82936
362	2.1626	1.99959	1.82408
363	2.15455	1.99323	1.81944
364	2.14493	1.98755	1.81552
365	2.1359	1.98227	1.80926
366	2.12789	1.97708	1.80498
367	2.11956	1.97099	1.79891
368	2.11029	1.96575	1.79422
369	2.10168	1.95897	1.78968
370	2.09178	1.9528	1.78321
371	2.08323	1.9466	1.7788
372	2.07508	1.94128	1.7745
373	2.0654	1.93533	1.76938
374	2.05695	1.92993	1.76508
375	2.04841	1.92525	1.75982
376	2.03994	1.91902	1.75399
377	2.03131	1.9126	1.74903
378	2.02212	1.90609	1.74498
379	2.01195	1.9009	1.73933
380	2.00433	1.89471	1.73372
381	1.99669	1.89016	1.72973
382	1.98927	1.88515	1.72468
383	1.98001	1.87989	1.71945
384	1.97202	1.87507	1.71448
385	1.96276	1.87155	1.70987
386	1.95425	1.86596	1.70442
387	1.94693	1.85966	1.69944
388	1.93931	1.85278	1.69411
389	1.93177	1.84684	1.68965
390	1.92418	1.84097	1.68345
391	1.91664	1.83505	1.67772
392	1.90966	1.83022	1.67065
393	1.90247	1.82481	1.66598
394	1.89495	1.81935	1.66137
395	1.88657	1.81412	1.65608
396	1.87876	1.80894	1.65174
397	1.87177	1.8029	1.64651
398	1.86372	1.79799	1.64109
399	1.8557	1.79311	1.63652
400	1.84925	1.78765	1.6326
401	1.84116	1.78283	1.62786
402	1.83428	1.77764	1.62383
403	1.8258	1.77134	1.61978
404	1.81894	1.76603	1.61513
405	1.81109	1.76096	1.61038
406	1.80413	1.75705	1.60577
407	1.79808	1.75182	1.60086
408	1.79136	1.74632	1.59697
409	1.78401	1.74198	1.59274
410	1.77697	1.73669	1.58789
411	1.77068	1.73286	1.58243
412	1.76453	1.7286	1.57815
413	1.75754	1.72259	1.57356
414	1.75064	1.7167	1.56923
415	1.74546	1.71209	1.56502
416	1.74006	1.70721	1.56062
417	1.73381	1.70297	1.55704
418	1.72753	1.69845	1.55334
419	1.72255	1.69436	1.55069
420	1.71774	1.69038	1.54584
421	1.71119	1.68592	1.54123
422	1.70544	1.68222	1.53768
423	1.70051	1.67716	1.53402
424	1.69488	1.6728	1.53085
425	1.68952	1.66927	1.52731
426	1.68569	1.66528	1.52315
427	1.68015	1.66084	1.51933
428	1.67554	1.657	1.51627
429	1.67114	1.65307	1.51275
430	1.66666	1.64845	1.50914
431	1.66182	1.64511	1.5057
432	1.657	1.64138	1.50307
433	1.65219	1.63726	1.49894
434	1.64804	1.63419	1.49587
435	1.64349	1.63184	1.49271
436	1.64075	1.62804	1.48999
437	1.63665	1.62449	1.48663
438	1.63342	1.6209	1.48288
439	1.62902	1.61658	1.47993
440	1.62492	1.6127	1.47709
441	1.62072	1.60902	1.4747
442	1.61606	1.60487	1.47147
443	1.61276	1.60211	1.46885
444	1.60945	1.59882	1.46658
445	1.60743	1.59626	1.46387
446	1.60365	1.59309	1.46169
447	1.60009	1.59011	1.45911
448	1.5962	1.5872	1.45643
449	1.59279	1.58432	1.45347
450	1.59054	1.58134	1.45209
451	1.58804	1.57846	1.44949
452	1.5842	1.57553	1.44694
453	1.58262	1.57239	1.44578
454	1.57974	1.56933	1.44278
455	1.57678	1.56625	1.43992
456	1.57433	1.56343	1.4377
457	1.57132	1.55981	1.43487
458	1.56801	1.55814	1.43325
459	1.56547	1.55517	1.43122
460	1.56207	1.55333	1.42866
461	1.55973	1.55112	1.42697
462	1.55765	1.54876	1.42432
463	1.55509	1.54584	1.42207
464	1.55345	1.54346	1.41989
465	1.55167	1.54017	1.41698
466	1.54963	1.53829	1.41472
467	1.54684	1.53547	1.41249
468	1.54465	1.53334	1.41097
469	1.54409	1.53147	1.40898
470	1.54192	1.52848	1.4078
471	1.53942	1.52607	1.40627
472	1.53621	1.52462	1.40512
473	1.53377	1.52231	1.40296
474	1.53204	1.52034	1.40055
475	1.52984	1.51851	1.39888
476	1.52855	1.51622	1.39749
477	1.52596	1.51459	1.39498
478	1.52326	1.51255	1.39446
479	1.52071	1.51046	1.39392
480	1.51854	1.50863	1.39274
481	1.51687	1.50741	1.3915
482	1.51611	1.50638	1.39038
483	1.51428	1.50475	1.38972
484	1.51244	1.50358	1.389
485	1.51091	1.50224	1.38818
486	1.50924	1.50005	1.3866
487	1.50792	1.49862	1.38607
488	1.50645	1.49692	1.38473
489	1.50545	1.49529	1.38335
490	1.50429	1.49388	1.38248
491	1.50325	1.4916	1.38174
492	1.50211	1.49028	1.38091
493	1.49977	1.48863	1.37909
494	1.49894	1.48692	1.37789
495	1.49675	1.48577	1.37632
496	1.4954	1.48374	1.37491
497	1.49373	1.48221	1.37426
498	1.49238	1.48075	1.37273
499	1.49037	1.47983	1.37236
500	1.48944	1.47964	1.37161
501	1.48826	1.47815	1.37089
502	1.48717	1.478	1.37005
503	1.48571	1.47725	1.36936
504	1.48374	1.47554	1.36916
505	1.48167	1.47506	1.36788
506	1.48131	1.47417	1.3669
507	1.48003	1.47376	1.36609
508	1.47859	1.47268	1.36541
509	1.47723	1.472	1.36492
510	1.47614	1.47062	1.3638
511	1.47433	1.46947	1.36342
512	1.47375	1.46889	1.36253
513	1.47193	1.46866	1.36184
514	1.47089	1.46756	1.36164
515	1.46891	1.46679	1.3596
516	1.46768	1.46601	1.35923
517	1.46655	1.46544	1.35913
518	1.46558	1.46499	1.35802
519	1.46467	1.46424	1.35755
520	1.46318	1.46415	1.35803
521	1.46254	1.46299	1.35796
522	1.46162	1.46266	1.35702
523	1.46096	1.462	1.35662
524	1.45948	1.4614	1.35692
525	1.45808	1.45929	1.35651
526	1.45763	1.45903	1.35612
527	1.45631	1.45835	1.35541
528	1.4554	1.45776	1.35534
529	1.45461	1.45651	1.35395
530	1.45327	1.4571	1.35359
531	1.45245	1.45612	1.35378
532	1.45168	1.45544	1.35304
533	1.45033	1.45603	1.35301
534	1.44834	1.45532	1.3518
535	1.44701	1.45452	1.35162
536	1.44555	1.45473	1.35183
537	1.44368	1.45461	1.35227
538	1.44326	1.45352	1.3519
539	1.44232	1.45378	1.35207
540	1.44092	1.45293	1.35199
541	1.43921	1.45305	1.35303
542	1.4391	1.45299	1.35276
543	1.43663	1.45259	1.3523
544	1.43628	1.45261	1.35249
545	1.43598	1.45215	1.35201
546	1.43417	1.45214	1.3511
547	1.43235	1.45231	1.35169
548	1.43202	1.45273	1.35111
549	1.43071	1.45268	1.35115
550	1.43006	1.452	1.35081
551	1.42885	1.45113	1.35036
552	1.42833	1.44994	1.34946
553	1.42784	1.44943	1.34928
554	1.42692	1.44854	1.34912
555	1.42622	1.44726	1.3488
556	1.4253	1.44658	1.34838
557	1.42445	1.44716	1.34839
558	1.42413	1.44813	1.34826
559	1.42246	1.44811	1.34801
560	1.42167	1.44838	1.3477
561	1.42097	1.44835	1.34884
562	1.42071	1.44821	1.35004
563	1.42047	1.44822	1.35074
564	1.41988	1.44896	1.35081
565	1.41968	1.44883	1.35115
566	1.41914	1.44878	1.35169
567	1.41851	1.44891	1.35162
568	1.41892	1.44881	1.35196
569	1.4193	1.44902	1.35242
570	1.41915	1.44915	1.35261
571	1.41903	1.4498	1.35307
572	1.41882	1.44949	1.35313
573	1.41918	1.45028	1.3531
574	1.41885	1.45059	1.35296
575	1.41906	1.45014	1.35303
576	1.41877	1.44889	1.35304
577	1.41942	1.44882	1.35335
578	1.41938	1.44929	1.35428
579	1.41945	1.4501	1.35434
580	1.4198	1.45108	1.35548
581	1.42077	1.45048	1.35619
582	1.42053	1.45064	1.3566
583	1.42168	1.45154	1.35637
584	1.422	1.45221	1.35689
585	1.422	1.45265	1.35777
586	1.42288	1.45334	1.35819
587	1.42297	1.45376	1.35858
588	1.42396	1.45428	1.35885
589	1.42452	1.45418	1.35975
590	1.42527	1.45456	1.36081
591	1.4254	1.45435	1.36128
592	1.42613	1.45509	1.3621
593	1.4259	1.45673	1.36308
594	1.42702	1.45737	1.36322
595	1.42652	1.45753	1.36358
596	1.42671	1.45763	1.36386
597	1.42739	1.45875	1.36489
598	1.42716	1.45951	1.36587
599	1.42848	1.46065	1.36681
600	1.42933	1.46208	1.36709
601	1.43042	1.46296	1.3669
602	1.43185	1.46366	1.36761
603	1.43217	1.46472	1.36822
604	1.43206	1.46473	1.3694
605	1.43262	1.46513	1.36999
606	1.4323	1.46587	1.37023
607	1.43317	1.46662	1.37096
608	1.43325	1.46732	1.37268
609	1.43428	1.46805	1.37367
610	1.43452	1.46916	1.37463
611	1.43617	1.47012	1.37566
612	1.43611	1.47103	1.37683
613	1.43704	1.47122	1.37749
614	1.43748	1.47259	1.37799
615	1.43789	1.47295	1.37807
616	1.43836	1.473	1.37927
617	1.43909	1.4735	1.37996
618	1.43904	1.47384	1.38043
619	1.43918	1.4742	1.3813
620	1.43994	1.47483	1.38263
621	1.44118	1.47557	1.38346
622	1.44127	1.47709	1.38395
623	1.44109	1.47747	1.38567
624	1.44215	1.4782	1.38636
625	1.44262	1.47883	1.38756
626	1.44294	1.47872	1.38831
627	1.4437	1.47985	1.39024
628	1.44308	1.47976	1.39127
629	1.44429	1.4802	1.39203
630	1.44584	1.48048	1.39296
631	1.4471	1.48126	1.39395
632	1.44781	1.48275	1.39484
633	1.44849	1.48363	1.39635
634	1.44887	1.48377	1.39654
635	1.44965	1.48534	1.3977
636	1.45113	1.486	1.39921
637	1.45198	1.48716	1.40056
638	1.45291	1.48749	1.4022
639	1.45332	1.48817	1.40341
640	1.45359	1.48977	1.4044
641	1.4535	1.4902	1.40465
642	1.45323	1.49081	1.40571
643	1.45444	1.49137	1.40701
644	1.45494	1.49238	1.40835
645	1.45549	1.49271	1.4095
646	1.45558	1.49292	1.41047
647	1.45574	1.49339	1.41133
648	1.45585	1.49427	1.41227
649	1.45626	1.49557	1.41335
650	1.45643	1.49651	1.41356
651	1.45666	1.49685	1.41528
652	1.45772	1.49726	1.41613
653	1.45854	1.49793	1.41686
654	1.45901	1.49707	1.41799
655	1.45887	1.49655	1.41917
656	1.45963	1.49668	1.41965
657	1.45904	1.49689	1.42003
658	1.45995	1.49695	1.42027
659	1.46072	1.49747	1.4207
660	1.46136	1.49829	1.42168
661	1.46159	1.49852	1.42201
662	1.46159	1.49898	1.42212
663	1.46224	1.49876	1.42238
664	1.46219	1.49902	1.42276
665	1.46172	1.49953	1.4237
666	1.46102	1.49958	1.42497
667	1.46066	1.50037	1.42542
668	1.46007	1.50116	1.42593
669	1.46014	1.50133	1.42734
670	1.45958	1.50141	1.42733
671	1.45966	1.50173	1.4278
672	1.46008	1.50075	1.42764
673	1.45937	1.5012	1.42771
674	1.45957	1.50168	1.42811
675	1.45933	1.50116	1.42769
676	1.45879	1.50059	1.42827
677	1.45842	1.50038	1.42858
678	1.45852	1.50038	1.42875
679	1.45933	1.50017	1.42893
680	1.45925	1.50011	1.42923
681	1.45835	1.50004	1.42986
682	1.45832	1.49997	1.4304
683	1.45822	1.49922	1.42996
684	1.45829	1.49953	1.43053
685	1.4571	1.49957	1.43075
686	1.45711	1.49906	1.43191
687	1.45655	1.49919	1.43126
688	1.4562	1.49915	1.43196
689	1.45512	1.4991	1.43232
690	1.45423	1.49943	1.43223
691	1.4538	1.49895	1.43195
692	1.45282	1.49808	1.4316
693	1.45262	1.49842	1.43191
694	1.45209	1.49787	1.43195
695	1.45195	1.49865	1.4317
696	1.45223	1.49841	1.4314
697	1.45107	1.49863	1.43119
698	1.44934	1.49852	1.43065
699	1.44869	1.49839	1.43086
700	1.44842	1.49785	1.43113
701	1.44729	1.49771	1.43085
702	1.44705	1.49715	1.43036
703	1.44541	1.49574	1.43081
704	1.44409	1.49527	1.42952
705	1.44358	1.495	1.42982
706	1.44297	1.49415	1.42927
707	1.44145	1.49446	1.42952
708	1.44062	1.49483	1.42847
709	1.43934	1.49431	1.42835
710	1.43884	1.49502	1.42799
711	1.43736	1.49479	1.42737
712	1.43619	1.49455	1.427
713	1.43538	1.49412	1.42683
714	1.43529	1.49377	1.42615
715	1.43473	1.4928	1.42575
716	1.43472	1.49245	1.42525
717	1.43349	1.49197	1.4247
718	1.43264	1.4919	1.42446
719	1.43156	1.491	1.42401
720	1.43038	1.49147	1.42291
721	1.43	1.49107	1.4228
722	1.42856	1.49105	1.4228
723	1.42765	1.49011	1.42283
724	1.4261	1.49017	1.42239
725	1.42481	1.48924	1.42163
726	1.42475	1.48896	1.42115
727	1.42393	1.48838	1.41988
728	1.42208	1.48742	1.4193
729	1.42097	1.48655	1.41899
730	1.41976	1.48554	1.41875
731	1.41903	1.48481	1.41784
732	1.41771	1.48405	1.41714
733	1.41697	1.48405	1.41578
734	1.41542	1.4829	1.41475
735	1.41487	1.48187	1.41406
736	1.41275	1.48134	1.41353
737	1.41182	1.48083	1.41241
738	1.41067	1.48055	1.41169
739	1.4093	1.47924	1.41009
740	1.4077	1.47855	1.4098
741	1.40632	1.47719	1.40878
742	1.40492	1.47664	1.40761
743	1.40446	1.47614	1.40691
744	1.40299	1.47502	1.40623
745	1.40192	1.47525	1.40482
746	1.4001	1.47536	1.40419
747	1.3985	1.47475	1.40344
748	1.39785	1.47391	1.40244
749	1.39711	1.47262	1.40149
750	1.39594	1.4718	1.40053
751	1.39477	1.47115	1.39952
752	1.39418	1.47008	1.39874
753	1.39293	1.46856	1.39821
754	1.39204	1.46818	1.39805
755	1.39028	1.46695	1.39752
756	1.38881	1.46584	1.3965
757	1.38784	1.46466	1.39487
758	1.38629	1.46432	1.39436
759	1.38482	1.46354	1.3933
760	1.38348	1.46268	1.3921
761	1.38234	1.4616	1.39054
762	1.38139	1.46004	1.38989
763	1.38007	1.45876	1.38853
764	1.37958	1.45786	1.38783
765	1.37913	1.45702	1.38701
766	1.3781	1.45622	1.38569
767	1.37673	1.45475	1.38495
768	1.37549	1.45278	1.38384
769	1.37439	1.45178	1.38263
770	1.37301	1.45044	1.38119
771	1.37175	1.44896	1.38019
772	1.3701	1.44723	1.37955
773	1.36921	1.44647	1.37818
774	1.36781	1.44556	1.37696
775	1.36761	1.44413	1.3758
776	1.36692	1.44269	1.37487
777	1.36629	1.44144	1.37359
778	1.36569	1.44038	1.37226
779	1.36437	1.44075	1.37054
780	1.36215	1.43964	1.36939
781	1.36185	1.4383	1.36782
782	1.36177	1.43761	1.36649
783	1.35994	1.43682	1.36501
784	1.35893	1.43479	1.3637
785	1.35801	1.43401	1.36286
786	1.35725	1.43383	1.36157
787	1.35642	1.43231	1.36028
788	1.35507	1.43127	1.35999
789	1.35444	1.43014	1.35891
790	1.35302	1.4299	1.35764
791	1.35264	1.42893	1.35682
792	1.35161	1.42771	1.35576
793	1.3512	1.42746	1.35503
794	1.34985	1.42664	1.3532
795	1.34838	1.42505	1.35231
796	1.34754	1.42459	1.35087
797	1.34649	1.42352	1.34977
798	1.34525	1.422	1.34781
799	1.34452	1.42102	1.34678
800	1.34361	1.42035	1.34537
801	1.34279	1.41908	1.34392
802	1.34076	1.41754	1.34281
803	1.3388	1.41577	1.34138
804	1.33788	1.41544	1.34008
805	1.33735	1.41356	1.33951
806	1.33639	1.41217	1.33884
807	1.33551	1.41068	1.33796
808	1.33417	1.40942	1.33635
809	1.33325	1.40842	1.33484
810	1.33319	1.40658	1.33341
811	1.33191	1.40546	1.33251
812	1.32997	1.40408	1.33199
813	1.3283	1.40282	1.33112
814	1.3275	1.40152	1.32923
815	1.32607	1.40054	1.32792
816	1.32565	1.39933	1.32706
817	1.32383	1.39806	1.32618
818	1.32225	1.39736	1.32484
819	1.32051	1.39634	1.32381
820	1.31964	1.39484	1.3228
821	1.31917	1.39337	1.32216
822	1.31843	1.39189	1.32005
823	1.31694	1.39102	1.31879
824	1.31591	1.39006	1.31772
825	1.31542	1.38943	1.31652
826	1.31407	1.38855	1.31434
827	1.31365	1.38726	1.31304
828	1.31252	1.38644	1.31197
829	1.31189	1.3856	1.3104
830	1.31087	1.38401	1.3092
831	1.30943	1.3834	1.30782
832	1.30819	1.3825	1.30682
833	1.30761	1.38224	1.30559
834	1.30591	1.38119	1.30544
835	1.30505	1.37943	1.30462
836	1.30448	1.37885	1.30366
837	1.30351	1.37702	1.30183
838	1.30192	1.3752	1.30158
839	1.30084	1.37335	1.30043
840	1.29948	1.37147	1.29823
841	1.29814	1.37052	1.29733
842	1.29711	1.36966	1.29632
843	1.29581	1.36781	1.29643
844	1.29587	1.36654	1.29534
845	1.2945	1.36559	1.29371
846	1.29371	1.3644	1.29223
847	1.29282	1.36315	1.29059
848	1.29253	1.36269	1.29
849	1.29172	1.36143	1.28901
850	1.29094	1.36088	1.28774
851	1.2901	1.36023	1.28669
852	1.28895	1.35896	1.2853
853	1.28802	1.35847	1.28458
854	1.28676	1.35651	1.28363
855	1.28564	1.35495	1.28219
856	1.28482	1.35391	1.28097
857	1.2844	1.35295	1.27997
858	1.28356	1.352	1.27923
859	1.28206	1.35135	1.27738
860	1.28129	1.34919	1.27646
861	1.28083	1.34848	1.2755
862	1.27992	1.34757	1.27531
863	1.28	1.34591	1.27464
864	1.27836	1.34513	1.2733
865	1.27749	1.34345	1.27216
866	1.27569	1.34101	1.27122
867	1.27487	1.33969	1.27038
868	1.27388	1.33816	1.26878
869	1.27221	1.33689	1.26762
870	1.27097	1.33539	1.26584
871	1.2703	1.33416	1.26527
872	1.26916	1.33282	1.26462
873	1.26794	1.33218	1.26333
874	1.26651	1.33122	1.26269
875	1.26489	1.33001	1.26202
876	1.26361	1.32878	1.26111
877	1.26332	1.32722	1.26006
878	1.26206	1.32553	1.25877
879	1.26159	1.32417	1.25788
880	1.25956	1.32214	1.25683
881	1.25838	1.32067	1.25511
882	1.25733	1.31906	1.25401
883	1.25578	1.3186	1.25262
884	1.25546	1.31689	1.25129
885	1.25296	1.31592	1.25005
886	1.25141	1.31494	1.24895
887	1.25078	1.31386	1.24768
888	1.24971	1.31152	1.24672
889	1.24915	1.31018	1.2455
890	1.24803	1.30826	1.24514
891	1.24701	1.30718	1.2441
892	1.24566	1.30584	1.24351
893	1.24459	1.30495	1.24213
894	1.2433	1.304	1.24055
895	1.24249	1.30323	1.23949
896	1.24084	1.3016	1.23843
897	1.23935	1.30051	1.23757
898	1.23855	1.29973	1.2373
899	1.23706	1.29848	1.23639
900	1.23612	1.29779	1.23496
901	1.23435	1.29674	1.2343
902	1.23322	1.29569	1.23389
903	1.23271	1.29372	1.23257
904	1.2316	1.29253	1.23172
905	1.23077	1.29204	1.23134
906	1.22932	1.29053	1.23045
907	1.22867	1.29014	1.22904
908	1.22715	1.28826	1.22872
909	1.22662	1.28738	1.22763
910	1.22546	1.28657	1.22705
911	1.22389	1.28563	1.22602
912	1.22333	1.28464	1.22492
913	1.22235	1.28322	1.22404
914	1.22203	1.28243	1.22291
915	1.2209	1.28058	1.22185
916	1.21942	1.27973	1.22079
917	1.21895	1.27884	1.21999
918	1.21816	1.27725	1.21879
919	1.21757	1.27714	1.21816
920	1.21558	1.27627	1.21676
921	1.21515	1.27511	1.21543
922	1.21402	1.27335	1.21452
923	1.21314	1.27261	1.21353
924	1.21194	1.27149	1.21247
925	1.21112	1.27108	1.21129
926	1.21062	1.26969	1.20995
927	1.20968	1.26865	1.20913
928	1.20884	1.26732	1.20888
929	1.20837	1.26664	1.20809
930	1.20817	1.26592	1.20679
931	1.20755	1.26515	1.20545
932	1.20689	1.26396	1.20458
933	1.20655	1.26332	1.20386
934	1.20535	1.26263	1.20293
935	1.20505	1.26186	1.20205
936	1.20452	1.26038	1.20146
937	1.20356	1.25986	1.20001
938	1.2028	1.25977	1.19889
939	1.20218	1.25887	1.19775
940	1.20224	1.25895	1.19691
941	1.20071	1.25793	1.19638
942	1.20013	1.25819	1.19545
943	1.19938	1.25653	1.19465
944	1.19934	1.25498	1.19444
945	1.19819	1.25426	1.1932
946	1.19771	1.25368	1.19285
947	1.19677	1.25291	1.19225
948	1.1957	1.25186	1.19127
949	1.19535	1.25074	1.19077
950	1.19431	1.24969	1.19003
951	1.19364	1.24907	1.18928
952	1.19355	1.24768	1.18861
953	1.1932	1.24592	1.18784
954	1.19243	1.24531	1.18682
955	1.19199	1.24396	1.18622
956	1.19191	1.24304	1.18485
957	1.19147	1.24251	1.18451
958	1.19106	1.24143	1.18393
959	1.1902	1.24153	1.18257
960	1.18982	1.24002	1.18242
961	1.18974	1.23915	1.18193
962	1.19044	1.23814	1.18099
963	1.19055	1.23653	1.18007
964	1.19004	1.23575	1.17898
965	1.19018	1.23576	1.17862
966	1.19	1.2346	1.17728
967	1.19004	1.23397	1.17673
968	1.18948	1.23399	1.17638
969	1.18838	1.23284	1.17587
970	1.18913	1.23229	1.17544
971	1.18941	1.23149	1.17505
972	1.18956	1.23044	1.17525
973	1.18892	1.23044	1.17521
974	1.18904	1.22941	1.17543
975	1.18912	1.22985	1.17537
976	1.18947	1.23002	1.17478
977	1.18938	1.22959	1.17413
978	1.18895	1.22918	1.17387
979	1.18825	1.22831	1.17361
980	1.18742	1.22787	1.17296
981	1.1861	1.22763	1.17206
982	1.18615	1.22674	1.17188
983	1.18628	1.22616	1.17093
984	1.18607	1.22592	1.1699
985	1.18645	1.22538	1.16961
986	1.18627	1.22478	1.16894
987	1.18645	1.2243	1.16786
988	1.18571	1.22342	1.16696
989	1.18528	1.22281	1.16629
990	1.18487	1.22284	1.16619
991	1.18513	1.2223	1.16518
992	1.18452	1.22195	1.16425
993	1.18495	1.22088	1.16409
994	1.18463	1.22057	1.16294
995	1.18399	1.21992	1.16242
996	1.18379	1.21979	1.16167
997	1.18313	1.21956	1.16219
[truncated: 3 more rows]

## Sheet: FigS7
Figure S7C										Figure S7F										Figure S7G					Figure S7H
19427 CTCF sites bound in both WT and CM			15198 lost CTCF sites in CM			1922 CTCF sites gained in CM				WT>CM			CM>WT			WT=CM										WT > CM	WT=CM	WT < CM
Position	WT_Norm	CM_Norm	Position	WT_Norm	CM_Norm	Position	WT_Norm	CM_Norm		Position	WT_Norm	CM_Norm	Position	WT_Norm	CM_Norm	Position	WT_Norm	CM_Norm		Position	WT>CM	WT=CM	CM>WT		Intergenic	0.285522	0.489014	0.662069
-1000	1.51629	1.08982	-1000	2.09258	1.32123	-1000	0.694069	0.769511		-1000	2.22189	1.2511	-1000	0.732529	0.830791	-1000	1.3886	1.11814		-1000	0.800598	0.600422	0.616885		Gene Body	0.459799	0.455419	0.331034
-999	1.52113	1.08828	-999	2.09442	1.32406	-999	0.692508	0.766389		-999	2.22189	1.2517	-999	0.734658	0.830791	-999	1.39668	1.11828		-999	0.802391	0.605763	0.618304		Promoter + 5' UTR	0.254679	0.0555662	0.00689655
-998	1.52087	1.08694	-998	2.09705	1.32346	-998	0.691467	0.768991		-998	2.22503	1.25035	-998	0.730401	0.835757	-998	1.39186	1.11615		-998	0.802988	0.608868	0.620788			1	1	1
-997	1.51964	1.08776	-997	2.096	1.32511	-997	0.695109	0.773673		-997	2.22294	1.25312	-997	0.727918	0.841433	-997	1.392	1.118		-997	0.802017	0.610483	0.616531
-996	1.51959	1.08879	-996	2.09468	1.32524	-996	0.698231	0.775234		-996	2.22234	1.25417	-996	0.73111	0.843562	-996	1.392	1.1163		-996	0.804333	0.608123	0.614402
-995	1.51974	1.08869	-995	2.09593	1.32432	-995	0.691467	0.776795		-995	2.2251	1.2529	-995	0.726853	0.843562	-995	1.39243	1.11686		-995	0.803138	0.606509	0.616531
-994	1.51912	1.09024	-994	2.09817	1.32333	-994	0.688345	0.778876		-994	2.22645	1.2526	-994	0.726853	0.846045	-994	1.39257	1.1197		-994	0.806276	0.605639	0.615821
-993	1.51933	1.09224	-993	2.09639	1.32379	-993	0.688345	0.787721		-993	2.22436	1.252	-993	0.721887	0.849592	-993	1.39285	1.12537		-993	0.80777	0.605018	0.622206
-992	1.51789	1.0909	-992	2.09745	1.32471	-992	0.687305	0.784599		-992	2.22436	1.25402	-992	0.723306	0.849947	-992	1.38973	1.1214		-992	0.808442	0.605018	0.623625
-991	1.51686	1.09188	-991	2.09692	1.32642	-991	0.688345	0.790843		-991	2.2248	1.25476	-991	0.723306	0.854913	-991	1.38888	1.12509		-991	0.806799	0.605018	0.62469
-990	1.51799	1.09327	-990	2.09672	1.3282	-990	0.684183	0.788762		-990	2.22525	1.25663	-990	0.719404	0.854204	-990	1.38874	1.12764		-990	0.808368	0.605515	0.630365
-989	1.51948	1.09317	-989	2.09883	1.32807	-989	0.690947	0.793965		-989	2.22884	1.25671	-989	0.721887	0.856332	-989	1.3903	1.12495		-989	0.808442	0.606881	0.629656
-988	1.51861	1.09374	-988	2.10251	1.32616	-988	0.693028	0.795525		-988	2.23302	1.25476	-988	0.721178	0.861298	-988	1.38888	1.1231		-988	0.809712	0.608123	0.628592
-987	1.5166	1.09456	-987	2.10166	1.32767	-987	0.694069	0.792404		-987	2.23153	1.25424	-987	0.723306	0.860589	-987	1.38775	1.12637		-987	0.810011	0.607999	0.627173
-986	1.51542	1.0941	-986	2.10166	1.33182	-986	0.702914	0.789802		-986	2.2313	1.25842	-986	0.728982	0.857042	-986	1.38888	1.12353		-986	0.810086	0.609614	0.628237
-985	1.51341	1.09384	-985	2.10646	1.3334	-985	0.706035	0.794485		-985	2.23325	1.2585	-985	0.73111	0.856687	-985	1.38789	1.12254		-985	0.810385	0.610359	0.626109
-984	1.51259	1.0943	-984	2.11054	1.33478	-984	0.711759	0.798127		-984	2.23526	1.25812	-984	0.730756	0.862363	-984	1.38647	1.12083		-984	0.809189	0.610732	0.628237
-983	1.51418	1.09502	-983	2.11429	1.33616	-983	0.712279	0.80281		-983	2.23855	1.25723	-983	0.728272	0.864491	-983	1.38463	1.12225		-983	0.808666	0.611104	0.628946
-982	1.51341	1.09312	-982	2.11725	1.33722	-982	0.711759	0.805411		-982	2.24102	1.25626	-982	0.727208	0.866974	-982	1.38363	1.12126		-982	0.808368	0.613092	0.628592
-981	1.5149	1.09399	-981	2.11745	1.33491	-981	0.715401	0.808012		-981	2.23855	1.25529	-981	0.729691	0.863781	-981	1.38945	1.11927		-981	0.807172	0.613961	0.63072
-980	1.51639	1.09507	-980	2.11732	1.33485	-980	0.711759	0.808012		-980	2.23975	1.25484	-980	0.728272	0.865555	-980	1.38775	1.11899		-980	0.805753	0.612471	0.627882
-979	1.5165	1.09281	-979	2.11844	1.33478	-979	0.712799	0.80333		-979	2.23982	1.25476	-979	0.727208	0.863072	-979	1.3876	1.11459		-979	0.804109	0.610732	0.621142
-978	1.51964	1.09471	-978	2.12173	1.33379	-978	0.71436	0.802289		-978	2.24527	1.25551	-978	0.728982	0.864136	-978	1.38987	1.11672		-978	0.802391	0.610607	0.627527
-977	1.52031	1.09662	-977	2.12258	1.33458	-977	0.711759	0.80333		-977	2.24714	1.25783	-977	0.726853	0.866974	-977	1.38987	1.11516		-977	0.803661	0.613092	0.626818
-976	1.51737	1.09626	-976	2.12758	1.33537	-976	0.713319	0.806972		-976	2.25155	1.25872	-976	0.730046	0.86591	-976	1.38931	1.11176		-976	0.806276	0.614458	0.624335
-975	1.51712	1.09816	-975	2.12982	1.33307	-975	0.712799	0.804891		-975	2.25529	1.25671	-975	0.729691	0.864491	-975	1.38803	1.11388		-975	0.807172	0.610607	0.625044
-974	1.51742	1.10254	-974	2.12916	1.3336	-974	0.711759	0.805931		-974	2.25148	1.25536	-974	0.729691	0.872295	-974	1.39044	1.11715		-974	0.808442	0.610856	0.626109
-973	1.52221	1.10171	-973	2.13396	1.33419	-973	0.707076	0.805931		-973	2.25693	1.25484	-973	0.73182	0.872295	-973	1.39399	1.11374		-973	0.808741	0.609117	0.631075
-972	1.52417	1.10074	-972	2.13739	1.33189	-972	0.704475	0.806452		-972	2.26134	1.25088	-972	0.730046	0.869457	-972	1.39413	1.11743		-972	0.808293	0.611849	0.636396
-971	1.52319	1.10177	-971	2.13883	1.33182	-971	0.702393	0.809573		-971	2.26052	1.24864	-971	0.728272	0.873005	-971	1.39923	1.11828		-971	0.808293	0.613837	0.638524
-970	1.52484	1.1013	-970	2.14068	1.33294	-970	0.701873	0.810614		-970	2.26365	1.24923	-970	0.728627	0.872295	-970	1.39994	1.11984		-970	0.807322	0.613713	0.641717
-969	1.52654	1.10382	-969	2.14147	1.33254	-969	0.702393	0.807492		-969	2.26335	1.24826	-969	0.730401	0.868038	-969	1.40221	1.12197		-969	0.805678	0.614334	0.640653
-968	1.52489	1.10594	-968	2.14272	1.33452	-968	0.701873	0.815297		-968	2.26111	1.24834	-968	0.728982	0.875842	-968	1.40377	1.12381		-968	0.805155	0.612098	0.639943
-967	1.52684	1.10763	-967	2.1462	1.33669	-967	0.703434	0.814776		-967	2.26448	1.24826	-967	0.729337	0.873714	-967	1.40264	1.12977		-967	0.804781	0.615824	0.636041
-966	1.52772	1.10696	-966	2.15061	1.33722	-966	0.706556	0.818939		-966	2.26963	1.24729	-966	0.731465	0.875842	-966	1.40547	1.13048		-966	0.803287	0.612843	0.637105
-965	1.52777	1.10738	-965	2.15022	1.33662	-965	0.708117	0.825702		-965	2.27105	1.24722	-965	0.732884	0.877616	-965	1.40349	1.13133		-965	0.805678	0.614209	0.63817
-964	1.5272	1.10758	-964	2.15298	1.33866	-964	0.703434	0.82102		-964	2.26963	1.24752	-964	0.728272	0.87265	-964	1.40562	1.13275		-964	0.802017	0.614582	0.63746
-963	1.52746	1.10732	-963	2.15647	1.33847	-963	0.703954	0.823101		-963	2.27202	1.24587	-963	0.728272	0.872295	-963	1.40477	1.13629		-963	0.805678	0.615824	0.638524
-962	1.53024	1.10686	-962	2.15811	1.33886	-962	0.703434	0.831426		-962	2.27359	1.24438	-962	0.726853	0.877971	-962	1.40774	1.13885		-962	0.80762	0.61806	0.634977
-961	1.53101	1.10877	-961	2.16173	1.33741	-961	0.706035	0.835068		-961	2.27546	1.24131	-961	0.73111	0.881873	-961	1.40519	1.13955		-961	0.808816	0.614209	0.633558
-960	1.53086	1.11016	-960	2.16206	1.33879	-960	0.710718	0.829865		-960	2.27583	1.24169	-960	0.737141	0.88613	-960	1.40207	1.14097		-960	0.808816	0.616445	0.633913
-959	1.53086	1.1117	-959	2.16285	1.34031	-959	0.710718	0.826743		-959	2.27344	1.24475	-959	0.733593	0.884001	-959	1.4042	1.14367		-959	0.808965	0.615451	0.634622
-958	1.53153	1.11355	-958	2.16278	1.34129	-958	0.709677	0.826743		-958	2.27195	1.24505	-958	0.732529	0.884001	-958	1.41044	1.1448		-958	0.81173	0.616818	0.635686
-957	1.53632	1.11674	-957	2.1639	1.34116	-957	0.716441	0.832466		-957	2.27352	1.24565	-957	0.737141	0.893225	-957	1.41455	1.14721		-957	0.81173	0.618805	0.632849
-956	1.53946	1.11623	-956	2.16825	1.34347	-956	0.710718	0.836629		-956	2.27919	1.24654	-956	0.729337	0.893934	-956	1.41342	1.14764		-956	0.810459	0.618557	0.632494
-955	1.54465	1.11618	-955	2.1716	1.3438	-955	0.709157	0.842352		-955	2.28256	1.24625	-955	0.727563	0.896417	-955	1.4215	1.14806		-955	0.811207	0.619178	0.631784
-954	1.54393	1.11839	-954	2.17535	1.34623	-954	0.711238	0.847034		-954	2.28651	1.24602	-954	0.727918	0.901029	-954	1.42108	1.15303		-954	0.81031	0.622283	0.63072
-953	1.54682	1.11752	-953	2.17601	1.34636	-953	0.71436	0.849116		-953	2.28689	1.2455	-953	0.728272	0.901383	-953	1.42292	1.15019		-953	0.810982	0.616818	0.631784
-952	1.54872	1.11669	-952	2.18285	1.34814	-952	0.704995	0.844953		-952	2.29077	1.24557	-952	0.717985	0.897481	-952	1.42505	1.14877		-952	0.811954	0.616321	0.637105
-951	1.55032	1.11916	-951	2.18351	1.35143	-951	0.702914	0.842352		-951	2.29115	1.24856	-951	0.711245	0.899965	-951	1.42193	1.14863		-951	0.812477	0.615327	0.637815
-950	1.55202	1.1205	-950	2.18397	1.35294	-950	0.702914	0.845994		-950	2.29264	1.24968	-950	0.714792	0.900674	-950	1.42249	1.14934		-950	0.812402	0.616818	0.637815
-949	1.54924	1.12004	-949	2.18647	1.35307	-949	0.702914	0.847034		-949	2.29511	1.24714	-949	0.711955	0.8989	-949	1.41739	1.1526		-949	0.815465	0.613464	0.636396
-948	1.54934	1.11973	-948	2.187	1.35465	-948	0.701873	0.842872		-948	2.29376	1.24864	-948	0.709471	0.892515	-948	1.41852	1.15331		-948	0.814718	0.610483	0.63746
-947	1.55073	1.11999	-947	2.18858	1.35195	-947	0.697711	0.841831		-947	2.29384	1.24513	-947	0.705924	0.893579	-947	1.41951	1.14849		-947	0.816063	0.609986	0.642426
-946	1.55371	1.11988	-946	2.19226	1.3557	-946	0.69563	0.844433		-946	2.29705	1.24826	-946	0.703441	0.893934	-946	1.42079	1.14977		-946	0.817034	0.610856	0.646683
-945	1.55299	1.12282	-945	2.19364	1.35577	-945	0.697711	0.844433		-945	2.29914	1.24961	-945	0.704505	0.897127	-945	1.42079	1.15033		-945	0.816885	0.611477	0.641007
-944	1.5532	1.12061	-944	2.19759	1.35755	-944	0.701873	0.852237		-944	2.30198	1.25065	-944	0.707698	0.896772	-944	1.42306	1.14948		-944	0.816212	0.610359	0.645974
-943	1.55423	1.11865	-943	2.20213	1.35893	-943	0.700832	0.850676		-943	2.30594	1.25185	-943	0.709117	0.895353	-943	1.4232	1.14579		-943	0.814569	0.609738	0.643491
-942	1.55613	1.1203	-942	2.20397	1.36097	-942	0.702914	0.853798		-942	2.30721	1.25439	-942	0.707698	0.901383	-942	1.4249	1.15033		-942	0.815092	0.611974	0.642426
-941	1.55871	1.12076	-941	2.20819	1.36321	-941	0.702914	0.850676		-941	2.31109	1.25521	-941	0.707343	0.900674	-941	1.4293	1.14906		-941	0.815913	0.611849	0.639234
-940	1.55588	1.12272	-940	2.20878	1.36281	-940	0.700832	0.854318		-940	2.3096	1.25304	-940	0.704505	0.904576	-940	1.43143	1.14991		-940	0.813448	0.612471	0.636396
-939	1.55572	1.12431	-939	2.20957	1.36301	-939	0.698231	0.850676		-939	2.309	1.25424	-939	0.700958	0.90635	-939	1.43143	1.15416		-939	0.812028	0.614955	0.634622
-938	1.55474	1.12318	-938	2.207	1.36538	-938	0.69615	0.854839		-938	2.30183	1.25768	-938	0.698829	0.90635	-938	1.42888	1.15331		-938	0.813298	0.616818	0.635332
-937	1.55608	1.12395	-937	2.20851	1.36729	-937	0.69719	0.855359		-937	2.30288	1.25708	-937	0.702022	0.907769	-937	1.43384	1.15388		-937	0.812028	0.616942	0.63746
-936	1.55716	1.1258	-936	2.21273	1.36518	-936	0.689906	0.853798		-936	2.30504	1.25491	-936	0.696346	0.912026	-936	1.43795	1.15501		-936	0.812178	0.614458	0.635332
-935	1.55979	1.12699	-935	2.21095	1.36669	-935	0.687305	0.850676		-935	2.30452	1.25783	-935	0.694927	0.911316	-935	1.4405	1.15842		-935	0.812925	0.61719	0.634622
-934	1.55922	1.12869	-934	2.21075	1.36821	-934	0.687825	0.847555		-934	2.30415	1.26149	-934	0.697765	0.905286	-934	1.43824	1.15955		-934	0.812253	0.61719	0.63143
-933	1.55711	1.13167	-933	2.21273	1.36426	-933	0.688866	0.851197		-933	2.30325	1.25939	-933	0.695282	0.908478	-933	1.43809	1.16324		-933	0.813149	0.616694	0.633558
-932	1.55778	1.13291	-932	2.21253	1.36327	-932	0.689386	0.848075		-932	2.30176	1.2579	-932	0.693863	0.907414	-932	1.43724	1.16054		-932	0.81427	0.616569	0.632494
-931	1.55866	1.13383	-931	2.21523	1.36689	-931	0.686264	0.843913		-931	2.30504	1.26268	-931	0.691025	0.908123	-931	1.43852	1.16395		-931	0.815988	0.617936	0.631075
-930	1.5586	1.13327	-930	2.21759	1.36768	-930	0.686264	0.844433		-930	2.30594	1.26014	-930	0.689252	0.904931	-930	1.44348	1.16494		-930	0.817109	0.618308	0.626463
-929	1.56077	1.13486	-929	2.2199	1.36794	-929	0.688345	0.850156		-929	2.30885	1.25902	-929	0.692089	0.910607	-929	1.44448	1.16891		-929	0.819201	0.61806	0.63143
-928	1.56252	1.13615	-928	2.21799	1.36946	-928	0.684703	0.847555		-928	2.3102	1.2588	-928	0.688897	0.907414	-928	1.44206	1.17033		-928	0.822114	0.618557	0.631784
-927	1.5637	1.13636	-927	2.21641	1.36834	-927	0.685744	0.843913		-927	2.309	1.25715	-927	0.69067	0.904931	-927	1.4415	1.16849		-927	0.821741	0.618184	0.631075
-926	1.56699	1.13867	-926	2.21477	1.37044	-926	0.686264	0.841831		-926	2.30781	1.25715	-926	0.690316	0.908833	-926	1.44462	1.17487		-926	0.821965	0.619054	0.628237
-925	1.57008	1.13692	-925	2.21667	1.37196	-925	0.690427	0.843392		-925	2.30706	1.257	-925	0.69138	0.910607	-925	1.44774	1.17359		-925	0.822712	0.621413	0.624335
-924	1.56859	1.13651	-924	2.2195	1.37518	-924	0.69563	0.843913		-924	2.30968	1.26022	-924	0.694927	0.907414	-924	1.4449	1.177		-924	0.818902	0.620296	0.621497
-923	1.56679	1.13672	-923	2.21542	1.379	-923	0.69667	0.850676		-923	2.3028	1.26126	-923	0.692089	0.915573	-923	1.44448	1.18196		-923	0.818678	0.621413	0.615466
-922	1.56854	1.13914	-922	2.21259	1.38354	-922	0.706035	0.843392		-922	2.30004	1.26373	-922	0.694218	0.916637	-922	1.44448	1.18097		-922	0.819126	0.621041	0.614048
-921	1.56931	1.13682	-921	2.21332	1.38538	-921	0.712799	0.842352		-921	2.30004	1.26321	-921	0.695991	0.910961	-921	1.44348	1.18253		-921	0.817632	0.620917	0.614402
-920	1.57029	1.13842	-920	2.21319	1.384	-920	0.709677	0.83871		-920	2.29847	1.26291	-920	0.692799	0.911316	-920	1.44731	1.18366		-920	0.820172	0.619799	0.61121
-919	1.56895	1.1395	-919	2.21648	1.38702	-919	0.707596	0.835588		-919	2.30131	1.2647	-919	0.691025	0.914509	-919	1.4476	1.1865		-919	0.821218	0.621786	0.611564
-918	1.56916	1.13965	-918	2.2172	1.38841	-918	0.711238	0.831426		-918	2.30123	1.26731	-918	0.693863	0.914863	-918	1.44958	1.18579		-918	0.821591	0.623152	0.614048
-917	1.56735	1.13548	-917	2.21858	1.38893	-917	0.711759	0.837149		-917	2.29892	1.26679	-917	0.692799	0.924087	-917	1.45072	1.17615		-917	0.81935	0.620544	0.61121
-916	1.56905	1.1362	-916	2.21878	1.3888	-916	0.710718	0.834027		-916	2.29914	1.26619	-916	0.696346	0.921249	-916	1.45412	1.17927		-916	0.819425	0.621538	0.609436
-915	1.57122	1.13697	-915	2.22181	1.38742	-915	0.713319	0.832466		-915	2.30086	1.26328	-915	0.703086	0.922668	-915	1.45724	1.17827		-915	0.818603	0.619302	0.608372
-914	1.57158	1.13667	-914	2.2222	1.38729	-914	0.71488	0.838189		-914	2.30265	1.26201	-914	0.70415	0.927634	-914	1.45568	1.177		-914	0.820321	0.619426	0.611919
-913	1.57261	1.1379	-913	2.22227	1.38663	-913	0.725286	0.835588		-913	2.30273	1.26201	-913	0.715147	0.924796	-913	1.4571	1.18125		-913	0.817557	0.619054	0.606953
-912	1.5775	1.1395	-912	2.22385	1.38847	-912	0.727367	0.825702		-912	2.30459	1.26515	-912	0.716566	0.91983	-912	1.46376	1.17955		-912	0.816436	0.61806	0.607662
-911	1.58027	1.13929	-911	2.22444	1.39137	-911	0.729448	0.830385		-911	2.30504	1.26761	-911	0.716211	0.920894	-911	1.46873	1.18139		-911	0.816063	0.618929	0.604115
-910	1.5812	1.13939	-910	2.22549	1.39216	-910	0.728408	0.834547		-910	2.30415	1.26694	-910	0.712664	0.920894	-910	1.47454	1.18125		-910	0.81554	0.618805	0.604115
-909	1.5812	1.13888	-909	2.227	1.3938	-909	0.727367	0.835588		-909	2.30504	1.26515	-909	0.711245	0.922668	-909	1.4744	1.18465		-909	0.81427	0.616942	0.601987
-908	1.57997	1.13672	-908	2.22852	1.39426	-908	0.722164	0.832986		-908	2.30579	1.2656	-908	0.706634	0.91912	-908	1.4683	1.17969		-908	0.813672	0.615327	0.601277
-907	1.57719	1.13831	-907	2.22931	1.39341	-907	0.716961	0.837669		-907	2.30422	1.26477	-907	0.705215	0.918411	-907	1.46348	1.18083		-907	0.814867	0.615824	0.606953
-906	1.57482	1.1378	-906	2.22983	1.39459	-906	0.722685	0.836108		-906	2.30198	1.26619	-906	0.710536	0.919475	-906	1.46561	1.17898		-906	0.817183	0.618557	0.602341
-905	1.57487	1.13811	-905	2.22885	1.39453	-905	0.726847	0.836108		-905	2.30161	1.26657	-905	0.713374	0.917701	-905	1.46688	1.17586		-905	0.817706	0.618308	0.599858
-904	1.57621	1.13656	-904	2.22628	1.39821	-904	0.719563	0.835588		-904	2.29981	1.26926	-904	0.707698	0.914509	-904	1.4683	1.17657		-904	0.818902	0.616694	0.599149
-903	1.57713	1.13733	-903	2.22654	1.3967	-903	0.720083	0.840271		-903	2.30049	1.26784	-903	0.7116	0.917347	-903	1.46561	1.17785		-903	0.818976	0.618681	0.599149
-902	1.57729	1.13996	-902	2.22174	1.39433	-902	0.723205	0.843913		-902	2.29817	1.26814	-902	0.716211	0.918411	-902	1.46149	1.18097		-902	0.820919	0.619178	0.599503
-901	1.57822	1.13929	-901	2.22582	1.39407	-901	0.730489	0.849116		-901	2.30467	1.26784	-901	0.722951	0.915573	-901	1.46022	1.18224		-901	0.819201	0.617811	0.59773
-900	1.57739	1.13831	-900	2.23161	1.394	-900	0.733611	0.844433		-900	2.30691	1.26425	-900	0.722951	0.91238	-900	1.46305	1.18451		-900	0.821218	0.61806	0.599503
-899	1.58027	1.13939	-899	2.23352	1.39472	-899	0.735692	0.83923		-899	2.30796	1.26754	-899	0.727918	0.909188	-899	1.46915	1.18253		-899	0.818229	0.617936	0.59773
-898	1.58084	1.13991	-898	2.23207	1.39413	-898	0.736733	0.83975		-898	2.30766	1.26687	-898	0.729691	0.911316	-898	1.47	1.18239		-898	0.819499	0.617811	0.595247
-897	1.5811	1.13898	-897	2.23812	1.39933	-897	0.739334	0.836108		-897	2.31229	1.27053	-897	0.733239	0.90564	-897	1.47412	1.18763		-897	0.818678	0.617563	0.595247
-896	1.57878	1.14063	-896	2.23648	1.39874	-896	0.742976	0.840271		-896	2.31005	1.26829	-896	0.733948	0.90635	-896	1.47227	1.1899		-896	0.819948	0.615948	0.596665
-895	1.57971	1.14006	-895	2.2345	1.39657	-895	0.736733	0.841311		-895	2.304	1.26545	-895	0.729337	0.905995	-895	1.47256	1.18678		-895	0.821068	0.618184	0.601277
-894	1.58177	1.14274	-894	2.23529	1.39926	-894	0.734131	0.828824		-894	2.30542	1.26881	-894	0.726144	0.8989	-894	1.4727	1.18707		-894	0.82189	0.619302	0.600213
-893	1.58218	1.14325	-893	2.23997	1.40064	-893	0.738814	0.832986		-893	2.30863	1.2706	-893	0.73182	0.904931	-893	1.47624	1.19061		-893	0.823459	0.622159	0.603051
-892	1.58233	1.14222	-892	2.24391	1.40097	-892	0.743496	0.833507		-892	2.31229	1.26709	-892	0.732175	0.901029	-892	1.47894	1.19075		-892	0.821815	0.620544	0.600922
-891	1.58419	1.14042	-891	2.24602	1.39788	-891	0.739334	0.832986		-891	2.31341	1.265	-891	0.730046	0.89961	-891	1.48178	1.18749		-891	0.821292	0.622283	0.601987
-890	1.58805	1.14001	-890	2.24832	1.39788	-890	0.739854	0.829865		-890	2.31655	1.26522	-890	0.732529	0.897481	-890	1.48362	1.18707		-890	0.823011	0.621041	0.606598
-889	1.58923	1.13919	-889	2.25141	1.39966	-889	0.736212	0.830385		-889	2.31789	1.26642	-889	0.733593	0.896417	-889	1.48475	1.1821		-889	0.82204	0.621786	0.608726
-888	1.58928	1.14166	-888	2.25523	1.39808	-888	0.738293	0.825182		-888	2.32193	1.26246	-888	0.737141	0.896417	-888	1.48873	1.18465		-888	0.82062	0.623152	0.61121
-887	1.58836	1.14047	-887	2.25661	1.39643	-887	0.734131	0.829865		-887	2.32439	1.26291	-887	0.730756	0.901383	-887	1.48419	1.18409		-887	0.819948	0.621289	0.614402
-886	1.58784	1.14264	-886	2.25622	1.39795	-886	0.737773	0.833507		-886	2.32372	1.26276	-886	0.733593	0.89961	-886	1.48135	1.18735		-886	0.821517	0.623152	0.614048
-885	1.58516	1.143	-885	2.26221	1.40032	-885	0.734131	0.835068		-885	2.32454	1.26201	-885	0.73111	0.902448	-885	1.47809	1.18792		-885	0.822861	0.623525	0.615821
-884	1.58578	1.145	-884	2.26438	1.39972	-884	0.737253	0.837149		-884	2.32559	1.26194	-884	0.732529	0.905995	-884	1.48064	1.18891		-884	0.824281	0.623028	0.618304
-883	1.58717	1.14305	-883	2.26602	1.40282	-883	0.738814	0.829344		-883	2.32858	1.26328	-883	0.736431	0.898191	-883	1.48518	1.18395		-883	0.822787	0.622656	0.61724
-882	1.58969	1.14603	-882	2.26543	1.40532	-882	0.738814	0.832466		-882	2.3297	1.26619	-882	0.736077	0.901383	-882	1.48716	1.19061		-882	0.822189	0.622656	0.616531
-881	1.58846	1.14547	-881	2.26582	1.40538	-881	0.741935	0.834547		-881	2.32992	1.26433	-881	0.737141	0.89961	-881	1.4849	1.18863		-881	0.822189	0.623525	0.616885
-880	1.58841	1.14485	-880	2.26859	1.40696	-880	0.740895	0.831426		-880	2.33134	1.26687	-880	0.736431	0.896772	-880	1.48419	1.18551		-880	0.822264	0.62427	0.620788
-879	1.58753	1.14444	-879	2.27168	1.40953	-879	0.738293	0.830905		-879	2.3291	1.26896	-879	0.73182	0.897127	-879	1.48461	1.1838		-879	0.821068	0.623277	0.619723
-878	1.58851	1.143	-878	2.27444	1.41117	-878	0.735172	0.834027		-878	2.32873	1.26918	-878	0.733948	0.900319	-878	1.48688	1.18451		-878	0.818155	0.622904	0.612274
-877	1.58969	1.14279	-877	2.27688	1.41558	-877	0.733091	0.836108		-877	2.32746	1.2721	-877	0.733948	0.89961	-877	1.49227	1.18607		-877	0.817482	0.624767	0.609791
-876	1.59	1.14171	-876	2.28175	1.41617	-876	0.735692	0.833507		-876	2.33015	1.27314	-876	0.734658	0.893579	-876	1.48972	1.18182		-876	0.81427	0.622531	0.616176
-875	1.58805	1.1447	-875	2.28451	1.41861	-875	0.733611	0.836629		-875	2.33224	1.27561	-875	0.735012	0.893579	-875	1.48901	1.18863		-875	0.813672	0.621413	0.616531
-874	1.58676	1.14274	-874	2.28458	1.41907	-874	0.730489	0.836108		-874	2.33059	1.27389	-874	0.729337	0.89216	-874	1.48816	1.18324		-874	0.818229	0.621289	0.615466
-873	1.58697	1.14346	-873	2.28655	1.41848	-873	0.734131	0.829865		-873	2.33403	1.27337	-873	0.733593	0.887194	-873	1.49029	1.18338		-873	0.819051	0.621041	0.613338
-872	1.58305	1.14104	-872	2.28964	1.41723	-872	0.725286	0.835588		-872	2.3347	1.27329	-872	0.730046	0.886485	-872	1.48943	1.18125		-872	0.820471	0.618308	0.612983
-871	1.5846	1.14387	-871	2.29129	1.41703	-871	0.722685	0.833507		-871	2.33605	1.27561	-871	0.733239	0.890032	-871	1.48631	1.18239		-871	0.821143	0.618432	0.614402
-870	1.58444	1.14331	-870	2.29399	1.42025	-870	0.726327	0.83871		-870	2.33642	1.27807	-870	0.734303	0.89216	-870	1.48631	1.18153		-870	0.821367	0.617687	0.616176
-869	1.58625	1.14233	-869	2.29221	1.42065	-869	0.727367	0.842352		-869	2.33612	1.2774	-869	0.733948	0.894289	-869	1.48575	1.18068		-869	0.82062	0.615327	0.618304
-868	1.58712	1.14202	-868	2.29372	1.41795	-868	0.722685	0.838189		-868	2.3356	1.27449	-868	0.733239	0.883647	-868	1.4866	1.18026		-868	0.820994	0.614706	0.619723
-867	1.59072	1.14675	-867	2.29958	1.4194	-867	0.719563	0.831426		-867	2.343	1.2771	-867	0.735367	0.875488	-867	1.48589	1.18976		-867	0.82316	0.614582	0.621142
-866	1.59083	1.1484	-866	2.29728	1.42282	-866	0.716961	0.836108		-866	2.34098	1.28121	-866	0.730046	0.877616	-866	1.48348	1.18806		-866	0.823011	0.613216	0.622916
-865	1.58712	1.14866	-865	2.29918	1.42532	-865	0.718522	0.835588		-865	2.34113	1.28285	-865	0.726853	0.875842	-865	1.48248	1.18948		-865	0.82443	0.612719	0.624335
-864	1.58836	1.15118	-864	2.30234	1.42808	-864	0.721644	0.832466		-864	2.34367	1.28711	-864	0.73111	0.87265	-864	1.48149	1.19402		-864	0.824953	0.611849	0.622206
-863	1.59191	1.15262	-863	2.30767	1.42966	-863	0.707596	0.834547		-863	2.34718	1.28764	-863	0.720468	0.876197	-863	1.48603	1.19515		-863	0.825476	0.610359	0.621142
-862	1.58882	1.15267	-862	2.31004	1.42736	-862	0.706035	0.83871		-862	2.34965	1.2851	-862	0.721178	0.877261	-862	1.48078	1.19402		-862	0.825775	0.610483	0.621142
-861	1.58707	1.15345	-861	2.31175	1.42775	-861	0.701873	0.830385		-861	2.35069	1.28711	-861	0.716566	0.875133	-861	1.47823	1.19004		-861	0.826896	0.609241	0.625044
-860	1.58789	1.15221	-860	2.31326	1.42835	-860	0.698751	0.832466		-860	2.35353	1.28935	-860	0.715502	0.873714	-860	1.47795	1.18664		-860	0.827269	0.608123	0.62469
-859	1.58964	1.15077	-859	2.31577	1.42598	-859	0.698231	0.832986		-859	2.35719	1.28674	-859	0.716566	0.87265	-859	1.47596	1.18395		-859	0.829511	0.609365	0.62398
-858	1.59294	1.15149	-858	2.31708	1.4271	-858	0.697711	0.829865		-858	2.35891	1.28831	-858	0.717985	0.873005	-858	1.4771	1.18834		-858	0.831005	0.60862	0.627527
-857	1.59217	1.15098	-857	2.31938	1.42907	-857	0.699272	0.825702		-857	2.36205	1.28868	-857	0.714792	0.866265	-857	1.47894	1.18678		-857	0.831677	0.609986	0.623625
-856	1.59433	1.15422	-856	2.31537	1.42775	-856	0.694589	0.828824		-856	2.36033	1.28726	-856	0.713728	0.870167	-856	1.4761	1.18593		-856	0.831528	0.607626	0.62398
-855	1.59314	1.15381	-855	2.31892	1.42946	-855	0.686264	0.832466		-855	2.36384	1.28726	-855	0.709471	0.870167	-855	1.47327	1.18806		-855	0.834217	0.607502	0.628592
-854	1.59103	1.15587	-854	2.32162	1.42802	-854	0.688866	0.828304		-854	2.36421	1.28495	-854	0.713019	0.873005	-854	1.47015	1.19019		-854	0.831901	0.608744	0.626818
-853	1.58959	1.15504	-853	2.32498	1.43104	-853	0.690947	0.819459		-853	2.36504	1.28749	-853	0.7116	0.868393	-853	1.47582	1.19004		-853	0.831976	0.608123	0.62469
-852	1.58841	1.15499	-852	2.32787	1.434	-852	0.692508	0.815297		-852	2.36758	1.28734	-852	0.71089	0.867329	-852	1.47752	1.19061		-852	0.83108	0.606384	0.621497
-851	1.58861	1.15571	-851	2.33235	1.43144	-851	0.686785	0.809573		-851	2.36937	1.28644	-851	0.706279	0.866619	-851	1.48475	1.18721		-851	0.835114	0.608372	0.621852
-850	1.59026	1.15731	-850	2.33307	1.43591	-850	0.688345	0.813215		-850	2.36989	1.29137	-850	0.709117	0.869103	-850	1.48873	1.18536		-850	0.835637	0.607875	0.622561
-849	1.58969	1.15957	-849	2.33366	1.43493	-849	0.688345	0.812175		-849	2.37027	1.29077	-849	0.705569	0.869457	-849	1.48816	1.18593		-849	0.837355	0.605639	0.625754
-848	1.58861	1.16029	-848	2.3382	1.43631	-848	0.686264	0.808012		-848	2.37221	1.29272	-848	0.70415	0.867684	-848	1.49255	1.18309		-848	0.837878	0.605515	0.630365
-847	1.58923	1.1624	-847	2.33833	1.43743	-847	0.685224	0.818418		-847	2.37168	1.29533	-847	0.70415	0.873359	-847	1.49199	1.18224		-847	0.838999	0.606012	0.628946
-846	1.58867	1.16297	-846	2.34426	1.43743	-846	0.682102	0.812695		-846	2.37549	1.29555	-846	0.705215	0.873005	-846	1.49426	1.18168		-846	0.836459	0.608372	0.63072
-845	1.59042	1.16426	-845	2.3488	1.44236	-845	0.691467	0.810614		-845	2.38125	1.29974	-845	0.715502	0.871231	-845	1.49298	1.18338		-845	0.837056	0.608744	0.629301
-844	1.59144	1.16539	-844	2.35248	1.44322	-844	0.689386	0.811655		-844	2.38401	1.29869	-844	0.713019	0.874069	-844	1.49284	1.18579		-844	0.837953	0.609117	0.627173
-843	1.59304	1.1659	-843	2.35038	1.44335	-843	0.685224	0.806452		-843	2.38536	1.29944	-843	0.706279	0.868748	-843	1.48929	1.18083		-843	0.836384	0.609614	0.624335
-842	1.59222	1.16827	-842	2.35235	1.44433	-842	0.674298	0.80437		-842	2.38655	1.30377	-842	0.701667	0.866619	-842	1.48702	1.18153		-842	0.837281	0.610856	0.625754
-841	1.59232	1.17018	-841	2.35189	1.44703	-841	0.680541	0.804891		-841	2.3873	1.30646	-841	0.705924	0.868393	-841	1.48447	1.18295		-841	0.839895	0.60713	0.628946
-840	1.59314	1.17182	-840	2.35347	1.44789	-840	0.684183	0.801769		-840	2.38909	1.30721	-840	0.705569	0.868038	-840	1.48263	1.18551		-840	0.841091	0.605887	0.631075
-839	1.59309	1.17352	-839	2.35643	1.44966	-839	0.683663	0.798127		-839	2.39357	1.30594	-839	0.703086	0.868038	-839	1.48135	1.19302		-839	0.841539	0.604397	0.628592
-838	1.59711	1.1729	-838	2.3613	1.45355	-838	0.684183	0.796566		-838	2.40105	1.3087	-838	0.70486	0.866974	-838	1.47951	1.19316		-838	0.843108	0.602906	0.628592
-837	1.59711	1.17465	-837	2.36413	1.45467	-837	0.682622	0.791883		-837	2.40067	1.31065	-837	0.704505	0.862363	-837	1.48461	1.19756		-837	0.844752	0.605266	0.622206
-836	1.59942	1.17187	-836	2.36781	1.45934	-836	0.682622	0.795525		-836	2.40411	1.3149	-836	0.704505	0.863072	-836	1.48646	1.19671		-836	0.845424	0.604645	0.624335
-835	1.60148	1.17074	-835	2.36676	1.45881	-835	0.681061	0.791363		-835	2.40717	1.31461	-835	0.705215	0.860234	-835	1.48532	1.19515		-835	0.843631	0.605763	0.621497
-834	1.604	1.16935	-834	2.36932	1.46282	-834	0.674818	0.788241		-834	2.41001	1.317	-834	0.701313	0.855977	-834	1.48816	1.19799		-834	0.846395	0.608123	0.623271
-833	1.60735	1.16915	-833	2.37189	1.46388	-833	0.669095	0.787721		-833	2.4124	1.31759	-833	0.697765	0.856687	-833	1.48731	1.19983		-833	0.846321	0.610111	0.625399
-832	1.60684	1.16786	-832	2.3765	1.46453	-832	0.669615	0.787201		-832	2.41419	1.31767	-832	0.701667	0.855268	-832	1.48745	1.20125		-832	0.848637	0.610607	0.628946
-831	1.60802	1.17007	-831	2.38077	1.46631	-831	0.671696	0.788241		-831	2.41599	1.31842	-831	0.703086	0.85917	-831	1.48688	1.20196		-831	0.848338	0.60862	0.626109
-830	1.60781	1.1728	-830	2.38268	1.4675	-830	0.672737	0.781478		-830	2.41778	1.31969	-830	0.705215	0.857751	-830	1.48575	1.20806		-830	0.847815	0.609614	0.625044
-829	1.60797	1.17481	-829	2.38196	1.46585	-829	0.670135	0.778876		-829	2.41972	1.31954	-829	0.704505	0.853139	-829	1.48376	1.21004		-829	0.847142	0.608372	0.626109
-828	1.60828	1.17738	-828	2.38472	1.46822	-828	0.671176	0.777315		-828	2.42174	1.32163	-828	0.702377	0.85172	-828	1.48461	1.21032		-828	0.846545	0.60713	0.629656
-827	1.6092	1.17985	-827	2.39051	1.47072	-827	0.679501	0.777836		-827	2.42951	1.32424	-827	0.7116	0.85243	-827	1.48149	1.21543		-827	0.848637	0.605639	0.631075
-826	1.60987	1.1799	-826	2.39249	1.47513	-826	0.672737	0.776275		-826	2.4331	1.32731	-826	0.708762	0.854204	-826	1.48305	1.21671		-826	0.852746	0.605515	0.625399
-825	1.61157	1.17898	-825	2.39275	1.47381	-825	0.673257	0.770552		-825	2.43422	1.32663	-825	0.705924	0.854558	-825	1.48589	1.21118		-825	0.854912	0.605639	0.626109
-824	1.61579	1.17887	-824	2.39617	1.47487	-824	0.669095	0.765869		-824	2.44019	1.32798	-824	0.708053	0.85243	-824	1.49099	1.21288		-824	0.85297	0.609117	0.627882
-823	1.61584	1.18248	-823	2.40111	1.47197	-823	0.665453	0.765349		-823	2.44617	1.32873	-823	0.703441	0.851011	-823	1.48702	1.21458		-823	0.853717	0.607751	0.632849
-822	1.61785	1.18624	-822	2.40426	1.47184	-822	0.669095	0.763788		-822	2.44849	1.3297	-822	0.701667	0.852075	-822	1.48844	1.21869		-822	0.853343	0.60949	0.634622
-821	1.62068	1.18634	-821	2.40532	1.47269	-821	0.662851	0.76847		-821	2.4514	1.32925	-821	0.698475	0.852785	-821	1.49426	1.21869		-821	0.856033	0.611228	0.629656
-820	1.61862	1.18804	-820	2.40959	1.47144	-820	0.66129	0.766389		-820	2.45678	1.3285	-820	0.695991	0.851366	-820	1.49525	1.22125		-820	0.854763	0.612595	0.628592
-819	1.62079	1.18896	-819	2.41005	1.47519	-819	0.664412	0.76795		-819	2.45529	1.33201	-819	0.69741	0.849947	-819	1.49553	1.22238		-819	0.855585	0.612471	0.628237
-818	1.62223	1.19113	-818	2.41315	1.4771	-818	0.667534	0.776275		-818	2.46066	1.33306	-818	0.695282	0.859879	-818	1.49454	1.22337		-818	0.856257	0.612719	0.625044
-817	1.6231	1.19313	-817	2.41334	1.4771	-817	0.670135	0.773673		-817	2.46246	1.33201	-817	0.696701	0.862363	-817	1.49355	1.22479		-817	0.857751	0.612346	0.625754
-816	1.62284	1.19221	-816	2.41848	1.47816	-816	0.676379	0.766389		-816	2.4656	1.33254	-816	0.698829	0.858106	-816	1.4944	1.22238		-816	0.859171	0.61334	0.626109
-815	1.6282	1.19288	-815	2.42262	1.4821	-815	0.677419	0.765869		-815	2.47217	1.33747	-815	0.697056	0.85846	-815	1.49596	1.22337		-815	0.859768	0.613216	0.62398
-814	1.62794	1.19282	-814	2.42604	1.48204	-814	0.674818	0.764308		-814	2.47366	1.33567	-814	0.69067	0.860234	-814	1.49993	1.22422		-814	0.858274	0.614209	0.623625
-813	1.62511	1.19349	-813	2.42881	1.48533	-813	0.67898	0.760666		-813	2.4765	1.33904	-813	0.69138	0.860589	-813	1.49766	1.22167		-813	0.859843	0.616942	0.626109
-812	1.6282	1.19308	-812	2.43039	1.48849	-812	0.684183	0.761186		-812	2.4768	1.33993	-812	0.694573	0.860234	-812	1.5005	1.22763		-812	0.861113	0.619675	0.62469
-811	1.62902	1.19421	-811	2.43387	1.49138	-811	0.685744	0.759625		-811	2.47979	1.33971	-811	0.69812	0.858106	-811	1.50064	1.23486		-811	0.860441	0.620917	0.627882
-810	1.63376	1.19617	-810	2.43815	1.49533	-810	0.688345	0.756504		-810	2.48539	1.3412	-810	0.700248	0.858106	-810	1.50319	1.23997		-810	0.862159	0.622035	0.630011
-809	1.6317	1.19864	-809	2.44197	1.49868	-809	0.687825	0.757544		-809	2.48644	1.34382	-809	0.701313	0.855623	-809	1.50305	1.24365		-809	0.857751	0.620668	0.633203
-808	1.63082	1.20085	-808	2.44499	1.49993	-808	0.691467	0.760146		-808	2.48861	1.34471	-808	0.700958	0.858815	-808	1.50475	1.24252		-808	0.856033	0.623649	0.635332
-807	1.63324	1.20276	-807	2.44749	1.50145	-807	0.693028	0.761707		-807	2.49301	1.34628	-807	0.703441	0.862717	-807	1.50631	1.24224		-807	0.854613	0.62427	0.637815
-806	1.63499	1.20281	-806	2.45677	1.50342	-806	0.691988	0.758585		-806	2.50235	1.34606	-806	0.698475	0.857042	-806	1.50801	1.24848		-806	0.853642	0.625761	0.638879
-805	1.63715	1.20683	-805	2.46197	1.50474	-805	0.691988	0.752341		-805	2.50534	1.34808	-805	0.698475	0.85846	-805	1.51255	1.25046		-805	0.853044	0.625264	0.632139
-804	1.64441	1.20652	-804	2.46644	1.50368	-804	0.691467	0.764828		-804	2.51446	1.34972	-804	0.694218	0.862008	-804	1.5161	1.24663		-804	0.855809	0.623649	0.637105
-803	1.64683	1.21074	-803	2.46855	1.50559	-803	0.689386	0.768991		-803	2.51692	1.35166	-803	0.694218	0.869457	-803	1.51397	1.25131		-803	0.85409	0.624643	0.639943
-802	1.64925	1.20991	-802	2.47006	1.50513	-802	0.692508	0.769511		-802	2.51774	1.35024	-802	0.695991	0.866974	-802	1.51581	1.24777		-802	0.852297	0.626879	0.643136
-801	1.65028	1.2112	-801	2.47079	1.50928	-801	0.69719	0.76743		-801	2.51901	1.35338	-801	0.701667	0.866619	-801	1.51326	1.2516		-801	0.850953	0.626754	0.642426
-800	1.65054	1.21316	-800	2.47059	1.50921	-800	0.69719	0.765349		-800	2.51984	1.35398	-800	0.700248	0.86591	-800	1.50957	1.25401		-800	0.850579	0.627997	0.640653
-799	1.65059	1.21383	-799	2.4721	1.51125	-799	0.694069	0.768991		-799	2.52096	1.35473	-799	0.69812	0.868393	-799	1.50986	1.25755		-799	0.851251	0.628245	0.640653
-798	1.65229	1.21573	-798	2.47454	1.51507	-798	0.693548	0.777315		-798	2.52155	1.35637	-798	0.700248	0.871231	-798	1.50844	1.26308		-798	0.853119	0.630729	0.643136
-797	1.65574	1.21635	-797	2.47493	1.51395	-797	0.69563	0.776795		-797	2.52282	1.35346	-797	0.701667	0.874778	-797	1.51227	1.26408		-797	0.854464	0.629114	0.638524
-796	1.65862	1.22011	-796	2.47348	1.51869	-796	0.700832	0.776275		-796	2.52111	1.35719	-796	0.705215	0.875842	-796	1.51014	1.26989		-796	0.854539	0.629239	0.63746
-795	1.66124	1.2198	-795	2.47533	1.52059	-795	0.69667	0.78564		-795	2.52447	1.35644	-795	0.703086	0.882937	-795	1.51411	1.27159		-795	0.855136	0.62663	0.643136
-794	1.66541	1.22289	-794	2.47381	1.52198	-794	0.695109	0.795005		-794	2.52641	1.35771	-794	0.701313	0.892515	-794	1.51652	1.27244		-794	0.855659	0.626382	0.639943
-793	1.66763	1.22669	-793	2.47296	1.52349	-793	0.694069	0.792404		-793	2.52604	1.35846	-793	0.699894	0.893225	-793	1.51922	1.2767		-793	0.857751	0.625264	0.641007
-792	1.67072	1.22695	-792	2.47256	1.5256	-792	0.701353	0.795525		-792	2.52514	1.35779	-792	0.70486	0.895708	-792	1.52049	1.27812		-792	0.857378	0.624022	0.63746
-791	1.6703	1.22901	-791	2.47526	1.52671	-791	0.694589	0.792924		-791	2.52574	1.35936	-791	0.697765	0.894289	-791	1.52064	1.27868		-791	0.855659	0.623773	0.634267
-790	1.67159	1.23004	-790	2.47855	1.52935	-790	0.69563	0.800728		-790	2.5291	1.36123	-790	0.702377	0.898546	-790	1.5229	1.28166		-790	0.854763	0.624519	0.630365
-789	1.6753	1.23231	-789	2.47973	1.53198	-789	0.695109	0.80281		-789	2.52775	1.36713	-789	0.70415	0.8989	-789	1.5229	1.2818		-789	0.857751	0.6275	0.629656
-788	1.67664	1.2357	-788	2.47743	1.53007	-788	0.693028	0.80437		-788	2.52439	1.36698	-788	0.702022	0.897127	-788	1.52532	1.28663		-788	0.856332	0.628618	0.63072
-787	1.67839	1.23735	-787	2.48131	1.53204	-787	0.699272	0.80333		-787	2.53209	1.36765	-787	0.707343	0.897127	-787	1.52361	1.28563		-787	0.852895	0.6275	0.636396
-786	1.67942	1.2392	-786	2.48487	1.52967	-786	0.700312	0.799688		-786	2.53597	1.36623	-786	0.710536	0.895708	-786	1.52305	1.28677		-786	0.853792	0.629735	0.63817
-785	1.67962	1.24358	-785	2.4875	1.52889	-785	0.703434	0.798127		-785	2.53582	1.36518	-785	0.710181	0.895708	-785	1.52489	1.29102		-785	0.854016	0.6275	0.641007
-784	1.67869	1.24641	-784	2.48809	1.5304	-784	0.709677	0.799168		-784	2.53381	1.36511	-784	0.716566	0.895708	-784	1.52461	1.29173		-784	0.850953	0.624891	0.642072
-783	1.68039	1.24919	-783	2.48888	1.5331	-783	0.711238	0.80437		-783	2.53358	1.36802	-783	0.716566	0.901383	-783	1.52929	1.29514		-783	0.853119	0.620917	0.640298
-782	1.68081	1.24888	-782	2.48809	1.53566	-782	0.706556	0.80437		-782	2.53373	1.36862	-782	0.713019	0.90564	-782	1.53028	1.29187		-782	0.850728	0.620668	0.636396
-781	1.68204	1.24862	-781	2.48895	1.53593	-781	0.706035	0.806972		-781	2.53582	1.36862	-781	0.713019	0.904931	-781	1.53212	1.29386		-781	0.853567	0.621538	0.63746
-780	1.68734	1.25048	-780	2.49151	1.53422	-780	0.706035	0.811134		-780	2.54001	1.36683	-780	0.711955	0.908478	-780	1.53609	1.2923		-780	0.853567	0.620668	0.639589
-779	1.68899	1.25217	-779	2.49342	1.53573	-779	0.710198	0.824662		-779	2.5418	1.3666	-779	0.713374	0.916637	-779	1.5378	1.29471		-779	0.853717	0.623277	0.636396
-778	1.68832	1.25356	-778	2.49526	1.53876	-778	0.708117	0.826223		-778	2.54374	1.36885	-778	0.714083	0.919475	-778	1.53709	1.29641		-778	0.857378	0.622656	0.638524
-777	1.69136	1.25506	-777	2.49428	1.53843	-777	0.698751	0.828304		-777	2.5415	1.3678	-777	0.704505	0.920894	-777	1.54389	1.29854		-777	0.857154	0.623401	0.641717
-776	1.69424	1.25609	-776	2.49178	1.5379	-776	0.699272	0.826743		-776	2.53806	1.36817	-776	0.704505	0.919475	-776	1.54489	1.30038		-776	0.854165	0.624891	0.643845
-775	1.69522	1.25794	-775	2.49329	1.54079	-775	0.697711	0.826223		-775	2.53934	1.37109	-775	0.702377	0.918056	-775	1.54418	1.2984		-775	0.853119	0.627624	0.645264
-774	1.69599	1.25923	-774	2.49388	1.54257	-774	0.698231	0.830905		-774	2.53889	1.37228	-774	0.701667	0.920539	-774	1.5429	1.30166		-774	0.852148	0.625016	0.6442
-773	1.69944	1.2582	-773	2.49467	1.54731	-773	0.701873	0.830905		-773	2.53747	1.37385	-773	0.70415	0.918766	-773	1.54971	1.30279		-773	0.852372	0.624767	0.64491
-772	1.70222	1.25887	-772	2.49737	1.55014	-772	0.701353	0.829865		-772	2.54113	1.37393	-772	0.705924	0.91912	-772	1.55325	1.30747		-772	0.850579	0.623525	0.643491
-771	1.70515	1.26144	-771	2.49836	1.55086	-771	0.707076	0.838189		-771	2.54016	1.37497	-771	0.707698	0.92657	-771	1.55439	1.31201		-771	0.848935	0.62042	0.647038
-770	1.70922	1.26345	-770	2.49737	1.55218	-770	0.710198	0.840271		-770	2.53687	1.37549	-770	0.7116	0.931181	-770	1.55978	1.3113		-770	0.849384	0.621662	0.645619
-769	1.71056	1.26643	-769	2.49895	1.54856	-769	0.708117	0.842352		-769	2.53971	1.37594	-769	0.710536	0.936502	-769	1.56418	1.31201		-769	0.851924	0.622035	0.6442
-768	1.71318	1.26592	-768	2.50132	1.55382	-768	0.701873	0.836108		-768	2.54165	1.37953	-768	0.708407	0.930827	-768	1.56758	1.31414		-768	0.849533	0.621786	0.649521
-767	1.71308	1.26674	-767	2.50349	1.55599	-767	0.699272	0.841311		-767	2.5421	1.38155	-767	0.705924	0.93331	-767	1.57112	1.31414		-767	0.848861	0.62514	0.65094
-766	1.71576	1.26921	-766	2.5054	1.55639	-766	0.693028	0.83923		-766	2.54352	1.38132	-766	0.703086	0.931891	-766	1.57297	1.31839		-766	0.850579	0.628369	0.648812
-765	1.71715	1.2704	-765	2.50382	1.55481	-765	0.691988	0.836629		-765	2.5424	1.37975	-765	0.70486	0.929408	-765	1.57623	1.32024		-765	0.849309	0.628742	0.653068
-764	1.71823	1.27256	-764	2.50428	1.55738	-764	0.69667	0.83923		-764	2.54098	1.38192	-764	0.708053	0.930827	-764	1.57637	1.32123		-764	0.851924	0.627375	0.653068
-763	1.72049	1.27359	-763	2.50336	1.55757	-763	0.703954	0.840791		-763	2.54128	1.38065	-763	0.714438	0.932245	-763	1.57751	1.32364		-763	0.853044	0.625264	0.652359
-762	1.72116	1.27616	-762	2.50612	1.55981	-762	0.700312	0.840271		-762	2.54419	1.38401	-762	0.715857	0.9326	-762	1.57595	1.32265		-762	0.854987	0.620171	0.652359
-761	1.72332	1.27946	-761	2.50809	1.56034	-761	0.695109	0.843392		-761	2.54666	1.38446	-761	0.714792	0.937921	-761	1.57892	1.32393		-761	0.854838	0.620047	0.65094
-760	1.72152	1.28275	-760	2.50704	1.5581	-760	0.690947	0.841311		-760	2.54307	1.38326	-760	0.713728	0.934374	-760	1.57595	1.32733		-760	0.853418	0.619054	0.650231
-759	1.72322	1.28471	-759	2.50783	1.5579	-759	0.688345	0.842352		-759	2.54479	1.38185	-759	0.712664	0.940404	-759	1.57708	1.32761		-759	0.855136	0.622656	0.647038
-758	1.72476	1.28548	-758	2.51112	1.55678	-758	0.689386	0.848595		-758	2.54613	1.3817	-758	0.717985	0.944306	-758	1.57694	1.32577		-758	0.85551	0.62278	0.642426
-757	1.72924	1.28599	-757	2.51132	1.55849	-757	0.681582	0.844433		-757	2.54561	1.38304	-757	0.712309	0.940759	-757	1.58162	1.32889		-757	0.856929	0.620047	0.643136
-756	1.72868	1.288	-756	2.51237	1.56271	-756	0.686785	0.846514		-756	2.54434	1.38745	-756	0.71763	0.941469	-756	1.5819	1.33002		-756	0.856332	0.621538	0.641717
-755	1.72883	1.28738	-755	2.50928	1.56389	-755	0.693028	0.847034		-755	2.54285	1.38827	-755	0.719049	0.941114	-755	1.58318	1.33272		-755	0.857228	0.622904	0.647393
-754	1.7278	1.28996	-754	2.51013	1.56507	-754	0.691467	0.840271		-754	2.53934	1.38663	-754	0.722242	0.941469	-754	1.58375	1.33485		-754	0.858349	0.62191	0.642072
-753	1.72842	1.28738	-753	2.51336	1.56948	-753	0.688866	0.834547		-753	2.5418	1.38767	-753	0.722597	0.932245	-753	1.5863	1.33272		-753	0.860889	0.621538	0.640298
-752	1.73146	1.28975	-752	2.51658	1.57139	-752	0.684183	0.835588		-752	2.54464	1.38999	-752	0.722597	0.936148	-752	1.59084	1.33853		-752	0.862757	0.622407	0.640653
-751	1.73115	1.29094	-751	2.51665	1.57369	-751	0.684703	0.837669		-751	2.54442	1.39074	-751	0.721887	0.937921	-751	1.59141	1.34066		-751	0.863952	0.62191	0.640653
-750	1.73259	1.28857	-750	2.51849	1.57422	-750	0.681061	0.83975		-750	2.54793	1.38969	-750	0.719049	0.939695	-750	1.59155	1.33839		-750	0.864102	0.621041	0.63746
-749	1.73527	1.29037	-749	2.52013	1.5785	-749	0.684183	0.843392		-749	2.55151	1.39223	-749	0.721532	0.942178	-749	1.5907	1.33953		-749	0.863056	0.619302	0.633913
-748	1.73763	1.29207	-748	2.5202	1.57876	-748	0.683143	0.842872		-748	2.55525	1.39253	-748	0.723306	0.941823	-748	1.59197	1.3435		-748	0.861038	0.619426	0.627173
-747	1.73722	1.29227	-747	2.52303	1.58238	-747	0.680541	0.842352		-747	2.55794	1.39567	-747	0.722242	0.940759	-747	1.59112	1.34733		-747	0.859021	0.622531	0.629656
-746	1.7418	1.29068	-746	2.52474	1.58093	-746	0.673257	0.846514		-746	2.56272	1.3947	-746	0.715147	0.944306	-746	1.59651	1.34364		-746	0.860889	0.623401	0.628237
-745	1.74175	1.2914	-745	2.52671	1.5831	-745	0.674298	0.837669		-745	2.56257	1.39716	-745	0.712309	0.936857	-745	1.5975	1.34421		-745	0.86074	0.626506	0.625754
-744	1.74139	1.29124	-744	2.5277	1.58402	-744	0.674818	0.827263		-744	2.56242	1.39791	-744	0.714438	0.930472	-744	1.5975	1.3469		-744	0.861188	0.627748	0.628592
-743	1.73887	1.28893	-743	2.5331	1.58488	-743	0.67794	0.826223		-743	2.56474	1.39694	-743	0.718695	0.929762	-743	1.59453	1.34789		-743	0.860964	0.628866	0.630365
-742	1.73686	1.29057	-742	2.53435	1.58429	-742	0.67794	0.825702		-742	2.56683	1.39447	-742	0.720468	0.929762	-742	1.59566	1.35484		-742	0.863653	0.629363	0.633203
-741	1.7383	1.2916	-741	2.53856	1.58731	-741	0.680541	0.828304		-741	2.57251	1.39402	-741	0.724725	0.931891	-741	1.59665	1.35711		-741	0.863728	0.629984	0.634977
-740	1.73949	1.29233	-740	2.53599	1.58725	-740	0.67794	0.827263		-740	2.56937	1.39335	-740	0.720823	0.930117	-740	1.59793	1.35796		-740	0.863205	0.632841	0.636041
-739	1.73738	1.29196	-739	2.53922	1.58356	-739	0.683663	0.829344		-739	2.57393	1.38805	-739	0.725789	0.929408	-739	1.60275	1.35981		-739	0.861636	0.629984	0.636041
-738	1.73846	1.29186	-738	2.54185	1.58541	-738	0.683663	0.830385		-738	2.57751	1.3879	-738	0.727563	0.932245	-738	1.60048	1.35938		-738	0.863952	0.627003	0.634622
-737	1.74139	1.29119	-737	2.53691	1.58422	-737	0.681582	0.834027		-737	2.57124	1.38581	-737	0.726499	0.934019	-737	1.60133	1.35924		-737	0.868061	0.627748	0.630365
-736	1.74026	1.29459	-736	2.53816	1.5862	-736	0.682622	0.832986		-736	2.57064	1.38581	-736	0.722597	0.934019	-736	1.60445	1.36477		-736	0.868061	0.626754	0.626463
-735	1.73918	1.29449	-735	2.54283	1.59146	-735	0.682622	0.835588		-735	2.57348	1.38939	-735	0.722242	0.934729	-735	1.60672	1.36576		-735	0.870078	0.627872	0.627173
-734	1.74	1.29387	-734	2.54277	1.59231	-734	0.676379	0.836108		-734	2.57527	1.38909	-734	0.715857	0.936148	-734	1.60545	1.3686		-734	0.871423	0.62986	0.625399
-733	1.73866	1.29269	-733	2.54408	1.59613	-733	0.676899	0.836629		-733	2.57691	1.39014	-733	0.716566	0.934019	-733	1.60247	1.3686		-733	0.869555	0.633462	0.62398
-732	1.7398	1.29361	-732	2.54652	1.59534	-732	0.683143	0.837669		-732	2.57878	1.38879	-732	0.721532	0.927989	-732	1.60672	1.37073		-732	0.870153	0.633337	0.626463
-731	1.74103	1.2968	-731	2.54474	1.59659	-731	0.682622	0.837669		-731	2.57774	1.38909	-731	0.722242	0.930117	-731	1.60757	1.372		-731	0.867538	0.633213	0.627882
-730	1.73892	1.29685	-730	2.54382	1.59988	-730	0.681061	0.835588		-730	2.57452	1.39103	-730	0.723306	0.930827	-730	1.60772	1.37484		-730	0.868061	0.634704	0.625399
-729	1.73877	1.29722	-729	2.54435	1.60383	-729	0.67794	0.824662		-729	2.57221	1.39447	-729	0.722951	0.929762	-729	1.61098	1.37541		-729	0.868584	0.633834	0.627173
-728	1.74149	1.29696	-728	2.54685	1.60087	-728	0.683663	0.823621		-728	2.57647	1.39156	-728	0.72508	0.928343	-728	1.6131	1.37626		-728	0.867389	0.634331	0.628946
-727	1.73789	1.29927	-727	2.55119	1.5987	-727	0.688866	0.823101		-727	2.5817	1.38962	-727	0.728982	0.929408	-727	1.60644	1.3747		-727	0.868285	0.635076	0.626818
-726	1.73501	1.30051	-726	2.55751	1.59672	-726	0.691988	0.827263		-726	2.58715	1.38595	-726	0.728627	0.930117	-726	1.60772	1.37583		-726	0.868659	0.635697	0.625399
-725	1.73223	1.30102	-725	2.55974	1.59962	-725	0.690427	0.830385		-725	2.59074	1.38722	-725	0.730756	0.937921	-725	1.6036	1.38051		-725	0.866716	0.634704	0.621497
-724	1.73249	1.30339	-724	2.55988	1.59949	-724	0.687305	0.834547		-724	2.59148	1.38737	-724	0.728272	0.938276	-724	1.60658	1.37924		-724	0.868061	0.635201	0.621142
-723	1.73038	1.30313	-723	2.56231	1.59982	-723	0.682102	0.83923		-723	2.59223	1.38655	-723	0.724725	0.942178	-723	1.60474	1.3781		-723	0.870377	0.635697	0.614757
-722	1.72909	1.30406	-722	2.56396	1.5985	-722	0.67898	0.847034		-722	2.59089	1.38461	-722	0.726144	0.945371	-722	1.60445	1.37441		-722	0.871647	0.637436	0.610145
-721	1.72641	1.30473	-721	2.5685	1.60139	-721	0.680021	0.840271		-721	2.59499	1.38394	-721	0.72508	0.941469	-721	1.6046	1.37555		-721	0.87105	0.641411	0.608372
-720	1.72538	1.30555	-720	2.5706	1.60462	-720	0.673257	0.835068		-720	2.59806	1.38558	-720	0.720468	0.936857	-720	1.60105	1.37966		-720	0.870004	0.643895	0.613338
-719	1.7241	1.3019	-719	2.57185	1.6085	-719	0.67794	0.834027		-719	2.59656	1.38394	-719	0.724725	0.933664	-719	1.6002	1.37995		-719	0.866642	0.643026	0.615821
-718	1.72204	1.30257	-718	2.56882	1.6083	-718	0.682102	0.834027		-718	2.59253	1.38214	-718	0.726853	0.931181	-718	1.59665	1.38222		-718	0.866567	0.646255	0.615112
-717	1.72235	1.3019	-717	2.56902	1.60903	-717	0.683143	0.834027		-717	2.59148	1.38035	-717	0.727563	0.929408	-717	1.59694	1.38349		-717	0.865222	0.645882	0.614402
-716	1.71957	1.3036	-716	2.5706	1.61041	-716	0.680021	0.844953		-716	2.59238	1.38125	-716	0.725435	0.935438	-716	1.59708	1.38945		-716	0.86328	0.643523	0.616885
-715	1.71782	1.30406	-715	2.57633	1.61205	-715	0.673777	0.843913		-715	2.5944	1.38117	-715	0.724725	0.936857	-715	1.5985	1.39087		-715	0.862757	0.641411	0.613693
-714	1.71637	1.30205	-714	2.57554	1.61475	-714	0.669095	0.83975		-714	2.5947	1.37931	-714	0.724016	0.934374	-714	1.59779	1.39285		-714	0.860665	0.645386	0.613693
-713	1.71462	1.30339	-713	2.57692	1.61541	-713	0.658169	0.840791		-713	2.59357	1.37886	-713	0.71763	0.931536	-713	1.59722	1.39597		-713	0.857751	0.64551	0.619369
-712	1.71493	1.30283	-712	2.58001	1.61488	-712	0.657128	0.843392		-712	2.59619	1.37736	-712	0.713728	0.930117	-712	1.60417	1.39498		-712	0.85678	0.647	0.620788
-711	1.7157	1.30128	-711	2.58264	1.61521	-711	0.659729	0.842872		-711	2.59888	1.37662	-711	0.715857	0.930827	-711	1.60346	1.39611		-711	0.855286	0.647994	0.622206
-710	1.71478	1.3001	-710	2.58692	1.61857	-710	0.663892	0.847555		-710	2.60344	1.37856	-710	0.714438	0.936148	-710	1.60445	1.39668		-710	0.857154	0.648491	0.620433
-709	1.71735	1.30149	-709	2.58481	1.61765	-709	0.668574	0.845473		-709	2.60381	1.38035	-709	0.71834	0.93331	-709	1.60772	1.39938		-709	0.858722	0.647621	0.620433
-708	1.71869	1.30123	-708	2.58547	1.62245	-708	0.672216	0.844953		-708	2.60403	1.38177	-708	0.719049	0.932245	-708	1.61041	1.40477		-708	0.858424	0.646504	0.622561
-707	1.71581	1.30036	-707	2.586	1.62041	-707	0.672216	0.847555		-707	2.60261	1.38058	-707	0.724725	0.935438	-707	1.60715	1.4059		-707	0.855585	0.645137	0.624335
-706	1.71457	1.30118	-706	2.58824	1.62153	-706	0.669615	0.840791		-706	2.60299	1.38147	-706	0.726853	0.930827	-706	1.60899	1.40675		-706	0.859096	0.643647	0.624335
-705	1.71354	1.30226	-705	2.58699	1.62166	-705	0.663371	0.840271		-705	2.59933	1.37878	-705	0.726144	0.932955	-705	1.60857	1.4093		-705	0.857378	0.64464	0.62469
-704	1.71493	1.30077	-704	2.58797	1.62324	-704	0.671176	0.836108		-704	2.60082	1.37916	-704	0.728272	0.929408	-704	1.61211	1.40945		-704	0.857452	0.646876	0.630365
-703	1.71298	1.30308	-703	2.58883	1.62048	-703	0.670135	0.840791		-703	2.60142	1.37871	-703	0.726499	0.931536	-703	1.61325	1.41157		-703	0.857303	0.648118	0.632494
-702	1.71298	1.30324	-702	2.58837	1.62219	-702	0.668054	0.838189		-702	2.60082	1.37841	-702	0.724725	0.9326	-702	1.6124	1.41441		-702	0.85805	0.646504	0.631075
-701	1.71473	1.30216	-701	2.58731	1.62383	-701	0.669615	0.83923		-701	2.59866	1.37848	-701	0.723306	0.930827	-701	1.61509	1.41441		-701	0.85536	0.647746	0.632849
-700	1.71612	1.30416	-700	2.59014	1.62344	-700	0.671696	0.83871		-700	2.60105	1.37744	-700	0.724725	0.927279	-700	1.61708	1.41611		-700	0.854016	0.647621	0.639589
-699	1.71452	1.30298	-699	2.59258	1.62107	-699	0.670656	0.836108		-699	2.6	1.37437	-699	0.724725	0.92657	-699	1.61807	1.41639		-699	0.854987	0.650354	0.641717
-698	1.71256	1.30118	-698	2.59429	1.61995	-698	0.675338	0.836108		-698	2.59821	1.37363	-698	0.723661	0.92586	-698	1.6175	1.41086		-698	0.857303	0.649733	0.6442
-697	1.71205	1.30097	-697	2.59225	1.61758	-697	0.673257	0.832986		-697	2.59529	1.37124	-697	0.720114	0.924087	-697	1.61736	1.40774		-697	0.859544	0.649112	0.647393
-696	1.70932	1.29958	-696	2.59291	1.61758	-696	0.676899	0.832466		-696	2.59305	1.37027	-696	0.72437	0.920539	-696	1.61693	1.40888		-696	0.857154	0.647621	0.648102
-695	1.71025	1.29799	-695	2.59528	1.61784	-695	0.671696	0.833507		-695	2.59305	1.36877	-695	0.721532	0.923732	-695	1.6236	1.41327		-695	0.856705	0.645882	0.645264
-694	1.70834	1.29742	-694	2.59955	1.61732	-694	0.674818	0.840791		-694	2.59275	1.36518	-694	0.726853	0.926924	-694	1.62757	1.41242		-694	0.853194	0.645882	0.648457
-693	1.70994	1.30082	-693	2.5987	1.61462	-693	0.669095	0.842352		-693	2.59268	1.36145	-693	0.723306	0.926924	-693	1.6331	1.41554		-693	0.853493	0.644144	0.645619
-692	1.70922	1.29871	-692	2.59857	1.6158	-692	0.670135	0.837669		-692	2.59066	1.36093	-692	0.720114	0.924441	-692	1.63452	1.41086		-692	0.852297	0.645386	0.646683
-691	1.70762	1.29655	-691	2.59514	1.61613	-691	0.669095	0.836629		-691	2.58491	1.35996	-691	0.720114	0.920894	-691	1.63622	1.4137		-691	0.852073	0.647	0.642781
-690	1.70428	1.29459	-690	2.59587	1.61719	-690	0.667014	0.834547		-690	2.58364	1.36078	-690	0.720823	0.91912	-690	1.63551	1.41398		-690	0.850803	0.647249	0.640298
-689	1.70309	1.29428	-689	2.58902	1.61962	-689	0.664932	0.828824		-689	2.57789	1.35921	-689	0.716211	0.917701	-689	1.63225	1.41597		-689	0.851102	0.647249	0.641007
-688	1.70217	1.2933	-688	2.58955	1.62061	-688	0.665453	0.832466		-688	2.57602	1.35719	-688	0.713728	0.918766	-688	1.63665	1.41753		-688	0.847441	0.647746	0.642072
-687	1.70067	1.29583	-687	2.59225	1.62482	-687	0.663892	0.824662		-687	2.57766	1.3607	-687	0.710181	0.915218	-687	1.63665	1.42093		-687	0.844976	0.648615	0.647393
-686	1.70176	1.29346	-686	2.58995	1.62423	-686	0.659209	0.819459		-686	2.57751	1.35801	-686	0.708053	0.911316	-686	1.63537	1.41725		-686	0.844154	0.649112	0.653423
-685	1.70397	1.29335	-685	2.58514	1.62324	-685	0.66129	0.822581		-685	2.5746	1.35794	-685	0.713728	0.909188	-685	1.63509	1.41483		-685	0.839671	0.648988	0.656971
-684	1.70536	1.2915	-684	2.58442	1.62298	-684	0.658689	0.822581		-684	2.57333	1.35592	-684	0.710536	0.910607	-684	1.63792	1.41257		-684	0.838102	0.646504	0.664065
-683	1.70186	1.29408	-683	2.58317	1.61956	-683	0.657648	0.813736		-683	2.57041	1.3536	-683	0.710536	0.908123	-683	1.63934	1.41356		-683	0.841315	0.644144	0.661582
-682	1.70119	1.29474	-682	2.58481	1.621	-682	0.650364	0.811655		-682	2.57056	1.3551	-682	0.706634	0.909188	-682	1.63906	1.41554		-682	0.842062	0.644889	0.661227
-681	1.70284	1.29212	-681	2.58633	1.62061	-681	0.646722	0.805411		-681	2.57146	1.35271	-681	0.704505	0.903867	-681	1.64544	1.4171		-681	0.84139	0.645634	0.65768
-680	1.70268	1.29181	-680	2.58448	1.6212	-680	0.645682	0.812695		-680	2.57019	1.35144	-680	0.705215	0.90635	-680	1.64814	1.41498		-680	0.843183	0.646007	0.654133
-679	1.70546	1.29212	-679	2.58718	1.62146	-679	0.647242	0.812695		-679	2.57527	1.35077	-679	0.70486	0.904221	-679	1.64785	1.41866		-679	0.842062	0.645882	0.649876
-678	1.70412	1.29001	-678	2.58639	1.62548	-678	0.649844	0.815297		-678	2.57213	1.35151	-678	0.705569	0.903512	-678	1.65012	1.41895		-678	0.841763	0.646504	0.64491
-677	1.70665	1.28584	-677	2.58291	1.62739	-677	0.649324	0.812175		-677	2.56765	1.35256	-677	0.705924	0.900319	-677	1.65466	1.41951		-677	0.840194	0.646255	0.645619
-676	1.70793	1.28687	-676	2.58139	1.6312	-676	0.647242	0.811134		-676	2.56526	1.35323	-676	0.707698	0.903157	-676	1.65282	1.4249		-676	0.840418	0.644889	0.649166
-675	1.70979	1.28697	-675	2.57935	1.63114	-675	0.647763	0.809573		-675	2.5616	1.35047	-675	0.706988	0.896062	-675	1.6575	1.43001		-675	0.842211	0.644268	0.653778
-674	1.70762	1.28707	-674	2.58271	1.63087	-674	0.650364	0.804891		-674	2.56354	1.34703	-674	0.709117	0.895353	-674	1.65338	1.43157		-674	0.841987	0.643523	0.65165
-673	1.70814	1.28955	-673	2.58073	1.62989	-673	0.650884	0.799688		-673	2.56287	1.34651	-673	0.705924	0.893934	-673	1.65381	1.43582		-673	0.839148	0.642777	0.653423
-672	1.70876	1.28872	-672	2.58041	1.63035	-672	0.650364	0.801249		-672	2.56616	1.34703	-672	0.700603	0.894643	-672	1.65111	1.43597		-672	0.840717	0.643026	0.655552
-671	1.70891	1.28677	-671	2.57968	1.63127	-671	0.646202	0.802289		-671	2.56481	1.34755	-671	0.697056	0.891096	-671	1.65423	1.43568		-671	0.840568	0.641163	0.657325
-670	1.71087	1.28599	-670	2.5808	1.631	-670	0.646722	0.809053		-670	2.5687	1.34591	-670	0.696701	0.894643	-670	1.6548	1.43653		-670	0.841091	0.637933	0.658389
-669	1.71015	1.29073	-669	2.58527	1.62824	-669	0.64256	0.810614		-669	2.57437	1.34389	-669	0.694218	0.894998	-669	1.65225	1.4371		-669	0.842361	0.637312	0.653778
-668	1.71143	1.29057	-668	2.58679	1.62811	-668	0.645682	0.811655		-668	2.57579	1.34232	-668	0.697056	0.896772	-668	1.65452	1.43838		-668	0.844752	0.635946	0.652004
-667	1.7121	1.28934	-667	2.586	1.62857	-667	0.647242	0.809573		-667	2.57699	1.34486	-667	0.695637	0.898546	-667	1.6531	1.43668		-667	0.846096	0.635697	0.651295
-666	1.71421	1.28754	-666	2.58547	1.6291	-666	0.649324	0.804891		-666	2.57721	1.34419	-666	0.69741	0.900319	-666	1.65239	1.43015		-666	0.845798	0.63458	0.648812
-665	1.71426	1.28589	-665	2.58527	1.63028	-665	0.652445	0.80385		-665	2.57617	1.34427	-665	0.700603	0.8989	-665	1.65168	1.4293		-665	0.848114	0.637064	0.650231
-664	1.71663	1.28826	-664	2.58679	1.62857	-664	0.659729	0.805931		-664	2.57766	1.34516	-664	0.708762	0.900319	-664	1.65097	1.42831		-664	0.849533	0.635573	0.652004
-663	1.71848	1.28733	-663	2.58856	1.62824	-663	0.662331	0.80437		-663	2.57759	1.34479	-663	0.710181	0.897127	-663	1.65565	1.42774		-663	0.852223	0.636815	0.649166
-662	1.7174	1.28707	-662	2.58692	1.6291	-662	0.666493	0.80281		-662	2.5749	1.34501	-662	0.711245	0.901738	-662	1.65211	1.42859		-662	0.853717	0.64079	0.65165
-661	1.71627	1.2846	-661	2.5837	1.62962	-661	0.669095	0.804891		-661	2.56974	1.34531	-661	0.707343	0.8989	-661	1.65282	1.42505		-661	0.854613	0.640666	0.65094
-660	1.71493	1.28275	-660	2.58659	1.62824	-660	0.664412	0.802289		-660	2.57012	1.34337	-660	0.706634	0.894289	-660	1.6548	1.42122		-660	0.854165	0.638678	0.653423
-659	1.71478	1.28064	-659	2.58712	1.62975	-659	0.66129	0.805931		-659	2.56907	1.34359	-659	0.703086	0.893934	-659	1.65225	1.42108		-659	0.855211	0.635449	0.652714
-658	1.71143	1.2826	-658	2.58679	1.62778	-658	0.663371	0.807492		-658	2.56787	1.3418	-658	0.701313	0.8989	-658	1.65083	1.42675		-658	0.855883	0.634952	0.650231
-657	1.71344	1.28234	-657	2.58462	1.62798	-657	0.668054	0.80333		-657	2.56653	1.33732	-657	0.705569	0.896772	-657	1.65111	1.42973		-657	0.858349	0.637809	0.649521
-656	1.71643	1.2811	-656	2.581	1.62423	-656	0.664932	0.804891		-656	2.56608	1.33224	-656	0.699894	0.899965	-656	1.65083	1.43072		-656	0.856556	0.63607	0.646328
-655	1.71735	1.28177	-655	2.58389	1.62252	-655	0.667534	0.796046		-655	2.57109	1.33186	-655	0.703796	0.893225	-655	1.64856	1.43285		-655	0.857901	0.634331	0.64491
-654	1.71612	1.28275	-654	2.58113	1.62199	-654	0.658689	0.800208		-654	2.56705	1.33216	-654	0.702377	0.894998	-654	1.64941	1.43625		-654	0.858274	0.632592	0.645619
-653	1.71962	1.28419	-653	2.57968	1.62146	-653	0.663371	0.80437		-653	2.5666	1.32947	-653	0.706279	0.902093	-653	1.65111	1.43724		-653	0.857901	0.633462	0.643136
-652	1.71782	1.28383	-652	2.58198	1.62238	-652	0.666493	0.806452		-652	2.569	1.33074	-652	0.708762	0.903512	-652	1.64998	1.43639		-652	0.85551	0.635822	0.643491
-651	1.71663	1.28409	-651	2.58284	1.62159	-651	0.661811	0.805411		-651	2.57348	1.3288	-651	0.703796	0.901029	-651	1.64856	1.4398		-651	0.857527	0.635822	0.639943
-650	1.71426	1.2846	-650	2.58014	1.62363	-650	0.658689	0.804891		-650	2.56982	1.32888	-650	0.703441	0.904931	-650	1.64629	1.44448		-650	0.859993	0.63843	0.633558
-649	1.71776	1.28553	-649	2.57843	1.62278	-649	0.66025	0.805931		-649	2.57079	1.32701	-649	0.703086	0.909188	-649	1.6514	1.44377		-649	0.859544	0.639672	0.633203
-648	1.72054	1.28718	-648	2.57626	1.62416	-648	0.66077	0.80385		-648	2.56974	1.32626	-648	0.701667	0.910961	-648	1.65594	1.44958		-648	0.858797	0.639548	0.632494
-647	1.72121	1.28919	-647	2.57698	1.62515	-647	0.659729	0.80437		-647	2.57071	1.32604	-647	0.704505	0.913444	-647	1.65508	1.45412		-647	0.855286	0.636194	0.634267
-646	1.72018	1.2898	-646	2.57593	1.62159	-646	0.656608	0.802289		-646	2.56892	1.32193	-646	0.700958	0.908478	-646	1.65778	1.45483		-646	0.857228	0.636318	0.633203
-645	1.7191	1.29294	-645	2.57475	1.62074	-645	0.657128	0.799168		-645	2.57019	1.32215	-645	0.699894	0.906705	-645	1.6504	1.4544		-645	0.856855	0.636194	0.632849
-644	1.71864	1.2931	-644	2.56751	1.62081	-644	0.659729	0.794485		-644	2.56436	1.32155	-644	0.697765	0.905286	-644	1.64743	1.45965		-644	0.858424	0.633586	0.630365
-643	1.71848	1.29233	-643	2.5683	1.62008	-643	0.661811	0.789282		-643	2.56451	1.32185	-643	0.695991	0.903157	-643	1.65026	1.45724		-643	0.857975	0.633959	0.632849
-642	1.72121	1.2951	-642	2.56929	1.62087	-642	0.659209	0.796046		-642	2.56474	1.32365	-642	0.698475	0.908478	-642	1.64941	1.4605		-642	0.859171	0.632468	0.631784
-641	1.72348	1.29649	-641	2.57119	1.61929	-641	0.662851	0.801769		-641	2.56593	1.32133	-641	0.697765	0.916282	-641	1.65026	1.45951		-641	0.86074	0.629611	0.634622
-640	1.72482	1.29907	-640	2.57185	1.61745	-640	0.667014	0.799688		-640	2.56653	1.31744	-640	0.698475	0.918411	-640	1.64913	1.46079		-640	0.861711	0.628742	0.636396
-639	1.72713	1.2983	-639	2.57501	1.61752	-639	0.665453	0.80385		-639	2.56728	1.31737	-639	0.703441	0.920184	-639	1.65055	1.45993		-639	0.862309	0.626382	0.639589
-638	1.72615	1.30308	-638	2.57442	1.61574	-638	0.672216	0.800728		-638	2.56728	1.31782	-638	0.711245	0.91912	-638	1.64615	1.46135		-638	0.863803	0.629735	0.640298
-637	1.72718	1.30159	-637	2.57843	1.6133	-637	0.670135	0.806452		-637	2.57012	1.31423	-637	0.712664	0.920539	-637	1.65083	1.46206		-637	0.86455	0.630481	0.636396
-636	1.72734	1.30185	-636	2.57744	1.61251	-636	0.673777	0.807492		-636	2.56765	1.3149	-636	0.715502	0.92657	-636	1.65182	1.46632		-636	0.863952	0.62986	0.639234
-635	1.72847	1.30082	-635	2.57758	1.61153	-635	0.672216	0.809053		-635	2.56922	1.31042	-635	0.709826	0.931536	-635	1.65211	1.471		-635	0.866418	0.630232	0.633913
-634	1.72811	1.30159	-634	2.57823	1.60771	-634	0.674818	0.800728		-634	2.57109	1.30736	-634	0.712309	0.924087	-634	1.65211	1.47341		-634	0.866642	0.63371	0.626463
-633	1.73346	1.30061	-633	2.57994	1.60672	-633	0.680021	0.806972		-633	2.57736	1.30572	-633	0.714792	0.92657	-633	1.65253	1.47312		-633	0.864475	0.635946	0.632494
-632	1.73449	1.30267	-632	2.57619	1.60363	-632	0.685224	0.811655		-632	2.57714	1.30347	-632	0.713728	0.931181	-632	1.64984	1.47483		-632	0.86455	0.637685	0.628946
-631	1.73527	1.30375	-631	2.57685	1.60172	-631	0.689386	0.813215		-631	2.57901	1.30347	-631	0.713374	0.932955	-631	1.64728	1.47454		-631	0.865148	0.639424	0.628592
-630	1.73666	1.30396	-630	2.58008	1.59843	-630	0.694069	0.812175		-630	2.5817	1.30146	-630	0.713019	0.934729	-630	1.64743	1.4771		-630	0.862309	0.640666	0.633558
-629	1.7381	1.30597	-629	2.57804	1.59764	-629	0.699272	0.811134		-629	2.58035	1.30064	-629	0.71763	0.935438	-629	1.64998	1.47866		-629	0.864475	0.640914	0.635686
-628	1.73969	1.30813	-628	2.57646	1.5935	-628	0.69719	0.815817		-628	2.57826	1.29735	-628	0.712309	0.940404	-628	1.64828	1.4805		-628	0.863728	0.638927	0.634977
-627	1.74031	1.31008	-627	2.57659	1.59218	-627	0.694069	0.815817		-627	2.57998	1.29436	-627	0.70486	0.938631	-627	1.65126	1.48589		-627	0.86455	0.640045	0.632849
-626	1.74077	1.30978	-626	2.57429	1.59014	-626	0.697711	0.823621		-626	2.58005	1.29406	-626	0.703441	0.945016	-626	1.65409	1.48319		-626	0.865671	0.639672	0.629301
-625	1.74299	1.31044	-625	2.57271	1.58764	-625	0.698231	0.82206		-625	2.57886	1.29287	-625	0.706634	0.943597	-625	1.65452	1.48135		-625	0.864998	0.638803	0.630011
-624	1.74777	1.31137	-624	2.56863	1.58613	-624	0.705515	0.82102		-624	2.57714	1.29264	-624	0.709117	0.942178	-624	1.66132	1.48575		-624	0.867239	0.639672	0.635332
-623	1.74968	1.30921	-623	2.56705	1.58672	-623	0.712279	0.824662		-623	2.57512	1.29077	-623	0.715857	0.942178	-623	1.66047	1.48716		-623	0.867987	0.642405	0.635332
-622	1.75086	1.30998	-622	2.56672	1.58527	-622	0.710198	0.819979		-622	2.57303	1.28853	-622	0.715857	0.93934	-622	1.66203	1.48844		-622	0.867464	0.641535	0.636751
-621	1.75246	1.31024	-621	2.56099	1.58172	-621	0.712279	0.815297		-621	2.56937	1.28644	-621	0.721887	0.938276	-621	1.65608	1.48546		-621	0.868734	0.64315	0.640653
-620	1.75256	1.31055	-620	2.55264	1.57758	-620	0.716441	0.809573		-620	2.56175	1.2848	-620	0.72437	0.934729	-620	1.65395	1.48433		-620	0.868734	0.641908	0.638524
-619	1.75658	1.30875	-619	2.54731	1.57935	-619	0.718002	0.80437		-619	2.55547	1.28457	-619	0.721532	0.933664	-619	1.65849	1.4849		-619	0.870601	0.644144	0.643136
-618	1.7558	1.309	-618	2.54553	1.57797	-618	0.716961	0.805931		-618	2.55435	1.28196	-618	0.721178	0.936148	-618	1.6609	1.48716		-618	0.870377	0.644268	0.644555
-617	1.75503	1.31209	-617	2.54527	1.57363	-617	0.713319	0.808012		-617	2.55151	1.27576	-617	0.715857	0.934374	-617	1.66374	1.48986		-617	0.871498	0.641411	0.645974
-616	1.75735	1.31096	-616	2.54435	1.57027	-616	0.713319	0.804891		-616	2.5495	1.27083	-616	0.713019	0.929408	-616	1.67012	1.49071		-616	0.871573	0.642529	0.647038
-615	1.75611	1.3142	-615	2.53869	1.5683	-615	0.710718	0.808012		-615	2.54561	1.26814	-615	0.708053	0.929053	-615	1.66813	1.49596		-615	0.869929	0.643398	0.648457
-614	1.75761	1.31235	-614	2.5352	1.56415	-614	0.705515	0.813215		-614	2.54382	1.26313	-614	0.701667	0.936148	-614	1.67168	1.49752		-614	0.869182	0.643771	0.652359
-613	1.76147	1.31183	-613	2.53362	1.56205	-613	0.706556	0.82102		-613	2.54464	1.26014	-613	0.699894	0.94608	-613	1.67338	1.49766		-613	0.867464	0.642529	0.649166
-612	1.7628	1.31281	-612	2.52856	1.55797	-612	0.708117	0.816337		-612	2.54068	1.25446	-612	0.702731	0.940759	-612	1.67721	1.50248		-612	0.8644	0.640666	0.646328
-611	1.7643	1.31616	-611	2.5254	1.55567	-611	0.702914	0.813736		-611	2.53896	1.2526	-611	0.701667	0.940404	-611	1.67664	1.50759		-611	0.863355	0.637809	0.64491
-610	1.76718	1.31636	-610	2.52112	1.5533	-610	0.704475	0.820499		-610	2.53433	1.24796	-610	0.69812	0.947854	-610	1.68005	1.5117		-610	0.861711	0.641411	0.642426
-609	1.76903	1.31636	-609	2.51849	1.55218	-609	0.706556	0.816337		-609	2.53044	1.24498	-609	0.696701	0.946435	-609	1.68302	1.51312		-609	0.86059	0.64228	0.64491
-608	1.77238	1.31621	-608	2.51448	1.54948	-608	0.69719	0.809573		-608	2.52723	1.24139	-608	0.696346	0.93934	-608	1.6887	1.51227		-608	0.859694	0.640417	0.65165
-607	1.77264	1.31744	-607	2.51362	1.54928	-607	0.69667	0.815297		-607	2.52566	1.24184	-607	0.692799	0.942178	-607	1.68969	1.51326		-607	0.858349	0.641659	0.654133
-606	1.77305	1.31889	-606	2.50901	1.54823	-606	0.69719	0.816857		-606	2.52081	1.23982	-606	0.691735	0.941469	-606	1.69309	1.51553		-606	0.857004	0.643274	0.662292
-605	1.77516	1.31755	-605	2.50546	1.54981	-605	0.697711	0.824142		-605	2.5149	1.23668	-605	0.69138	0.945725	-605	1.69565	1.51567		-605	0.855958	0.645261	0.659099
-604	1.77614	1.31688	-604	2.50421	1.54705	-604	0.701873	0.823101		-604	2.51468	1.2313	-604	0.692444	0.94608	-604	1.6948	1.51454		-604	0.853866	0.647	0.654487
-603	1.77603	1.31482	-603	2.50296	1.54639	-603	0.695109	0.819979		-603	2.51289	1.22996	-603	0.686768	0.939695	-603	1.69706	1.51496		-603	0.852297	0.646504	0.656261
-602	1.77835	1.31755	-602	2.50013	1.5427	-602	0.691988	0.823101		-602	2.5099	1.22525	-602	0.683576	0.943242	-602	1.70033	1.51525		-602	0.854539	0.64551	0.657325
-601	1.78185	1.31976	-601	2.49809	1.53645	-601	0.691988	0.825182		-601	2.50474	1.22092	-601	0.683576	0.949628	-601	1.70345	1.5161		-601	0.854165	0.642529	0.661582
-600	1.78396	1.31894	-600	2.49612	1.53171	-600	0.691467	0.828304		-600	2.5022	1.21479	-600	0.682866	0.950692	-600	1.71011	1.51198		-600	0.852521	0.641784	0.66442
-599	1.7854	1.31863	-599	2.49474	1.52908	-599	0.688866	0.828824		-599	2.50026	1.21322	-599	0.681802	0.94679	-599	1.7094	1.51411		-599	0.852596	0.642032	0.665129
-598	1.78751	1.32141	-598	2.49099	1.52513	-598	0.688345	0.835588		-598	2.50116	1.20971	-598	0.682512	0.948563	-598	1.70969	1.51624		-598	0.852596	0.643647	0.668322
-597	1.79158	1.32105	-597	2.4898	1.52059	-597	0.695109	0.836108		-597	2.49944	1.20418	-597	0.682512	0.947144	-597	1.71578	1.51822		-597	0.85551	0.64551	0.662646
-596	1.79287	1.32115	-596	2.49006	1.52046	-596	0.69719	0.837669		-596	2.50161	1.20217	-596	0.683221	0.953175	-596	1.71337	1.51908		-596	0.855958	0.646379	0.660873
-595	1.79353	1.32012	-595	2.48546	1.5154	-595	0.699792	0.840271		-595	2.49668	1.19492	-595	0.686414	0.951756	-595	1.71692	1.52163		-595	0.855286	0.646131	0.659454
-594	1.79667	1.32069	-594	2.48598	1.51303	-594	0.700832	0.841311		-594	2.50049	1.19402	-594	0.688187	0.950337	-594	1.71919	1.5178		-594	0.85536	0.648367	0.662646
-593	1.79678	1.32007	-593	2.48447	1.51546	-593	0.701353	0.848595		-593	2.49959	1.19245	-593	0.689606	0.958141	-593	1.71905	1.52262		-593	0.855958	0.649112	0.663001
-592	1.7993	1.31997	-592	2.48118	1.51007	-592	0.706035	0.841831		-592	2.50041	1.18655	-592	0.688187	0.956368	-592	1.72373	1.5212		-592	0.852223	0.648863	0.661227
-591	1.79925	1.32028	-591	2.48019	1.50855	-591	0.700312	0.840271		-591	2.50019	1.18573	-591	0.684995	0.953175	-591	1.72543	1.52404		-591	0.851774	0.653956	0.661227
-590	1.80326	1.31631	-590	2.47756	1.50691	-590	0.698231	0.843392		-590	2.49884	1.18371	-590	0.685349	0.952465	-590	1.72912	1.52276		-590	0.852148	0.655322	0.659099
-589	1.80584	1.32002	-589	2.47789	1.50388	-589	0.702914	0.840791		-589	2.49951	1.18035	-589	0.683576	0.949982	-589	1.73677	1.52347		-589	0.850504	0.655074	0.660873
-588	1.81052	1.31781	-588	2.47394	1.50204	-588	0.693028	0.837669		-588	2.49892	1.17804	-588	0.674353	0.949273	-588	1.74557	1.52262		-588	0.853717	0.648615	0.658744
-587	1.81145	1.31889	-587	2.47006	1.49789	-587	0.694069	0.843913		-587	2.49668	1.17385	-587	0.671869	0.956013	-587	1.74458	1.5229		-587	0.85409	0.645882	0.661227
-586	1.81624	1.3194	-586	2.46809	1.49638	-586	0.691988	0.845994		-586	2.49697	1.17109	-586	0.669741	0.953884	-586	1.74812	1.52134		-586	0.854539	0.642777	0.653068
-585	1.81721	1.32043	-585	2.46625	1.49408	-585	0.690427	0.847034		-585	2.49488	1.17049	-585	0.670805	0.953175	-585	1.75238	1.52134		-585	0.855883	0.641784	0.653778
-584	1.81989	1.32058	-584	2.46592	1.49388	-584	0.692508	0.8564		-584	2.49645	1.17056	-584	0.669741	0.958851	-584	1.75564	1.52149		-584	0.854315	0.639796	0.654487
-583	1.81994	1.32115	-583	2.46381	1.48908	-583	0.688866	0.860042		-583	2.49279	1.16444	-583	0.667613	0.962043	-583	1.75181	1.52177		-583	0.853418	0.641038	0.65165
-582	1.82349	1.31811	-582	2.46256	1.48888	-582	0.691988	0.855879		-582	2.49219	1.16182	-582	0.673643	0.956368	-582	1.75691	1.51709		-582	0.854539	0.640666	0.656971
-581	1.8256	1.31796	-581	2.4573	1.4877	-581	0.685224	0.853278		-581	2.48659	1.15779	-581	0.671515	0.954594	-581	1.75762	1.52149		-581	0.856556	0.638927	0.657325
-580	1.82823	1.31786	-580	2.45085	1.48645	-580	0.683663	0.851717		-580	2.48487	1.15487	-580	0.669386	0.950692	-580	1.75819	1.52333		-580	0.858199	0.63694	0.655197
-579	1.83024	1.31441	-579	2.44578	1.48197	-579	0.679501	0.851717		-579	2.48091	1.14935	-579	0.665839	0.948209	-579	1.75805	1.52134		-579	0.857901	0.63694	0.657325
-578	1.83178	1.31446	-578	2.44308	1.48217	-578	0.681061	0.842872		-578	2.47867	1.14823	-578	0.670096	0.943597	-578	1.76216	1.52432		-578	0.858797	0.639672	0.658035
-577	1.83152	1.31472	-577	2.44269	1.47914	-577	0.685224	0.844953		-577	2.47576	1.14688	-577	0.673643	0.950337	-577	1.76216	1.51908		-577	0.857751	0.63694	0.658744
-576	1.83441	1.31693	-576	2.43815	1.47638	-576	0.687825	0.840271		-576	2.4703	1.14277	-576	0.678255	0.94608	-576	1.76755	1.52305		-576	0.856481	0.638927	0.661227
-575	1.83863	1.31786	-575	2.43618	1.47329	-575	0.693028	0.846514		-575	2.4709	1.13986	-575	0.678255	0.948918	-575	1.77181	1.52588		-575	0.856108	0.640914	0.659099
-574	1.84166	1.31909	-574	2.43447	1.47059	-574	0.685744	0.844433		-574	2.47157	1.13844	-574	0.674707	0.95282	-574	1.77138	1.5256		-574	0.853194	0.644889	0.656616
-573	1.84413	1.32105	-573	2.43052	1.46822	-573	0.680541	0.840271		-573	2.47366	1.13754	-573	0.675417	0.95353	-573	1.77337	1.52716		-573	0.853194	0.644392	0.659099
-572	1.84516	1.32244	-572	2.4265	1.46704	-572	0.687825	0.840791		-572	2.47068	1.13672	-572	0.681802	0.953175	-572	1.77649	1.52914		-572	0.853567	0.644392	0.660873
-571	1.84861	1.32347	-571	2.4267	1.46684	-571	0.685744	0.840271		-571	2.47284	1.13403	-571	0.677545	0.956722	-571	1.78358	1.53354		-571	0.853418	0.643771	0.660518
-570	1.85083	1.32419	-570	2.43071	1.46743	-570	0.677419	0.83923		-570	2.47516	1.13104	-570	0.671869	0.958141	-570	1.78783	1.53624		-570	0.85424	0.64787	0.658389
-569	1.85412	1.3229	-569	2.42716	1.46296	-569	0.684183	0.844953		-569	2.47591	1.12634	-569	0.679319	0.960979	-569	1.79095	1.53822		-569	0.853194	0.649609	0.656261
-568	1.8568	1.32203	-568	2.42742	1.46157	-568	0.685224	0.842352		-568	2.47591	1.12746	-568	0.676836	0.957786	-568	1.79251	1.53865		-568	0.852746	0.648863	0.653068
-567	1.85829	1.32197	-567	2.42381	1.45986	-567	0.690947	0.845473		-567	2.47449	1.12566	-567	0.687478	0.957432	-567	1.79166	1.53964		-567	0.854016	0.651099	0.649166
-566	1.85695	1.32388	-566	2.42065	1.45703	-566	0.692508	0.849636		-566	2.47396	1.12604	-566	0.692444	0.957786	-566	1.78485	1.5446		-566	0.854016	0.651969	0.648102
-565	1.85973	1.32429	-565	2.42091	1.45486	-565	0.699792	0.855879		-565	2.47441	1.12551	-565	0.695637	0.963817	-565	1.79038	1.54489		-565	0.85409	0.650106	0.65094
-564	1.86251	1.32409	-564	2.41953	1.45269	-564	0.700832	0.854318		-564	2.47396	1.12305	-564	0.695282	0.958496	-564	1.79336	1.54148		-564	0.856108	0.649236	0.647038
-563	1.86169	1.32578	-563	2.41571	1.45045	-563	0.698231	0.853278		-563	2.47337	1.12133	-563	0.699184	0.956368	-563	1.79124	1.54262		-563	0.856556	0.651099	0.648812
-562	1.86411	1.32666	-562	2.41769	1.45032	-562	0.694069	0.863163		-562	2.47583	1.12051	-562	0.695991	0.960624	-562	1.79194	1.54276		-562	0.858199	0.651969	0.648102
-561	1.86689	1.32589	-561	2.41486	1.44815	-561	0.691988	0.867846		-561	2.47606	1.1173	-561	0.695282	0.960979	-561	1.79592	1.54021		-561	0.859245	0.653459	0.647038
-560	1.86951	1.32949	-560	2.41005	1.44605	-560	0.69667	0.862643		-560	2.4762	1.11797	-560	0.703441	0.957077	-560	1.7962	1.54148		-560	0.861786	0.653583	0.649166
-559	1.87003	1.33201	-559	2.409	1.44111	-559	0.695109	0.868887		-559	2.47777	1.11528	-559	0.70486	0.962398	-559	1.79535	1.54035		-559	0.862757	0.658055	0.649521
-558	1.87275	1.33289	-558	2.41005	1.43927	-558	0.700832	0.868366		-558	2.48263	1.11259	-558	0.704505	0.963462	-558	1.79322	1.5412		-558	0.862981	0.660663	0.643491
-557	1.87245	1.33284	-557	2.409	1.43637	-557	0.69563	0.871488		-557	2.48405	1.1108	-557	0.700603	0.968429	-557	1.79436	1.53865		-557	0.865446	0.658055	0.641007
-556	1.87523	1.33186	-556	2.40663	1.4344	-556	0.699792	0.869927		-556	2.48383	1.10997	-556	0.703441	0.973395	-556	1.79733	1.5378		-556	0.868584	0.658924	0.635332
-555	1.87517	1.33526	-555	2.4067	1.43262	-555	0.69615	0.870968		-555	2.48711	1.11319	-555	0.696701	0.971621	-555	1.79776	1.53808		-555	0.870004	0.658055	0.641717
-554	1.87795	1.33706	-554	2.40696	1.43137	-554	0.69719	0.87513		-554	2.48659	1.11401	-554	0.69741	0.974104	-554	1.80173	1.54163		-554	0.871797	0.655943	0.640298
-553	1.8797	1.33711	-553	2.40459	1.42992	-553	0.69719	0.87513		-553	2.48786	1.11319	-553	0.693863	0.975523	-553	1.80244	1.54049		-553	0.875756	0.654825	0.638879
-552	1.88012	1.33531	-552	2.40288	1.42782	-552	0.69667	0.872008		-552	2.48696	1.11408	-552	0.690316	0.970202	-552	1.79904	1.5378		-552	0.874935	0.654329	0.638524
-551	1.88068	1.33515	-551	2.40354	1.42979	-551	0.695109	0.870968		-551	2.49107	1.11461	-551	0.69067	0.968783	-551	1.8006	1.54049		-551	0.876205	0.658179	0.633913
-550	1.88305	1.33675	-550	2.40209	1.42907	-550	0.695109	0.869927		-550	2.49219	1.11513	-550	0.687123	0.968783	-550	1.80017	1.5429		-550	0.877325	0.657558	0.631075
-549	1.88274	1.3384	-549	2.39867	1.42762	-549	0.69563	0.873049		-549	2.49122	1.11468	-549	0.687833	0.971976	-549	1.79705	1.54716		-549	0.876578	0.654701	0.63072
-548	1.88099	1.33716	-548	2.39893	1.4267	-548	0.693028	0.872529		-548	2.48868	1.11229	-548	0.688542	0.973395	-548	1.79634	1.54872		-548	0.875532	0.654577	0.628946
-547	1.88068	1.33598	-547	2.39591	1.42578	-547	0.689386	0.873569		-547	2.49055	1.11102	-547	0.684285	0.971976	-547	1.79109	1.54829		-547	0.874785	0.653211	0.629656
-546	1.88176	1.33824	-546	2.39078	1.42657	-546	0.688345	0.876171		-546	2.48786	1.11139	-546	0.682512	0.974814	-546	1.7918	1.5524		-546	0.873142	0.65408	0.627527
-545	1.88392	1.33958	-545	2.39045	1.42598	-545	0.688866	0.876171		-545	2.48861	1.1102	-545	0.683576	0.976233	-545	1.79365	1.55538		-545	0.875831	0.653956	0.628946
-544	1.88367	1.34025	-544	2.38814	1.42321	-544	0.686264	0.882414		-544	2.48719	1.10527	-544	0.680738	0.982618	-544	1.79251	1.55737		-544	0.875906	0.653583	0.62398
-543	1.88789	1.33994	-543	2.3886	1.41999	-543	0.685224	0.879813		-543	2.48853	1.10288	-543	0.680383	0.973395	-543	1.79521	1.55567		-543	0.876055	0.652838	0.620433
-542	1.88722	1.3403	-542	2.38952	1.4215	-542	0.680021	0.888137		-542	2.48853	1.10347	-542	0.680383	0.975168	-542	1.79124	1.55893		-542	0.876802	0.657061	0.619369
-541	1.88938	1.34128	-541	2.3863	1.42071	-541	0.682622	0.882414		-541	2.48935	1.1025	-541	0.684995	0.970912	-541	1.78968	1.5612		-541	0.8774	0.655695	0.619014
-540	1.8901	1.3455	-540	2.38591	1.42032	-540	0.681061	0.878772		-540	2.4913	1.1025	-540	0.682157	0.970912	-540	1.78868	1.56106		-540	0.877325	0.653211	0.624335
-539	1.88892	1.34426	-539	2.38268	1.41894	-539	0.679501	0.881374		-539	2.49137	1.10161	-539	0.679674	0.974104	-539	1.78627	1.56432		-539	0.877998	0.656316	0.615821
-538	1.88804	1.34411	-538	2.384	1.41729	-538	0.684183	0.888137		-538	2.49339	1.09974	-538	0.681802	0.976587	-538	1.78173	1.56432		-538	0.876802	0.660166	0.614402
-537	1.89113	1.34519	-537	2.38209	1.41788	-537	0.684183	0.888137		-537	2.49503	1.0978	-537	0.681093	0.976233	-537	1.78131	1.56701		-537	0.877101	0.661284	0.612983
-536	1.8918	1.34725	-536	2.37867	1.41565	-536	0.685224	0.891259		-536	2.49369	1.09555	-536	0.681093	0.977297	-536	1.78301	1.57098		-536	0.876877	0.664141	0.611564
-535	1.89026	1.34957	-535	2.37663	1.41584	-535	0.686264	0.8923		-535	2.49204	1.0966	-535	0.679319	0.980135	-535	1.78145	1.5707		-535	0.876055	0.665011	0.613693
-534	1.89093	1.3524	-534	2.37281	1.41479	-534	0.684703	0.887617		-534	2.48876	1.09414	-534	0.682512	0.98049	-534	1.78046	1.57297		-534	0.876728	0.665632	0.611919
-533	1.89108	1.35204	-533	2.36998	1.41512	-533	0.689906	0.889698		-533	2.48532	1.09249	-533	0.681802	0.982618	-533	1.78443	1.57524		-533	0.875756	0.664141	0.606598
-532	1.88897	1.35584	-532	2.36807	1.41486	-532	0.685744	0.896462		-532	2.48203	1.09234	-532	0.675772	0.991841	-532	1.7806	1.58304		-532	0.873814	0.664017	0.601632
-531	1.88773	1.3594	-531	2.36814	1.4144	-531	0.690947	0.900624		-531	2.48293	1.09376	-531	0.676126	0.995388	-531	1.78187	1.58361		-531	0.87217	0.664265	0.601632
-530	1.88835	1.36161	-530	2.3659	1.41098	-530	0.687825	0.901665		-530	2.48046	1.09346	-530	0.674353	0.997517	-530	1.78145	1.58275		-530	0.87217	0.665756	0.605179
-529	1.88634	1.36398	-529	2.36577	1.40953	-529	0.686785	0.901665		-529	2.47949	1.09264	-529	0.671515	0.994679	-529	1.78074	1.58587		-529	0.873515	0.667867	0.605179
-528	1.88444	1.36449	-528	2.36742	1.40446	-528	0.681582	0.906348		-528	2.48218	1.09025	-528	0.667258	0.997162	-528	1.78074	1.58375		-528	0.874337	0.668737	0.607308
-527	1.88557	1.36537	-527	2.36492	1.40288	-527	0.683143	0.906348		-527	2.48188	1.08846	-527	0.669386	0.994324	-527	1.77776	1.58786		-527	0.875458	0.669109	0.608017
-526	1.88506	1.36563	-526	2.36873	1.40104	-526	0.67898	0.901145		-526	2.48838	1.08577	-526	0.667258	0.990422	-526	1.77251	1.58673		-526	0.876504	0.669855	0.602696
-525	1.88449	1.36676	-525	2.3659	1.39887	-525	0.676899	0.891259		-525	2.48637	1.08487	-525	0.663711	0.989003	-525	1.77067	1.58814		-525	0.879044	0.667743	0.604824
-524	1.88408	1.36619	-524	2.36386	1.39604	-524	0.677419	0.898023		-524	2.48375	1.08196	-524	0.660518	0.989358	-524	1.77195	1.59027		-524	0.879193	0.665632	0.606598
-523	1.88346	1.36614	-523	2.36669	1.39472	-523	0.675338	0.903746		-523	2.48256	1.0786	-523	0.654133	0.989713	-523	1.7745	1.58899		-523	0.879641	0.665632	0.603405
-522	1.88603	1.36439	-522	2.36538	1.3911	-522	0.667014	0.904266		-522	2.48704	1.07411	-522	0.645264	0.990067	-522	1.77649	1.59226		-522	0.878297	0.665507	0.603051
-521	1.88557	1.36568	-521	2.36242	1.38887	-521	0.668054	0.904266		-521	2.48495	1.07225	-521	0.643491	0.990422	-521	1.77393	1.59382		-521	0.880762	0.662899	0.603405
-520	1.88737	1.36599	-520	2.35761	1.38492	-520	0.669615	0.906348		-520	2.48338	1.07008	-520	0.642781	0.990777	-520	1.77833	1.59609		-520	0.882032	0.65967	0.602696
-519	1.88562	1.37052	-519	2.35636	1.38406	-519	0.659209	0.907388		-519	2.4827	1.07157	-519	0.636396	0.994679	-519	1.77663	1.59736		-519	0.881808	0.656937	0.605889
-518	1.88392	1.37304	-518	2.3557	1.38176	-518	0.651925	0.904787		-518	2.48241	1.06851	-518	0.633203	0.993969	-518	1.77563	1.59949		-518	0.883153	0.655943	0.608372
-517	1.88593	1.37371	-517	2.35485	1.38163	-517	0.646722	0.902706		-517	2.48457	1.06657	-517	0.626818	0.996098	-517	1.77521	1.60516		-517	0.88121	0.656068	0.612983
-516	1.88815	1.3751	-516	2.35505	1.38216	-516	0.649324	0.907388		-516	2.48472	1.06462	-516	0.627527	1.00284	-516	1.77861	1.60928		-516	0.881434	0.655447	0.61121
-515	1.88866	1.37448	-515	2.35235	1.37979	-515	0.645161	0.905307		-515	2.48405	1.06044	-515	0.62398	1.00426	-515	1.77677	1.60899		-515	0.880613	0.656068	0.610145
-514	1.88917	1.37721	-514	2.34597	1.38005	-514	0.64308	0.908429		-514	2.48136	1.06089	-514	0.62398	1.00745	-514	1.77464	1.61466		-514	0.879417	0.659545	0.612274
-513	1.88959	1.37819	-513	2.3411	1.37801	-513	0.649324	0.905827		-513	2.47591	1.06029	-513	0.621497	1.01029	-513	1.77351	1.61466		-513	0.879492	0.658303	0.610855
-512	1.89056	1.38066	-512	2.33715	1.37643	-512	0.648283	0.898543		-512	2.47523	1.05999	-512	0.620078	1.00816	-512	1.77081	1.6192		-512	0.87882	0.65644	0.611919
-511	1.89056	1.38441	-511	2.33814	1.37433	-511	0.654527	0.899063		-511	2.4762	1.05932	-511	0.621852	1.01064	-511	1.76954	1.62176		-511	0.880164	0.655695	0.615112
-510	1.89093	1.38308	-510	2.33439	1.3715	-510	0.649844	0.894381		-510	2.47449	1.05603	-510	0.615821	1.00745	-510	1.76812	1.61977		-510	0.876802	0.654204	0.614402
-509	1.89288	1.38431	-509	2.33261	1.37281	-509	0.656608	0.888658		-509	2.47493	1.05715	-509	0.619369	1.01029	-509	1.76925	1.62119		-509	0.876354	0.649981	0.6105
-508	1.8917	1.38503	-508	2.33004	1.37301	-508	0.656087	0.894901		-508	2.47127	1.05708	-508	0.617595	1.01454	-508	1.76854	1.62417		-508	0.877475	0.649857	0.611564
-507	1.89314	1.3856	-507	2.32649	1.37248	-507	0.663371	0.894381		-507	2.46858	1.05753	-507	0.619723	1.01135	-507	1.7701	1.628		-507	0.876877	0.648491	0.612274
-506	1.89283	1.39028	-506	2.32471	1.37038	-506	0.661811	0.894901		-506	2.46821	1.05678	-506	0.620433	1.01171	-506	1.76457	1.62984		-506	0.874636	0.646628	0.612629
-505	1.89355	1.38915	-505	2.32169	1.36873	-505	0.665973	0.89334		-505	2.46642	1.05319	-505	0.623271	1.01064	-505	1.76188	1.63168		-505	0.87486	0.646504	0.610855
-504	1.89468	1.38915	-504	2.31767	1.36775	-504	0.66077	0.887097		-504	2.46694	1.05215	-504	0.619014	1.00568	-504	1.76074	1.62842		-504	0.875009	0.646752	0.616885
-503	1.89777	1.391	-503	2.31504	1.36584	-503	0.667534	0.886056		-503	2.46575	1.04968	-503	0.622916	1.00568	-503	1.7606	1.63097		-503	0.874561	0.648615	0.61724
-502	1.90266	1.3928	-502	2.31274	1.36327	-502	0.672216	0.886576		-502	2.46784	1.04572	-502	0.62469	1.00639	-502	1.76585	1.63736		-502	0.875906	0.648615	0.620433
-501	1.9039	1.39394	-501	2.30833	1.36169	-501	0.675338	0.889698		-501	2.46403	1.04363	-501	0.626463	1.00532	-501	1.76514	1.63977		-501	0.874486	0.645013	0.619369
-500	1.90421	1.39615	-500	2.30583	1.35985	-500	0.673777	0.887097		-500	2.46253	1.0443	-500	0.625754	1.00532	-500	1.7633	1.64402		-500	0.875233	0.643274	0.620078
-499	1.90719	1.39533	-499	2.30484	1.3586	-499	0.673257	0.883975		-499	2.46485	1.03967	-499	0.621497	1.00461	-499	1.765	1.64204		-499	0.876653	0.644268	0.620788
-498	1.91327	1.39481	-498	2.30471	1.3557	-498	0.681582	0.87513		-498	2.46791	1.03758	-498	0.62469	0.998226	-498	1.76642	1.63906		-498	0.878072	0.642653	0.620078
-497	1.91311	1.39749	-497	2.30386	1.35255	-497	0.683663	0.868366		-497	2.46649	1.0378	-497	0.628592	0.994324	-497	1.76925	1.64218		-497	0.877549	0.644765	0.619723
-496	1.91852	1.39733	-496	2.30208	1.34741	-496	0.680021	0.865245		-496	2.46567	1.03489	-496	0.628946	0.989713	-496	1.77053	1.64275		-496	0.881584	0.643274	0.62469
-495	1.92279	1.39816	-495	2.29905	1.34472	-495	0.679501	0.868887		-495	2.46829	1.03429	-495	0.62469	0.992551	-495	1.76883	1.64076		-495	0.880314	0.64315	0.627173
-494	1.92619	1.39919	-494	2.29807	1.34347	-494	0.681061	0.863163		-494	2.46664	1.03638	-494	0.627527	0.98723	-494	1.7711	1.64076		-494	0.879343	0.640914	0.629656
-493	1.9284	1.40228	-493	2.29221	1.3409	-493	0.680541	0.870968		-493	2.4644	1.03579	-493	0.626109	0.997162	-493	1.77081	1.64275		-493	0.880911	0.639424	0.633558
-492	1.93349	1.40089	-492	2.288	1.33873	-492	0.682622	0.865245		-492	2.46149	1.03437	-492	0.623271	0.992551	-492	1.77705	1.64204		-492	0.882555	0.636567	0.639234
-491	1.93885	1.40433	-491	2.28583	1.33629	-491	0.687305	0.876171		-491	2.45977	1.03377	-491	0.622916	0.998226	-491	1.78159	1.64388		-491	0.88121	0.636567	0.63817
-490	1.94219	1.40552	-490	2.2853	1.33406	-490	0.690427	0.87513		-490	2.46298	1.03287	-490	0.625754	0.996453	-490	1.78287	1.64941		-490	0.882182	0.639299	0.631075
-489	1.94482	1.41097	-489	2.28004	1.33261	-489	0.689386	0.876691		-489	2.46037	1.03384	-489	0.626463	1.00355	-489	1.78102	1.64899		-489	0.883452	0.640293	0.634622
-488	1.94796	1.41293	-488	2.27615	1.33189	-488	0.693028	0.876171		-488	2.45745	1.03287	-488	0.628592	1.00355	-488	1.785	1.65537		-488	0.882406	0.639796	0.636396
-487	1.95012	1.41514	-487	2.27313	1.3305	-487	0.694069	0.876171		-487	2.45611	1.03347	-487	0.631075	1.00497	-487	1.78528	1.65806		-487	0.881957	0.641659	0.634622
-486	1.95105	1.41725	-486	2.27286	1.32985	-486	0.691467	0.877732		-486	2.45723	1.03556	-486	0.631784	1.00497	-486	1.78187	1.6582		-486	0.883676	0.643895	0.635332
-485	1.95666	1.42091	-485	2.27201	1.328	-485	0.689386	0.87461		-485	2.46052	1.03534	-485	0.634267	1.00142	-485	1.78216	1.66118		-485	0.882854	0.642777	0.631784
-484	1.96119	1.42045	-484	2.27063	1.3259	-484	0.690947	0.880333		-484	2.4635	1.03474	-484	0.633913	1.00532	-484	1.78102	1.66118		-484	0.883302	0.64315	0.633558
-483	1.96747	1.42271	-483	2.26971	1.32412	-483	0.685224	0.877211		-483	2.46873	1.03623	-483	0.632139	1.00426	-483	1.78471	1.66147		-483	0.885992	0.643523	0.636396
-482	1.97097	1.42518	-482	2.27135	1.32129	-482	0.688866	0.872529		-482	2.47165	1.03437	-482	0.633203	0.997517	-482	1.78854	1.66501		-482	0.887561	0.640293	0.639589
-481	1.97478	1.4259	-481	2.26832	1.31662	-481	0.692508	0.876171		-481	2.47292	1.0319	-481	0.634977	0.996453	-481	1.78812	1.6653		-481	0.888905	0.639299	0.643136
-480	1.97946	1.42781	-480	2.26951	1.31642	-480	0.694589	0.87565		-480	2.47845	1.031	-480	0.634977	0.998226	-480	1.78953	1.67182		-480	0.88898	0.638057	0.642426
-479	1.98708	1.4329	-479	2.27175	1.31478	-479	0.69563	0.884495		-479	2.48674	1.03115	-479	0.639589	1.00745	-479	1.79478	1.67466		-479	0.888084	0.637809	0.645974
-478	1.99336	1.43712	-478	2.26668	1.31642	-478	0.69667	0.886576		-478	2.48659	1.03086	-478	0.639943	1.01029	-478	1.79393	1.68005		-478	0.888158	0.636567	0.647747
-477	1.9966	1.43877	-477	2.26161	1.3153	-477	0.699272	0.891779		-477	2.48629	1.02966	-477	0.638879	1.01348	-477	1.79549	1.68175		-477	0.889727	0.637312	0.649876
-476	1.99933	1.44119	-476	2.25497	1.31379	-476	0.699272	0.904266		-476	2.48203	1.03183	-476	0.63746	1.02199	-476	1.79592	1.68373		-476	0.889354	0.637188	0.656616
-475	2.00314	1.44685	-475	2.2549	1.313	-475	0.700312	0.91155		-475	2.48517	1.03123	-475	0.641007	1.02625	-475	1.79762	1.68827		-475	0.886589	0.640293	0.654842
-474	2.0053	1.45396	-474	2.25359	1.31386	-474	0.699792	0.909469		-474	2.48674	1.03213	-474	0.645619	1.02661	-474	1.79648	1.6948		-474	0.886589	0.641784	0.651295
-473	2.01215	1.45864	-473	2.25043	1.31313	-473	0.700312	0.908429		-473	2.48846	1.03392	-473	0.650231	1.03122	-473	1.80088	1.70132		-473	0.886515	0.641784	0.655552
-472	2.01529	1.46255	-472	2.24622	1.31432	-472	0.706035	0.91155		-472	2.4845	1.03668	-472	0.655552	1.03654	-472	1.80116	1.70416		-472	0.889279	0.642405	0.656261
-471	2.01935	1.46667	-471	2.24457	1.31175	-471	0.702393	0.914672		-471	2.48592	1.03773	-471	0.656971	1.03796	-471	1.80272	1.70586		-471	0.887785	0.644392	0.651295
-470	2.02383	1.47053	-470	2.24437	1.31313	-470	0.708117	0.919355		-470	2.48935	1.03885	-470	0.66442	1.0415	-470	1.80031	1.70912		-470	0.885095	0.643647	0.65165
-469	2.02934	1.47377	-469	2.24365	1.31373	-469	0.715401	0.917274		-469	2.49339	1.0384	-469	0.665839	1.03867	-469	1.80258	1.71451		-469	0.885618	0.643274	0.647747
-468	2.03897	1.47769	-468	2.23878	1.30951	-468	0.720083	0.920395		-468	2.49623	1.03668	-468	0.667258	1.04221	-468	1.80655	1.71593		-468	0.884498	0.644516	0.643136
-467	2.04499	1.48232	-467	2.23424	1.30965	-467	0.722164	0.925598		-467	2.49533	1.03967	-467	0.670096	1.04753	-467	1.81166	1.72018		-467	0.884871	0.64464	0.642426
-466	2.05081	1.48793	-466	2.23029	1.308	-466	0.720604	0.926639		-466	2.49578	1.04064	-466	0.669386	1.0486	-466	1.81492	1.71891		-466	0.88786	0.646504	0.647393
-465	2.05647	1.49493	-465	2.22707	1.30734	-465	0.721124	0.924037		-465	2.49817	1.04154	-465	0.669032	1.04931	-465	1.8162	1.72699		-465	0.889279	0.645386	0.648812
-464	2.05801	1.50044	-464	2.23075	1.30563	-464	0.723205	0.919355		-464	2.50146	1.04027	-464	0.670096	1.04718	-464	1.81818	1.73394		-464	0.88913	0.642405	0.64491
-463	2.06517	1.50481	-463	2.23089	1.308	-463	0.723725	0.914152		-463	2.50781	1.04109	-463	0.669032	1.04079	-463	1.82456	1.74259		-463	0.889727	0.64315	0.645264
-462	2.06903	1.50821	-462	2.22878	1.30412	-462	0.724766	0.914152		-462	2.5093	1.04027	-462	0.665839	1.04186	-462	1.82924	1.74117		-462	0.889802	0.64551	0.640653
-461	2.07418	1.51253	-461	2.22654	1.30353	-461	0.724246	0.912071		-461	2.51222	1.03863	-461	0.663356	1.04434	-461	1.83151	1.74458		-461	0.889802	0.648242	0.637815
-460	2.07876	1.51784	-460	2.22852	1.3034	-460	0.725806	0.920395		-460	2.51632	1.0387	-460	0.664775	1.05534	-460	1.83704	1.74897		-460	0.89025	0.649112	0.639589
-459	2.08735	1.52293	-459	2.23095	1.30011	-459	0.722685	0.92768		-459	2.52111	1.03713	-459	0.663356	1.05711	-459	1.84754	1.75479		-459	0.888383	0.649609	0.642072
-458	2.09662	1.52829	-458	2.22799	1.29649	-458	0.722685	0.9282		-458	2.52424	1.03758	-458	0.66442	1.05818	-458	1.85477	1.75408		-458	0.889578	0.649485	0.643491
-457	2.10506	1.53462	-457	2.22911	1.29478	-457	0.723205	0.934964		-457	2.5303	1.03713	-457	0.666903	1.06669	-457	1.85747	1.75862		-457	0.889055	0.650478	0.639234
-456	2.11463	1.53837	-456	2.22871	1.29366	-456	0.721644	0.942248		-456	2.53403	1.03609	-456	0.66442	1.06917	-456	1.86654	1.76542		-456	0.891222	0.652217	0.641007
-455	2.124	1.54584	-455	2.22792	1.29122	-455	0.718002	0.943809		-455	2.53978	1.03541	-455	0.666548	1.07591	-455	1.87505	1.77025		-455	0.891147	0.652466	0.638524
-454	2.13419	1.55212	-454	2.22667	1.28931	-454	0.721124	0.949011		-454	2.54539	1.03482	-454	0.666548	1.07982	-454	1.88158	1.7806		-454	0.892716	0.653459	0.633558
-453	2.14186	1.56149	-453	2.22687	1.28596	-453	0.719563	0.958377		-453	2.55159	1.03526	-453	0.668677	1.09117	-453	1.88484	1.78698		-453	0.891371	0.651223	0.633203
-452	2.14434	1.56617	-452	2.22615	1.28589	-452	0.722685	0.9641		-452	2.55241	1.03504	-452	0.673998	1.09933	-452	1.88427	1.78925		-452	0.890474	0.653459	0.628946
-451	2.15412	1.57204	-451	2.22477	1.28563	-451	0.724766	0.967222		-451	2.55502	1.03691	-451	0.673288	1.10784	-451	1.88739	1.78968		-451	0.888009	0.657185	0.632849
-450	2.16148	1.57755	-450	2.22542	1.28425	-450	0.727888	0.977107		-450	2.56137	1.03713	-450	0.674707	1.11671	-450	1.8915	1.79294		-450	0.888607	0.657185	0.632139
-449	2.17069	1.58625	-449	2.22424	1.28543	-449	0.733091	0.979188		-449	2.56459	1.04169	-449	0.683221	1.12096	-449	1.89831	1.80159		-449	0.889653	0.655571	0.628237
-448	2.17527	1.59335	-448	2.22253	1.28662	-448	0.720604	0.990114		-448	2.56504	1.04744	-448	0.6779	1.12983	-448	1.90484	1.80726		-448	0.889951	0.655943	0.626109
-447	2.18495	1.59978	-447	2.22233	1.2882	-447	0.717482	0.997399		-447	2.56877	1.04707	-447	0.674353	1.13515	-447	1.91363	1.81492		-447	0.890773	0.655943	0.632849
-446	2.19133	1.60735	-446	2.22088	1.28846	-446	0.723205	1.00364		-446	2.57557	1.05088	-446	0.676126	1.13977	-446	1.91703	1.81761		-446	0.889428	0.655943	0.628237
-445	2.20163	1.61301	-445	2.22246	1.28925	-445	0.726847	1.00312		-445	2.58199	1.05402	-445	0.679319	1.14367	-445	1.92455	1.81974		-445	0.890997	0.657434	0.627527
-444	2.21311	1.61919	-444	2.22075	1.28589	-444	0.726327	1.00208		-444	2.58752	1.05245	-444	0.67719	1.14792	-444	1.93136	1.82697		-444	0.893089	0.659049	0.627173
-443	2.225	1.62804	-443	2.21865	1.2882	-443	0.723205	1.00104		-443	2.58976	1.05678	-443	0.675772	1.14792	-443	1.93816	1.83421		-443	0.89294	0.660787	0.621852
-442	2.2303	1.6389	-442	2.21812	1.28635	-442	0.717482	1.00676		-442	2.59679	1.0591	-442	0.675062	1.15431	-442	1.93703	1.84087		-442	0.891296	0.65967	0.618659
-441	2.2375	1.64529	-441	2.21825	1.28602	-441	0.712799	1.00937		-441	2.60598	1.05902	-441	0.671869	1.16318	-441	1.93859	1.84683		-441	0.892641	0.657931	0.620078
-440	2.24728	1.6526	-440	2.21569	1.28491	-440	0.721644	1.01613		-440	2.60672	1.05969	-440	0.678609	1.17134	-440	1.94313	1.85151		-440	0.892193	0.655571	0.62469
-439	2.25938	1.65841	-439	2.21687	1.2855	-439	0.726327	1.01925		-439	2.61218	1.05999	-439	0.681802	1.17382	-439	1.94965	1.85775		-439	0.89167	0.653335	0.627527
-438	2.26926	1.66799	-438	2.21806	1.28366	-438	0.720604	1.01977		-438	2.61823	1.05954	-438	0.679319	1.17985	-438	1.95391	1.86257		-438	0.890848	0.652838	0.624335
-437	2.27838	1.67494	-437	2.2172	1.28135	-437	0.720083	1.01873		-437	2.62286	1.06007	-437	0.679674	1.17453	-437	1.95944	1.86739		-437	0.891819	0.650478	0.63143
-436	2.28908	1.68204	-436	2.217	1.28155	-436	0.720083	1.02914		-436	2.62413	1.05962	-436	0.677545	1.18517	-436	1.96681	1.87349		-436	0.89152	0.649733	0.634267
-435	2.29963	1.68703	-435	2.21167	1.27866	-435	0.724246	1.03434		-435	2.62533	1.05715	-435	0.675417	1.19581	-435	1.97121	1.87988		-435	0.894583	0.652341	0.639943
-434	2.31086	1.69856	-434	2.21266	1.2753	-434	0.728408	1.0333		-434	2.62929	1.05626	-434	0.679319	1.19759	-434	1.97972	1.89023		-434	0.895256	0.651596	0.642072
-433	2.32095	1.70726	-433	2.21253	1.27602	-433	0.73205	1.03746		-433	2.63392	1.05857	-433	0.682157	1.20007	-433	1.98695	1.89831		-433	0.894957	0.652341	0.646683
-432	2.33289	1.71437	-432	2.20878	1.27609	-432	0.733611	1.0411		-432	2.64034	1.06014	-432	0.685349	1.20681	-432	1.99319	1.9003		-432	0.895331	0.65731	0.643845
-431	2.34565	1.72538	-431	2.20904	1.27787	-431	0.728408	1.04631		-431	2.64744	1.06223	-431	0.686414	1.2171	-431	1.99887	1.90994		-431	0.895181	0.660166	0.643136
-430	2.35198	1.73475	-430	2.21023	1.27819	-430	0.73153	1.05203		-430	2.64864	1.06485	-430	0.692444	1.22171	-430	2.00737	1.91505		-430	0.897796	0.662899	0.643136
-429	2.35785	1.74216	-429	2.207	1.27833	-429	0.731009	1.05671		-429	2.64804	1.06604	-429	0.688897	1.22419	-429	2.01248	1.91774		-429	0.89944	0.660166	0.641362
-428	2.37227	1.74968	-428	2.20634	1.27458	-428	0.733091	1.05619		-428	2.65446	1.06784	-428	0.691735	1.22526	-428	2.02553	1.92285		-428	0.899365	0.660291	0.639234
-427	2.3838	1.7608	-427	2.20957	1.27392	-427	0.726327	1.05463		-427	2.66238	1.06933	-427	0.689961	1.22916	-427	2.03191	1.92994		-427	0.89802	0.661409	0.636751
-426	2.39795	1.77161	-426	2.21312	1.27379	-426	0.726847	1.05619		-426	2.67404	1.07232	-426	0.693508	1.23306	-426	2.04212	1.93774		-426	0.899514	0.658303	0.631075
-425	2.41097	1.78061	-425	2.21398	1.27043	-425	0.723205	1.05775		-425	2.67949	1.07254	-425	0.693863	1.2359	-425	2.05106	1.94554		-425	0.901606	0.657806	0.629656
-424	2.42302	1.78643	-424	2.21713	1.26931	-424	0.722164	1.06348		-424	2.68719	1.07269	-424	0.695282	1.24193	-424	2.06297	1.95221		-424	0.902428	0.657061	0.631784
-423	2.43486	1.79611	-423	2.21865	1.26911	-423	0.728928	1.06972		-423	2.69428	1.07464	-423	0.695282	1.24548	-423	2.06949	1.95759		-423	0.902428	0.655571	0.63143
-422	2.4417	1.8081	-422	2.22082	1.26793	-422	0.726847	1.0692		-422	2.70064	1.07493	-422	0.696346	1.24902	-422	2.07772	1.96852		-422	0.901532	0.653956	0.628237
-421	2.45277	1.81675	-421	2.22477	1.26865	-421	0.729448	1.0796		-421	2.70863	1.07598	-421	0.69812	1.25789	-421	2.08382	1.97986		-421	0.898767	0.654204	0.628946
-420	2.46353	1.82545	-420	2.22338	1.26747	-420	0.726847	1.08429		-420	2.71177	1.07538	-420	0.696701	1.26215	-420	2.0919	1.98922		-420	0.903175	0.657185	0.631784
-419	2.47697	1.8341	-419	2.22417	1.26398	-419	0.727367	1.09053		-419	2.71483	1.07538	-419	0.702377	1.26605	-419	2.10013	1.99731		-419	0.904744	0.659794	0.632494
-418	2.48664	1.84254	-418	2.22542	1.26701	-418	0.73205	1.10042		-418	2.71939	1.07949	-418	0.707698	1.27634	-418	2.10311	2.00269		-418	0.906687	0.660663	0.632849
-417	2.49766	1.8516	-417	2.2295	1.26596	-417	0.729448	1.10042		-417	2.72768	1.08001	-417	0.704505	1.28095	-417	2.11105	2.00468		-417	0.90721	0.663893	0.63746
-416	2.50749	1.85875	-416	2.22825	1.26642	-416	0.728408	1.10146		-416	2.73306	1.07957	-416	0.707343	1.28627	-416	2.11942	2.01631		-416	0.904371	0.662154	0.636041
-415	2.52376	1.86344	-415	2.23003	1.26596	-415	0.730489	1.11186		-415	2.74001	1.08203	-415	0.709826	1.29443	-415	2.13346	2.02028		-415	0.907135	0.664514	0.631075
-414	2.53899	1.87507	-414	2.22852	1.26655	-414	0.728408	1.12019		-414	2.74688	1.08524	-414	0.709471	1.30188	-414	2.14353	2.02851		-414	0.909301	0.664017	0.635686
-413	2.54841	1.88387	-413	2.22648	1.26319	-413	0.729969	1.12799		-413	2.74733	1.08569	-413	0.713728	1.3111	-413	2.14792	2.03304		-413	0.911319	0.664762	0.634622
-412	2.56344	1.89391	-412	2.22588	1.26326	-412	0.733091	1.1358		-412	2.75084	1.08741	-412	0.71834	1.31926	-412	2.157	2.04184		-412	0.909974	0.661905	0.639234
-411	2.5778	1.90096	-411	2.2247	1.26174	-411	0.736212	1.13944		-411	2.756	1.08995	-411	0.725789	1.326	-411	2.16948	2.04907		-411	0.909526	0.660166	0.641717
-410	2.59371	1.91445	-410	2.22477	1.26155	-410	0.73257	1.15088		-410	2.76466	1.09301	-410	0.726144	1.33416	-410	2.17501	2.06368		-410	0.909974	0.65967	0.641717
-409	2.60189	1.92629	-409	2.22154	1.26365	-409	0.734651	1.1488		-409	2.76773	1.09712	-409	0.726853	1.337	-409	2.17586	2.07786		-409	0.914232	0.660663	0.641007
-408	2.6109	1.93756	-408	2.22444	1.2649	-408	0.734131	1.15557		-408	2.7746	1.09966	-408	0.728982	1.34374	-408	2.17912	2.09133		-408	0.912888	0.660663	0.639589
-407	2.61919	1.94508	-407	2.22575	1.26451	-407	0.73153	1.14776		-407	2.77908	1.09959	-407	0.726499	1.33948	-407	2.18692	2.0997		-407	0.912962	0.662526	0.642426
-406	2.62918	1.95254	-406	2.22628	1.26596	-406	0.734131	1.14724		-406	2.78581	1.10332	-406	0.730756	1.34409	-406	2.19118	2.10538		-406	0.911692	0.663023	0.643136
-405	2.64019	1.96309	-405	2.227	1.26701	-405	0.740375	1.16389		-405	2.7873	1.10624	-405	0.732529	1.35651	-405	2.2004	2.11403		-405	0.910273	0.661781	0.642426
-404	2.64668	1.97416	-404	2.22977	1.2678	-404	0.747138	1.1769		-404	2.7926	1.1096	-404	0.740688	1.36857	-404	2.20564	2.12296		-404	0.909003	0.663023	0.6442
-403	2.65594	1.97926	-403	2.23095	1.26892	-403	0.744017	1.17898		-403	2.79836	1.109	-403	0.739624	1.36999	-403	2.21146	2.13062		-403	0.910721	0.66588	0.647038
-402	2.6684	1.99125	-402	2.22733	1.2703	-402	0.738814	1.18626		-402	2.8012	1.11446	-402	0.737141	1.37141	-402	2.22238	2.13842		-402	0.911393	0.665135	0.645619
-401	2.6805	2.00257	-401	2.22911	1.26865	-401	0.734131	1.18366		-401	2.80695	1.11461	-401	0.741043	1.37141	-401	2.23486	2.14892		-401	0.915577	0.663023	0.645619
-400	2.69409	2.01179	-400	2.22904	1.26997	-400	0.738814	1.1873		-400	2.80934	1.11528	-400	0.747428	1.37673	-400	2.24791	2.15913		-400	0.916025	0.663644	0.645974
-399	2.7034	2.02244	-399	2.22878	1.26944	-399	0.739334	1.19199		-399	2.81263	1.11707	-399	0.746364	1.38205	-399	2.25486	2.16806		-399	0.91483	0.665383	0.647393
-398	2.71519	2.03572	-398	2.22852	1.26832	-398	0.747659	1.18783		-398	2.8195	1.1167	-398	0.748847	1.38134	-398	2.26195	2.18168		-398	0.912663	0.665756	0.647747
-397	2.73321	2.04875	-397	2.22753	1.26629	-397	0.754422	1.19407		-397	2.82787	1.12021	-397	0.75878	1.39518	-397	2.27173	2.19061		-397	0.914008	0.667246	0.642072
-396	2.74299	2.06038	-396	2.22858	1.26688	-396	0.75078	1.19979		-396	2.83026	1.12118	-396	0.755587	1.40653	-396	2.27528	2.20111		-396	0.912589	0.666501	0.646328
-395	2.75359	2.0732	-395	2.22799	1.26846	-395	0.744537	1.20447		-395	2.83317	1.12335	-395	0.752394	1.41291	-395	2.28535	2.21614		-395	0.911319	0.665756	0.647038
-394	2.76291	2.08478	-394	2.22937	1.26931	-394	0.743496	1.2128		-394	2.84027	1.12611	-394	0.752749	1.41504	-394	2.28663	2.22791		-394	0.91214	0.66824	0.648102
-393	2.77135	2.09374	-393	2.22924	1.26905	-393	0.751821	1.218		-393	2.84572	1.12663	-393	0.763037	1.42214	-393	2.29428	2.23741		-393	0.911319	0.670352	0.652714
-392	2.78257	2.10418	-392	2.227	1.26938	-392	0.764308	1.22789		-392	2.84923	1.12439	-392	0.766939	1.43207	-392	2.29967	2.2516		-392	0.912888	0.669855	0.654133
-391	2.79395	2.11438	-391	2.22641	1.26642	-391	0.765349	1.22841		-391	2.85372	1.12514	-391	0.771195	1.43278	-391	2.30662	2.25613		-391	0.910945	0.667371	0.656616
-390	2.80084	2.12462	-390	2.22891	1.26714	-390	0.756504	1.22945		-390	2.86238	1.12753	-390	0.761263	1.431	-390	2.31173	2.26266		-390	0.911916	0.668488	0.652004
-389	2.81109	2.13286	-389	2.22911	1.26773	-389	0.74974	1.23413		-389	2.86948	1.12962	-389	0.75878	1.43313	-389	2.31811	2.27032		-389	0.911916	0.669979	0.652004
-388	2.82277	2.14315	-388	2.22885	1.26819	-388	0.747138	1.24037		-388	2.8777	1.13433	-388	0.760199	1.44165	-388	2.32279	2.27797		-388	0.913485	0.672587	0.653778
-387	2.83384	2.15056	-387	2.22766	1.26931	-387	0.754422	1.24402		-387	2.88099	1.13612	-387	0.76552	1.45158	-387	2.33244	2.28521		-387	0.914008	0.674326	0.646683
-386	2.84305	2.16065	-386	2.22878	1.27043	-386	0.759105	1.24142		-386	2.88756	1.13904	-386	0.773324	1.45619	-386	2.33726	2.29514		-386	0.913709	0.674947	0.641717
-385	2.85247	2.17208	-385	2.23385	1.26898	-385	0.758065	1.24142		-385	2.89712	1.13777	-385	0.777226	1.45761	-385	2.34392	2.30492		-385	0.911916	0.670973	0.63817
-384	2.86009	2.18232	-384	2.23246	1.26938	-384	0.761186	1.23881		-384	2.90004	1.14158	-384	0.77829	1.46116	-384	2.35201	2.31301		-384	0.914382	0.671594	0.633913
-383	2.86653	2.1937	-383	2.2301	1.26911	-383	0.761707	1.24506		-383	2.90176	1.14292	-383	0.782547	1.46932	-383	2.35158	2.32421		-383	0.91483	0.671221	0.632494
-382	2.87656	2.20719	-382	2.23325	1.26846	-382	0.758585	1.24454		-382	2.90855	1.14531	-382	0.782547	1.4718	-382	2.35981	2.33541		-382	0.915727	0.668737	0.636396
-381	2.88511	2.2146	-381	2.23227	1.26471	-381	0.764308	1.24818		-381	2.91236	1.14666	-381	0.782547	1.47428	-381	2.36903	2.33811		-381	0.915428	0.667246	0.635332
-380	2.89715	2.22253	-380	2.23029	1.26326	-380	0.766909	1.25026		-380	2.91894	1.14688	-380	0.783256	1.47747	-380	2.37314	2.34293		-380	0.915876	0.664265	0.637815
-379	2.90735	2.22942	-379	2.23207	1.26082	-379	0.769511	1.24194		-379	2.92656	1.14681	-379	0.788932	1.47818	-379	2.37569	2.35073		-379	0.915577	0.668737	0.634977
-378	2.91368	2.23884	-378	2.23227	1.26122	-378	0.770031	1.25858		-378	2.93142	1.14748	-378	0.791061	1.4867	-378	2.37725	2.35839		-378	0.916175	0.667246	0.634267
-377	2.92485	2.24569	-377	2.22839	1.26253	-377	0.772633	1.26067		-377	2.93784	1.14912	-377	0.794253	1.49237	-377	2.38094	2.36477		-377	0.916623	0.666874	0.634622
-376	2.93355	2.25418	-376	2.2249	1.26102	-376	0.777315	1.25442		-376	2.93963	1.14763	-376	0.796382	1.49663	-376	2.38321	2.37683		-376	0.916922	0.668488	0.638524
-375	2.94055	2.25851	-375	2.22444	1.26477	-375	0.780437	1.25858		-375	2.94583	1.14927	-375	0.795672	1.50443	-375	2.38831	2.38179		-375	0.918192	0.667246	0.641007
-374	2.94914	2.26695	-374	2.22141	1.26589	-374	0.778876	1.26431		-374	2.95062	1.15413	-374	0.793189	1.51401	-374	2.392	2.3808		-374	0.919089	0.666625	0.642426
-373	2.9598	2.27714	-373	2.22016	1.26471	-373	0.776275	1.26223		-373	2.95816	1.15443	-373	0.794963	1.52111	-373	2.39654	2.39002		-373	0.921255	0.666874	0.639943
-372	2.97328	2.28445	-372	2.21944	1.26273	-372	0.779396	1.26691		-372	2.96705	1.15383	-372	0.797091	1.52288	-372	2.3998	2.39384		-372	0.920882	0.666501	0.642781
-371	2.98245	2.29217	-371	2.21628	1.26444	-371	0.787721	1.26483		-371	2.97154	1.15577	-371	0.804541	1.52501	-371	2.40462	2.39569		-371	0.923198	0.667122	0.639943
-370	2.9912	2.30458	-370	2.2172	1.26313	-370	0.792404	1.26119		-370	2.97789	1.15794	-370	0.808443	1.53175	-370	2.41214	2.40363		-370	0.920134	0.668613	0.636396
-369	2.99701	2.3123	-369	2.21444	1.26352	-369	0.792924	1.26535		-369	2.98252	1.1616	-369	0.808088	1.53459	-369	2.40987	2.4059		-369	0.920732	0.665632	0.636041
-368	3.00499	2.32445	-368	2.21246	1.26286	-368	0.790323	1.26431		-368	2.98603	1.16205	-368	0.808088	1.53849	-368	2.41072	2.41696		-368	0.921778	0.665259	0.638524
-367	3.01565	2.33294	-367	2.21075	1.26128	-367	0.792404	1.26379		-367	2.99178	1.16339	-367	0.81199	1.54346	-367	2.41384	2.42689		-367	0.921629	0.660291	0.636396
-366	3.02805	2.33999	-366	2.21391	1.25911	-366	0.790843	1.26899		-366	3.00172	1.16444	-366	0.809507	1.55232	-366	2.41739	2.42661		-366	0.920583	0.66203	0.637815
-365	3.0348	2.35193	-365	2.20911	1.26063	-365	0.792924	1.26327		-365	3.00254	1.16653	-365	0.811635	1.54984	-365	2.41342	2.43824		-365	0.91864	0.662402	0.642072
-364	3.04463	2.35687	-364	2.2122	1.25924	-364	0.798127	1.26691		-364	3.01098	1.16593	-364	0.816247	1.55623	-364	2.41739	2.44107		-364	0.917669	0.663147	0.641717
-363	3.05333	2.36449	-363	2.21542	1.25859	-363	0.799168	1.26743		-363	3.02084	1.16631	-363	0.815537	1.55552	-363	2.4242	2.44816		-363	0.91879	0.662651	0.642072
-362	3.06445	2.37396	-362	2.21759	1.26017	-362	0.793965	1.2768		-362	3.0328	1.16705	-362	0.816247	1.56509	-362	2.43171	2.45639		-362	0.920732	0.664638	0.645264
-361	3.06743	2.38416	-361	2.21746	1.25938	-361	0.792924	1.27992		-361	3.03467	1.16877	-361	0.814118	1.56474	-361	2.43015	2.46632		-361	0.923496	0.665383	0.64491
-360	3.07176	2.38797	-360	2.21549	1.25911	-360	0.80333	1.27367		-360	3.03414	1.17027	-360	0.81944	1.56935	-360	2.43341	2.46305		-360	0.927307	0.664886	0.646683
-359	3.08061	2.39301	-359	2.21523	1.25734	-359	0.798647	1.28096		-359	3.0387	1.16929	-359	0.816602	1.57751	-359	2.44036	2.46305		-359	0.926709	0.664762	0.648812
-358	3.08818	2.40058	-358	2.21634	1.25668	-358	0.800728	1.28044		-358	3.04602	1.16892	-358	0.818375	1.57928	-358	2.44306	2.46433		-358	0.929174	0.663272	0.645264
-357	3.09996	2.40964	-357	2.21773	1.2578	-357	0.80281	1.29084		-357	3.05648	1.17094	-357	0.820149	1.58638	-357	2.44802	2.46901		-357	0.930818	0.666004	0.642072
-356	3.10614	2.41772	-356	2.222	1.25536	-356	0.808533	1.29969		-356	3.06515	1.17258	-356	0.820858	1.59418	-356	2.45143	2.47355		-356	0.931715	0.666377	0.641362
-355	3.11247	2.42245	-355	2.22095	1.25332	-355	0.806972	1.29501		-355	3.07045	1.17101	-355	0.818021	1.59454	-355	2.44901	2.47468		-355	0.932835	0.668737	0.647747
-354	3.12416	2.42966	-354	2.21858	1.25556	-354	0.807492	1.29188		-354	3.07381	1.1731	-354	0.818375	1.59773	-354	2.45072	2.47866		-354	0.933956	0.667867	0.650231
-353	3.13008	2.43718	-353	2.21753	1.25543	-353	0.812695	1.2898		-353	3.07815	1.17527	-353	0.822277	1.60199	-353	2.451	2.48277		-353	0.932088	0.666874	0.65094
-352	3.13836	2.44129	-352	2.21891	1.25273	-352	0.814256	1.2846		-352	3.08592	1.17213	-352	0.824051	1.60624	-352	2.45015	2.48816		-352	0.935077	0.667619	0.652714
-351	3.14202	2.44623	-351	2.21838	1.25128	-351	0.82102	1.29292		-351	3.09548	1.17206	-351	0.822987	1.61227	-351	2.44731	2.49397		-351	0.934031	0.668488	0.650585
-350	3.15154	2.45535	-350	2.21858	1.25306	-350	0.820499	1.2872		-350	3.10669	1.17662	-350	0.821923	1.60731	-350	2.44816	2.50248		-350	0.933956	0.669855	0.653778
-349	3.15978	2.45859	-349	2.21937	1.25332	-349	0.816337	1.28772		-349	3.11543	1.17729	-349	0.819085	1.60837	-349	2.45057	2.50518		-349	0.936048	0.671966	0.655906
-348	3.16832	2.46343	-348	2.21812	1.2522	-348	0.813736	1.29917		-348	3.11857	1.17811	-348	0.819085	1.62504	-348	2.45313	2.50489		-348	0.937168	0.673208	0.658389
-347	3.171	2.46688	-347	2.22029	1.25194	-347	0.813736	1.29917		-347	3.1229	1.17789	-347	0.81873	1.62185	-347	2.45369	2.50347		-347	0.93672	0.670724	0.664065
-346	3.18068	2.47233	-346	2.22069	1.2528	-346	0.817378	1.29344		-346	3.13074	1.17856	-346	0.819794	1.61653	-346	2.46504	2.50858		-346	0.938065	0.670352	0.66442
-345	3.18515	2.47974	-345	2.22016	1.24911	-345	0.82102	1.30125		-345	3.13508	1.17856	-345	0.823696	1.62221	-345	2.46093	2.51298		-345	0.938588	0.671842	0.660873
-344	3.19071	2.4835	-344	2.22009	1.25063	-344	0.823621	1.30489		-344	3.13904	1.18237	-344	0.826889	1.62824	-344	2.4649	2.51071		-344	0.937467	0.673084	0.657325
-343	3.19802	2.49128	-343	2.22378	1.24655	-343	0.819459	1.31165		-343	3.15002	1.1811	-343	0.824761	1.63711	-343	2.46575	2.51		-343	0.937094	0.669855	0.655552
-342	3.20832	2.49977	-342	2.23089	1.24622	-342	0.814776	1.30801		-342	3.16294	1.18663	-342	0.824761	1.64101	-342	2.47653	2.50589		-342	0.937542	0.672339	0.656616
-341	3.21264	2.50615	-341	2.23095	1.2453	-341	0.820499	1.30905		-341	3.16474	1.18864	-341	0.824051	1.64491	-341	2.48546	2.51071		-341	0.941801	0.674823	0.656261
-340	3.22196	2.51197	-340	2.22858	1.24385	-340	0.825182	1.32622		-340	3.16638	1.18805	-340	0.829372	1.66407	-340	2.49142	2.51766		-340	0.943071	0.674947	0.658744
-339	3.22958	2.51809	-339	2.22766	1.24141	-339	0.829344	1.32258		-339	3.17191	1.18932	-339	0.827598	1.66336	-339	2.49383	2.52418		-339	0.944341	0.674699	0.660873
-338	3.23565	2.52046	-338	2.22674	1.24201	-338	0.835588	1.3231		-338	3.17714	1.19126	-338	0.827953	1.66123	-338	2.49482	2.52305		-338	0.942846	0.671345	0.663711
-337	3.24394	2.53148	-337	2.23121	1.24102	-337	0.833507	1.32778		-337	3.18857	1.19372	-337	0.826534	1.66797	-337	2.4995	2.52787		-337	0.942174	0.67296	0.667258
-336	3.25501	2.53719	-336	2.22832	1.24069	-336	0.828304	1.33091		-336	3.19649	1.19432	-336	0.81873	1.66797	-336	2.50489	2.53539		-336	0.942846	0.671594	0.672934
-335	3.26391	2.54218	-335	2.23102	1.24227	-335	0.835588	1.33507		-335	3.20568	1.19821	-335	0.822632	1.67222	-335	2.50986	2.5395		-335	0.944415	0.672836	0.672934
-334	3.26947	2.54599	-334	2.23148	1.24424	-334	0.830385	1.34964		-334	3.21143	1.1991	-334	0.816956	1.67932	-334	2.50815	2.54489		-334	0.949197	0.672711	0.671515
-333	3.2774	2.55119	-333	2.23589	1.24286	-333	0.830905	1.35172		-333	3.22249	1.1994	-333	0.816602	1.68606	-333	2.51014	2.54758		-333	0.950915	0.67296	0.669386
-332	3.28363	2.5566	-332	2.23404	1.24076	-332	0.832466	1.3616		-332	3.2248	1.20067	-332	0.817666	1.69493	-332	2.50716	2.55056		-332	0.951513	0.673581	0.668322
-331	3.29016	2.56267	-331	2.23523	1.24273	-331	0.825702	1.36368		-331	3.22959	1.20164	-331	0.815892	1.70415	-331	2.50716	2.56134		-331	0.952932	0.672587	0.668677
-330	3.29788	2.56936	-330	2.23562	1.24372	-330	0.818418	1.37305		-330	3.23579	1.20598	-330	0.810216	1.71444	-330	2.50929	2.56602		-330	0.952484	0.673581	0.668322
-329	3.30386	2.58074	-329	2.23174	1.24576	-329	0.817378	1.38658		-329	3.23885	1.21009	-329	0.808088	1.72792	-329	2.51014	2.57864		-329	0.954427	0.669234	0.669386
-328	3.31101	2.58666	-328	2.23319	1.24602	-328	0.814256	1.38137		-328	3.24311	1.21255	-328	0.80596	1.7304	-328	2.51241	2.58361		-328	0.955323	0.669482	0.666548
-327	3.31698	2.59407	-327	2.23786	1.24339	-327	0.814256	1.38658		-327	3.25058	1.21173	-327	0.808443	1.73253	-327	2.51879	2.59027		-327	0.954725	0.669606	0.668322
-326	3.32383	2.59747	-326	2.23786	1.24233	-326	0.813736	1.38762		-326	3.25304	1.21233	-326	0.808443	1.7304	-326	2.52319	2.58786		-326	0.953829	0.671097	0.664775
-325	3.3317	2.60509	-325	2.23924	1.23707	-325	0.817378	1.38398		-325	3.2591	1.21024	-325	0.814118	1.72898	-325	2.5195	2.5897		-325	0.95353	0.673581	0.661937
-324	3.34045	2.6127	-324	2.2399	1.2347	-324	0.818418	1.38554		-324	3.26388	1.20837	-324	0.816956	1.7265	-324	2.51893	2.60403		-324	0.954875	0.67532	0.661582
-323	3.34349	2.61656	-323	2.23911	1.23233	-323	0.822581	1.3923		-323	3.26485	1.20919	-323	0.816956	1.72295	-323	2.51865	2.608		-323	0.954053	0.678425	0.664775
-322	3.35564	2.62526	-322	2.24411	1.23121	-322	0.826223	1.39594		-322	3.27359	1.21352	-322	0.81944	1.73288	-322	2.52872	2.61282		-322	0.956668	0.682648	0.662646
-321	3.36511	2.63072	-321	2.24523	1.22766	-321	0.825702	1.39958		-321	3.2842	1.21352	-321	0.816247	1.74104	-321	2.52844	2.6141		-321	0.958909	0.683518	0.664775
-320	3.37448	2.63154	-320	2.24786	1.22917	-320	0.827784	1.41467		-320	3.29443	1.21644	-320	0.815537	1.75133	-320	2.52489	2.6097		-320	0.961674	0.681406	0.666194
-319	3.38462	2.63957	-319	2.25089	1.23023	-319	0.827263	1.40947		-319	3.30355	1.2186	-319	0.81944	1.75949	-319	2.53397	2.61906		-319	0.958909	0.684635	0.667258
-318	3.39296	2.64107	-318	2.25266	1.22806	-318	0.825182	1.40791		-318	3.31109	1.22062	-318	0.815183	1.75523	-318	2.54361	2.61651		-318	0.958984	0.687616	0.669741
-317	3.39811	2.64657	-317	2.25273	1.22825	-317	0.823101	1.41415		-317	3.31535	1.22055	-317	0.810216	1.75168	-317	2.54531	2.61778		-317	0.961898	0.691218	0.66442
-316	3.40917	2.65553	-316	2.24931	1.22654	-316	0.831946	1.40583		-316	3.31916	1.22226	-316	0.819794	1.74246	-316	2.5473	2.62814		-316	0.965932	0.691715	0.668677
-315	3.41767	2.66166	-315	2.25102	1.22273	-315	0.832466	1.42196		-315	3.32798	1.22077	-315	0.822632	1.75523	-315	2.55425	2.62998		-315	0.96765	0.689604	0.666903
-314	3.42637	2.66845	-314	2.25122	1.22424	-314	0.836629	1.42924		-314	3.33605	1.22428	-314	0.822277	1.75913	-314	2.56106	2.63892		-314	0.968771	0.688237	0.666903
-313	3.44001	2.68008	-313	2.25365	1.22463	-313	0.832466	1.43652		-313	3.3471	1.22854	-313	0.825115	1.77297	-313	2.56545	2.64771		-313	0.968173	0.686623	0.667967
-312	3.44392	2.68456	-312	2.25602	1.22398	-312	0.834027	1.4308		-312	3.35099	1.23272	-312	0.82547	1.77403	-312	2.56162	2.64984		-312	0.970788	0.686871	0.668677
-311	3.45838	2.68992	-311	2.26372	1.2249	-311	0.83871	1.44433		-311	3.36638	1.23511	-311	0.831855	1.78468	-311	2.57254	2.65551		-311	0.970564	0.689231	0.664775
-310	3.4712	2.6997	-310	2.26688	1.22463	-310	0.83923	1.44277		-310	3.37766	1.23907	-310	0.834693	1.77403	-310	2.57935	2.66827		-310	0.968846	0.689604	0.661227
-309	3.48453	2.70546	-309	2.26905	1.22496	-309	0.842352	1.44225		-309	3.38655	1.24191	-309	0.842852	1.7712	-309	2.58389	2.67097		-309	0.967874	0.68948	0.661227
-308	3.50131	2.71277	-308	2.26754	1.22279	-308	0.842352	1.45161		-308	3.39365	1.24303	-308	0.842143	1.77971	-308	2.59765	2.68345		-308	0.965409	0.687865	0.669741
-307	3.51207	2.72142	-307	2.2676	1.21996	-307	0.846514	1.45213		-307	3.39903	1.24423	-307	0.847818	1.78397	-307	2.59935	2.69125		-307	0.965708	0.685753	0.671869
-306	3.52314	2.72965	-306	2.26332	1.21707	-306	0.843392	1.45578		-306	3.40232	1.24221	-306	0.850656	1.78893	-306	2.60233	2.69621		-306	0.967949	0.685256	0.669386
-305	3.53827	2.73557	-305	2.26648	1.21786	-305	0.843392	1.4563		-305	3.41599	1.24699	-305	0.853139	1.79319	-305	2.61495	2.69848		-305	0.968771	0.682524	0.663001
-304	3.54594	2.74453	-304	2.26925	1.212	-304	0.838189	1.46306		-304	3.42846	1.24707	-304	0.849237	1.7978	-304	2.61906	2.70288		-304	0.969145	0.685753	0.659454
-303	3.56133	2.75194	-303	2.27214	1.21115	-303	0.841311	1.47086		-303	3.43997	1.24976	-303	0.853139	1.80277	-303	2.62658	2.70969		-303	0.974075	0.687616	0.656261
-302	3.57636	2.76275	-302	2.27135	1.21253	-302	0.841831	1.47971		-302	3.44938	1.25469	-302	0.853849	1.80773	-302	2.63608	2.7182		-302	0.973104	0.686747	0.65094
-301	3.59206	2.77053	-301	2.27306	1.21148	-301	0.841311	1.48699		-301	3.45738	1.25678	-301	0.857042	1.81873	-301	2.6436	2.72061		-301	0.976616	0.68712	0.656261
-300	3.60328	2.77835	-300	2.27004	1.20647	-300	0.83975	1.49792		-300	3.46216	1.25715	-300	0.859879	1.83186	-300	2.64374	2.71905		-300	0.976093	0.68712	0.65768
-299	3.6159	2.79091	-299	2.27102	1.20246	-299	0.841831	1.50676		-299	3.47075	1.25738	-299	0.860944	1.84569	-299	2.64814	2.72401		-299	0.977213	0.684511	0.65768
-298	3.63129	2.79729	-298	2.2728	1.20213	-298	0.851197	1.5026		-298	3.4842	1.25708	-298	0.867684	1.84037	-298	2.65537	2.7311		-298	0.979753	0.684884	0.660518
-297	3.64235	2.80934	-297	2.2726	1.20088	-297	0.847034	1.51197		-297	3.49384	1.26231	-297	0.8652	1.85314	-297	2.65693	2.73819		-297	0.982518	0.686871	0.654842
-296	3.65589	2.81917	-296	2.27543	1.19891	-296	0.843392	1.51925		-296	3.50691	1.2656	-296	0.869103	1.86307	-296	2.65551	2.74216		-296	0.98319	0.691591	0.654487
-295	3.67257	2.82668	-295	2.27662	1.19983	-295	0.846514	1.51821		-295	3.51812	1.26761	-295	0.871231	1.86733	-295	2.66728	2.74826		-295	0.984983	0.692957	0.656971
-294	3.68961	2.83806	-294	2.28221	1.19845	-294	0.850156	1.52601		-294	3.53351	1.26761	-294	0.874778	1.87584	-294	2.67579	2.76103		-294	0.985581	0.689976	0.659808
-293	3.70608	2.84748	-293	2.28267	1.19733	-293	0.854839	1.51561		-293	3.54344	1.27	-293	0.877616	1.87159	-293	2.67934	2.77195		-293	0.990064	0.692585	0.661582
-292	3.72214	2.85587	-292	2.28089	1.19687	-292	0.85692	1.51821		-292	3.55263	1.26896	-292	0.879745	1.87513	-292	2.6809	2.78471		-292	0.991483	0.692088	0.662292
-291	3.74505	2.86071	-291	2.28412	1.19891	-291	0.85744	1.52445		-291	3.5675	1.2721	-291	0.887549	1.8879	-291	2.69011	2.78485		-291	0.993351	0.691964	0.659454
-290	3.7628	2.87054	-290	2.2851	1.19621	-290	0.862643	1.51821		-290	3.5802	1.27606	-290	0.892515	1.88826	-290	2.69593	2.78641		-290	0.9935	0.692585	0.658744
-289	3.77866	2.88192	-289	2.28971	1.19443	-289	0.859001	1.52133		-289	3.58962	1.27904	-289	0.894643	1.89606	-289	2.70557	2.79081		-289	0.995144	0.693703	0.655906
-288	3.79992	2.89026	-288	2.29122	1.19068	-288	0.859001	1.5281		-288	3.59843	1.27643	-288	0.898546	1.906	-288	2.72302	2.79691		-288	1.0012	0.699168	0.655552
-287	3.81629	2.90076	-287	2.29076	1.18963	-287	0.854839	1.5333		-287	3.60575	1.27919	-287	0.900674	1.91557	-287	2.72855	2.80698		-287	1.00321	0.696684	0.65768
-286	3.83188	2.91352	-286	2.2951	1.18601	-286	0.861602	1.53694		-286	3.62077	1.28256	-286	0.907414	1.92231	-286	2.73493	2.80684		-286	1.00613	0.698795	0.658035
-285	3.85144	2.92552	-285	2.29287	1.18627	-285	0.8564	1.54318		-285	3.63168	1.28734	-285	0.904931	1.92976	-285	2.73692	2.81137		-285	1.01001	0.699789	0.661937
-284	3.87311	2.93324	-284	2.29649	1.18338	-284	0.862123	1.54943		-284	3.64819	1.28778	-284	0.912735	1.93721	-284	2.74798	2.81109		-284	1.00747	0.700783	0.666903
-283	3.89494	2.94719	-283	2.29537	1.18226	-283	0.860042	1.55827		-283	3.65857	1.29406	-283	0.915928	1.94466	-283	2.7633	2.81974		-283	1.00994	0.700534	0.670451
-282	3.91841	2.95614	-282	2.29853	1.18266	-282	0.863684	1.5666		-282	3.67538	1.29518	-282	0.916637	1.95069	-282	2.7745	2.82598		-282	1.01195	0.702273	0.670096
-281	3.9371	2.96752	-281	2.30287	1.18397	-281	0.866285	1.56972		-281	3.69309	1.30049	-281	0.917701	1.95708	-281	2.7806	2.83322		-281	1.01285	0.704633	0.673998
-280	3.96186	2.97987	-280	2.30734	1.18364	-280	0.877211	1.56608		-280	3.71095	1.3025	-280	0.931181	1.9624	-280	2.79336	2.84428		-280	1.01524	0.706496	0.669032
-279	3.98785	2.98554	-279	2.30925	1.18279	-279	0.881894	1.57024		-279	3.73015	1.30557	-279	0.934729	1.96311	-279	2.80641	2.84811		-279	1.01659	0.708732	0.665129
-278	4.01333	2.99825	-278	2.3153	1.18127	-278	0.889698	1.58012		-278	3.7539	1.30601	-278	0.941823	1.97694	-278	2.81478	2.85633		-278	1.01726	0.711837	0.669741
-277	4.03891	3.01029	-277	2.31952	1.17983	-277	0.898023	1.59105		-277	3.77393	1.30953	-277	0.949273	1.98439	-277	2.82541	2.86385		-277	1.01957	0.713949	0.665839
-276	4.06347	3.0227	-276	2.32478	1.17779	-276	0.901145	1.61134		-276	3.79462	1.31207	-276	0.953175	2.00071	-276	2.8379	2.87548		-276	1.02309	0.715687	0.670451
-275	4.08571	3.03593	-275	2.32754	1.18029	-275	0.900104	1.61811		-275	3.81083	1.31894	-275	0.956722	2.00603	-275	2.85023	2.88555		-275	1.026	0.717054	0.673643
-274	4.10959	3.04633	-274	2.32833	1.1791	-274	0.908429	1.63111		-274	3.82749	1.3238	-274	0.960979	2.02483	-274	2.85846	2.8837		-274	1.03093	0.716433	0.67116
-273	4.13631	3.05667	-273	2.333	1.17798	-273	0.906348	1.63528		-273	3.84811	1.32514	-273	0.963107	2.03796	-273	2.8708	2.89051		-273	1.03362	0.716681	0.670451
-272	4.15828	3.06692	-272	2.33649	1.18062	-272	0.906868	1.641		-272	3.86485	1.32723	-272	0.968429	2.04399	-272	2.87988	2.89987		-272	1.03504	0.714445	0.673643
-271	4.18335	3.07968	-271	2.34004	1.18187	-271	0.90999	1.64776		-271	3.8836	1.33134	-271	0.973395	2.04753	-271	2.89434	2.91108		-271	1.03803	0.714818	0.674353
-270	4.21151	3.09487	-270	2.34419	1.17825	-270	0.91051	1.6488		-270	3.90407	1.33179	-270	0.975168	2.04612	-270	2.91207	2.922		-270	1.03982	0.716805	0.675062
-269	4.2373	3.10557	-269	2.35103	1.17746	-269	0.90999	1.66337		-269	3.92678	1.33351	-269	0.970557	2.05711	-269	2.91959	2.93178		-269	1.04281	0.717799	0.676481
-268	4.2652	3.12354	-268	2.35478	1.17693	-268	0.916753	1.67378		-268	3.94628	1.33276	-268	0.979071	2.06775	-268	2.93519	2.95178		-268	1.04647	0.717178	0.673998
-267	4.29413	3.13836	-267	2.35748	1.17279	-267	0.919875	1.68366		-267	3.96817	1.3344	-267	0.98723	2.08762	-267	2.95036	2.96029		-267	1.0505	0.718047	0.679674
-266	4.3195	3.14989	-266	2.36604	1.17489	-266	0.926119	1.69615		-266	3.98917	1.33978	-266	0.991132	2.10358	-266	2.96696	2.96866		-266	1.05349	0.718172	0.677545
-265	4.34848	3.16194	-265	2.37123	1.17647	-265	0.929761	1.69147		-265	4.01083	1.34539	-265	0.996453	2.10429	-265	2.97816	2.9732		-265	1.05551	0.720159	0.673643
-264	4.38096	3.17481	-264	2.3715	1.17384	-264	0.92924	1.68887		-264	4.02734	1.34569	-264	0.999645	2.11068	-264	2.98936	2.98156		-264	1.05865	0.725252	0.67116
-263	4.40984	3.18582	-263	2.37367	1.17338	-263	0.936524	1.69771		-263	4.04983	1.34808	-263	1.00603	2.11635	-263	2.99801	2.99149		-263	1.06126	0.729226	0.678255
-262	4.44721	3.19828	-262	2.37768	1.17338	-262	0.943288	1.71176		-262	4.07613	1.34838	-262	1.01206	2.127	-262	3.02142	3.00411		-262	1.06238	0.73022	0.675062
-261	4.47645	3.21305	-261	2.37906	1.17239	-261	0.940166	1.70968		-261	4.09705	1.34748	-261	1.00816	2.13019	-261	3.02751	3.01347		-261	1.0641	0.73022	0.679674
-260	4.50883	3.2269	-260	2.38229	1.17154	-260	0.940687	1.72164		-260	4.12208	1.34823	-260	1.00709	2.14686	-260	3.0434	3.02		-260	1.07068	0.732704	0.679674
-259	4.53956	3.24188	-259	2.38518	1.16982	-259	0.943809	1.73413		-259	4.14442	1.34838	-259	1.00851	2.16034	-259	3.05517	3.03645		-259	1.07329	0.735312	0.678609
-258	4.56952	3.25398	-258	2.39091	1.17134	-258	0.949011	1.72841		-258	4.16959	1.35301	-258	1.011	2.16247	-258	3.06453	3.03872		-258	1.07934	0.740529	0.672934
-257	4.60298	3.26546	-257	2.39637	1.17285	-257	0.948491	1.72789		-257	4.19402	1.35637	-257	1.0149	2.1607	-257	3.08254	3.04723		-257	1.08353	0.74115	0.673643
-256	4.63633	3.28522	-256	2.40492	1.17483	-256	0.945369	1.74037		-256	4.22338	1.36025	-256	1.01206	2.17382	-256	3.09999	3.06552		-256	1.08397	0.742765	0.676126
-255	4.66747	3.30174	-255	2.40762	1.17502	-255	0.941207	1.74766		-255	4.24318	1.36414	-255	1.01171	2.18695	-255	3.11076	3.07658		-255	1.08614	0.748106	0.676481
-254	4.70747	3.31456	-254	2.40874	1.17654	-254	0.951093	1.7539		-254	4.26186	1.36952	-254	1.02093	2.19546	-254	3.12637	3.09006		-254	1.08973	0.746615	0.678255
-253	4.74139	3.33212	-253	2.41111	1.17719	-253	0.950052	1.76379		-253	4.28472	1.37363	-253	1.0227	2.20788	-253	3.14126	3.1058		-253	1.08883	0.747485	0.67719
-252	4.77361	3.34915	-252	2.42196	1.17627	-252	0.955775	1.7768		-252	4.31401	1.37691	-252	1.03228	2.21958	-252	3.1492	3.12239		-252	1.09264	0.747982	0.68464
-251	4.80944	3.36532	-251	2.42973	1.17601	-251	0.956816	1.76899		-251	4.34143	1.38028	-251	1.0337	2.22277	-251	3.1699	3.13246		-251	1.09369	0.750466	0.681802
-250	4.84686	3.3803	-250	2.43578	1.17759	-250	0.953694	1.77732		-250	4.36847	1.38177	-250	1.0337	2.23306	-250	3.19061	3.15133		-250	1.09757	0.750963	0.682866
-249	4.88516	3.39198	-249	2.4442	1.18094	-249	0.961498	1.78304		-249	4.39836	1.38603	-249	1.04328	2.24016	-249	3.21075	3.16083		-249	1.10213	0.754937	0.684285
-248	4.92042	3.41031	-248	2.45249	1.18167	-248	0.959938	1.7924		-248	4.42503	1.39223	-248	1.04576	2.25222	-248	3.22309	3.18097		-248	1.10527	0.754192	0.682866
-247	4.96042	3.42564	-247	2.46032	1.18081	-247	0.967222	1.80177		-247	4.45656	1.39111	-247	1.04753	2.2586	-247	3.23841	3.19402		-247	1.10855	0.754565	0.681802
-246	5.00134	3.43795	-246	2.46657	1.18048	-246	0.980229	1.81113		-246	4.48599	1.39283	-246	1.05924	2.26428	-246	3.25826	3.20876		-246	1.11341	0.753198	0.681802
-245	5.04365	3.45303	-245	2.46868	1.17792	-245	0.988033	1.82362		-245	4.51095	1.39619	-245	1.07166	2.27386	-245	3.27443	3.21699		-245	1.11804	0.752329	0.681802
-244	5.07994	3.47007	-244	2.47263	1.17851	-244	0.991675	1.82726		-244	4.53799	1.39843	-244	1.07591	2.27989	-244	3.29031	3.23075		-244	1.12208	0.754192	0.68464
-243	5.1204	3.48757	-243	2.4769	1.17956	-243	0.996878	1.84755		-243	4.56197	1.40359	-243	1.07982	2.29762	-243	3.30776	3.24365		-243	1.12305	0.755434	0.68464
-242	5.15931	3.50306	-242	2.48302	1.1791	-242	0.996878	1.85484		-242	4.58782	1.40986	-242	1.08726	2.30294	-242	3.3269	3.26195		-242	1.12529	0.757421	0.683576
-241	5.19895	3.52545	-241	2.48783	1.17838	-241	0.994797	1.85952		-241	4.61935	1.41203	-241	1.08549	2.3111	-241	3.33697	3.2862		-241	1.12514	0.763259	0.686059
-240	5.23828	3.5445	-240	2.49658	1.18081	-240	0.990114	1.86004		-240	4.65177	1.41576	-240	1.08975	2.31394	-240	3.35669	3.30889		-240	1.12873	0.76624	0.689252
-239	5.28393	3.55994	-239	2.50428	1.18187	-239	1.00104	1.87357		-239	4.6898	1.41763	-239	1.10216	2.32884	-239	3.37626	3.32577		-239	1.13149	0.766985	0.687478
-238	5.32136	3.58012	-238	2.51342	1.1818	-238	1.00832	1.87253		-238	4.72081	1.42458	-238	1.11068	2.33097	-238	3.3876	3.34024		-238	1.13388	0.766116	0.687478
-237	5.36444	3.59263	-237	2.52152	1.18108	-237	1.01561	1.87825		-237	4.75308	1.42488	-237	1.11564	2.33842	-237	3.41072	3.35371		-237	1.13552	0.767607	0.686768
-236	5.4083	3.60678	-236	2.53046	1.18226	-236	1.01977	1.89074		-236	4.78745	1.42817	-236	1.12451	2.35261	-236	3.43526	3.37002		-236	1.13784	0.765122	0.686768
-235	5.4519	3.62259	-235	2.54139	1.1816	-235	1.02445	1.90166		-235	4.82017	1.42988	-235	1.13232	2.36822	-235	3.46022	3.38463		-235	1.14143	0.768103	0.687123
-234	5.4975	3.64261	-234	2.54909	1.18483	-234	1.02706	1.90323		-234	4.85372	1.43594	-234	1.13622	2.37247	-234	3.48419	3.40703		-234	1.14434	0.770339	0.689961
-233	5.54373	3.65862	-233	2.55896	1.18858	-233	1.03226	1.89958		-233	4.88808	1.44154	-233	1.14473	2.37673	-233	3.50319	3.42108		-233	1.14658	0.772451	0.691025
-232	5.58614	3.6806	-232	2.56586	1.19035	-232	1.03902	1.90635		-232	4.91677	1.44946	-232	1.15821	2.39198	-232	3.52475	3.44065		-232	1.14852	0.77183	0.69067
-231	5.63587	3.69898	-231	2.57442	1.18976	-231	1.04891	1.91988		-231	4.95353	1.45065	-231	1.16921	2.4083	-231	3.54886	3.45341		-231	1.15473	0.772699	0.688897
-230	5.67849	3.71993	-230	2.58225	1.19108	-230	1.04422	1.93496		-230	4.98797	1.45454	-230	1.16921	2.42746	-230	3.56559	3.47156		-230	1.15697	0.772947	0.689252
-229	5.72327	3.74309	-229	2.59653	1.19338	-229	1.04318	1.95317		-229	5.02563	1.4591	-229	1.1763	2.45087	-229	3.58219	3.48234		-229	1.15966	0.776674	0.694927
-228	5.76769	3.76111	-228	2.60054	1.19726	-228	1.04058	1.95109		-228	5.05342	1.46664	-228	1.17914	2.45584	-228	3.60559	3.49823		-228	1.16377	0.780648	0.693508
-227	5.81665	3.78139	-227	2.60738	1.20075	-227	1.0411	1.9589		-227	5.08823	1.47135	-227	1.18375	2.47747	-227	3.62885	3.5161		-227	1.16631	0.7804	0.697056
-226	5.8657	3.80517	-226	2.61561	1.20542	-226	1.04214	1.96462		-226	5.12327	1.4786	-226	1.18553	2.4867	-226	3.64601	3.53539		-226	1.16825	0.781145	0.695991
-225	5.91723	3.82818	-225	2.62502	1.20838	-225	1.04631	1.98699		-225	5.16541	1.48383	-225	1.18766	2.50869	-225	3.67139	3.56077		-225	1.16952	0.780897	0.694573
-224	5.96752	3.84748	-224	2.64147	1.21036	-224	1.04995	1.99168		-224	5.2053	1.48584	-224	1.19617	2.52004	-224	3.70104	3.58431		-224	1.16892	0.780276	0.699539
-223	6.02193	3.87471	-223	2.6514	1.21569	-223	1.04735	2.00468		-223	5.24363	1.4966	-223	1.20468	2.53778	-223	3.72401	3.6046		-223	1.16989	0.783878	0.70415
-222	6.07037	3.89762	-222	2.65581	1.217	-222	1.05047	2.01561		-222	5.27561	1.50325	-222	1.20255	2.5541	-222	3.74599	3.62176		-222	1.17422	0.786486	0.703796
-221	6.11829	3.92351	-221	2.66548	1.21707	-221	1.04579	2.02393		-221	5.30893	1.50915	-221	1.2022	2.56829	-221	3.76627	3.64643		-221	1.17691	0.786486	0.702022
-220	6.16462	3.94883	-220	2.66963	1.21924	-220	1.04891	2.03538		-220	5.3365	1.51558	-220	1.20858	2.58319	-220	3.78244	3.67352		-220	1.18155	0.785865	0.701313
-219	6.21733	3.97143	-219	2.67654	1.21957	-219	1.05047	2.04318		-219	5.3737	1.52013	-219	1.2132	2.59383	-219	3.81194	3.69082		-219	1.18894	0.786238	0.703441
-218	6.2706	3.99207	-218	2.68956	1.22088	-218	1.05307	2.06296		-218	5.41868	1.52985	-218	1.21674	2.61618	-218	3.83095	3.70217		-218	1.19089	0.786983	0.703796
-217	6.32836	4.0192	-217	2.7024	1.22661	-217	1.06035	2.06191		-217	5.46171	1.53821	-217	1.22384	2.62114	-217	3.85421	3.72855		-217	1.19216	0.787231	0.702731
-216	6.3805	4.04535	-216	2.7095	1.2249	-216	1.05723	2.08429		-216	5.49653	1.54061	-216	1.22419	2.63817	-216	3.87988	3.75053		-216	1.1935	0.786362	0.700248
-215	6.43002	4.06995	-215	2.72009	1.2272	-215	1.06348	2.09521		-215	5.53665	1.54494	-215	1.22845	2.65697	-215	3.90101	3.77875		-215	1.19574	0.788349	0.705215
-214	6.4818	4.09996	-214	2.73444	1.23115	-214	1.06608	2.10146		-214	5.58214	1.55368	-214	1.23377	2.6701	-214	3.92441	3.79946		-214	1.19873	0.786735	0.705569
-213	6.53163	4.12714	-213	2.74385	1.23404	-213	1.06504	2.1129		-213	5.6189	1.55936	-213	1.2359	2.68748	-213	3.94611	3.8196		-213	1.20149	0.783878	0.697765
-212	6.58177	4.15319	-212	2.75457	1.23411	-212	1.06816	2.12539		-212	5.65798	1.56511	-212	1.24193	2.70344	-212	3.96284	3.8413		-212	1.20418	0.781766	0.695991
-211	6.64436	4.17841	-211	2.76221	1.23457	-211	1.0744	2.14724		-211	5.70168	1.57258	-211	1.25576	2.73147	-211	3.99773	3.85874		-211	1.20859	0.780648	0.693154
-210	6.69856	4.20688	-210	2.77326	1.23681	-210	1.07908	2.16337		-210	5.74419	1.58072	-210	1.2657	2.75027	-210	4.01716	3.88399		-210	1.2065	0.779779	0.695282
-209	6.76044	4.23442	-209	2.7853	1.24095	-209	1.08065	2.17118		-209	5.79208	1.59186	-209	1.26818	2.7712	-209	4.04595	3.90143		-209	1.20814	0.779406	0.695282
-208	6.81799	4.26226	-208	2.79649	1.24398	-208	1.08012	2.19511		-208	5.83355	1.59626	-208	1.27527	2.79532	-208	4.07049	3.93306		-208	1.21292	0.779655	0.697765
-207	6.87327	4.29649	-207	2.80701	1.2478	-207	1.08481	2.21228		-207	5.87755	1.60605	-207	1.27563	2.8205	-207	4.09063	3.96327		-207	1.21569	0.781394	0.703796
-206	6.93205	4.32759	-206	2.81853	1.2522	-206	1.09105	2.21176		-206	5.92043	1.61629	-206	1.28308	2.82476	-206	4.11686	3.98809		-206	1.22017	0.783257	0.703796
-205	6.99315	4.35734	-205	2.83452	1.25431	-205	1.10146	2.22164		-205	5.97213	1.62174	-205	1.29656	2.8315	-205	4.14239	4.02439		-205	1.22555	0.781642	0.70415
-204	7.04926	4.39332	-204	2.84991	1.25681	-204	1.10458	2.23361		-204	6.02241	1.62944	-204	1.30507	2.85385	-204	4.16579	4.05191		-204	1.22817	0.783133	0.706634
-203	7.1081	4.42822	-203	2.86176	1.25846	-203	1.10822	2.25182		-203	6.06388	1.63698	-203	1.30649	2.87052	-203	4.19245	4.07829		-203	1.23422	0.782636	0.713019
-202	7.16817	4.46018	-202	2.87025	1.25977	-202	1.11186	2.24974		-202	6.10474	1.64251	-202	1.31217	2.88223	-202	4.22763	4.10155		-202	1.23661	0.784996	0.7116
-201	7.23184	4.49308	-201	2.88176	1.263	-201	1.11498	2.27836		-201	6.15092	1.65162	-201	1.31642	2.90777	-201	4.25415	4.12906		-201	1.239	0.782263	0.71089
-200	7.29758	4.52777	-200	2.89847	1.26734	-200	1.12851	2.28772		-200	6.20366	1.66208	-200	1.32778	2.92799	-200	4.28932	4.16012		-200	1.24019	0.782387	0.709826
-199	7.36135	4.5672	-199	2.90769	1.27135	-199	1.13476	2.29188		-199	6.24811	1.67359	-199	1.34019	2.93508	-199	4.31769	4.19558		-199	1.23855	0.783878	0.708762
-198	7.42415	4.60323	-198	2.9192	1.27458	-198	1.13371	2.30177		-198	6.2969	1.68263	-198	1.34622	2.95388	-198	4.34903	4.22351		-198	1.24251	0.784871	0.704505
-197	7.48927	4.63767	-197	2.93131	1.27819	-197	1.13632	2.31634		-197	6.34262	1.69107	-197	1.35545	2.98652	-197	4.38236	4.26096		-197	1.2443	0.789219	0.705924
-196	7.5567	4.68106	-196	2.94499	1.28043	-196	1.141	2.33143		-196	6.39201	1.70198	-196	1.36289	3.01525	-196	4.4154	4.29414		-196	1.24572	0.789716	0.70486
-195	7.61713	4.72106	-195	2.96375	1.28754	-195	1.14256	2.34755		-195	6.44505	1.71139	-195	1.36431	3.04824	-195	4.44589	4.33286		-195	1.24729	0.790833	0.702377
-194	7.68724	4.75925	-194	2.97894	1.29083	-194	1.141	2.36524		-194	6.49922	1.72051	-194	1.36857	3.07201	-194	4.48248	4.37172		-194	1.25006	0.790212	0.702377
-193	7.7505	4.79616	-193	2.99585	1.29734	-193	1.1436	2.3845		-193	6.55114	1.73209	-193	1.37283	3.09152	-193	4.52092	4.40335		-193	1.25177	0.790585	0.705215
-192	7.82185	4.83621	-192	3.01263	1.29945	-192	1.15869	2.40687		-192	6.60643	1.74105	-192	1.38915	3.12664	-192	4.55708	4.42802		-192	1.25536	0.795553	0.705924
-191	7.88851	4.871	-191	3.02639	1.30261	-191	1.16181	2.44121		-191	6.65155	1.75062	-191	1.39447	3.16105	-191	4.59637	4.45951		-191	1.26126	0.793814	0.702377
-190	7.9599	4.91687	-190	3.03764	1.3059	-190	1.16909	2.47399		-190	6.70235	1.76108	-190	1.40156	3.1983	-190	4.62261	4.4978		-190	1.26291	0.7922	0.700958
-189	8.0261	4.96423	-189	3.05185	1.30965	-189	1.17534	2.49688		-189	6.75219	1.77251	-189	1.41078	3.21603	-189	4.65367	4.53992		-189	1.26702	0.795802	0.699184
-188	8.10038	5.01354	-188	3.06448	1.31373	-188	1.17742	2.52914		-188	6.80882	1.78028	-188	1.41469	3.25612	-188	4.68217	4.58134		-188	1.27	0.796299	0.696346
-187	8.17563	5.05956	-187	3.07672	1.31866	-187	1.17898	2.54787		-187	6.86448	1.79096	-187	1.42355	3.28237	-187	4.71153	4.61594		-187	1.27576	0.797789	0.693508
-186	8.24589	5.10835	-186	3.09185	1.32281	-186	1.1769	2.57336		-186	6.9149	1.80306	-186	1.42675	3.3182	-186	4.73904	4.6575		-186	1.27934	0.803006	0.693863
-185	8.31688	5.15679	-185	3.11021	1.32563	-185	1.18106	2.5999		-185	6.97243	1.81524	-185	1.43526	3.34551	-185	4.77195	4.69565		-185	1.27889	0.801764	0.693863
-184	8.39589	5.20744	-184	3.12429	1.32866	-184	1.1821	2.61707		-184	7.03026	1.82921	-184	1.44271	3.37567	-184	4.80755	4.73933		-184	1.27942	0.802136	0.692089
-183	8.4643	5.25773	-183	3.13772	1.3305	-183	1.18939	2.65401		-183	7.08532	1.83653	-183	1.44484	3.41859	-183	4.83846	4.78315		-183	1.28405	0.801143	0.687833
-182	8.53704	5.30298	-182	3.15397	1.33419	-182	1.1821	2.68106		-182	7.14329	1.84527	-182	1.44023	3.4498	-182	4.87449	4.8274		-182	1.28711	0.799901	0.69138
-181	8.61337	5.35811	-181	3.16719	1.33728	-181	1.18522	2.69199		-181	7.2	1.85626	-181	1.44555	3.47251	-181	4.90909	4.88044		-181	1.28793	0.800894	0.693508
-180	8.69244	5.4068	-180	3.18266	1.34011	-180	1.19719	2.7102		-180	7.25678	1.86873	-180	1.45548	3.48883	-180	4.95206	4.92668		-180	1.29242	0.801019	0.696346
-179	8.77171	5.45864	-179	3.19417	1.34327	-179	1.20291	2.7206		-179	7.31072	1.8786	-179	1.46009	3.51508	-179	4.99475	4.97702		-179	1.29615	0.80077	0.699539
-178	8.84949	5.51464	-178	3.20976	1.34577	-178	1.2102	2.75494		-178	7.37198	1.89145	-178	1.46683	3.55303	-178	5.0339	5.02737		-178	1.2975	0.798659	0.700958
-177	8.9216	5.57569	-177	3.22036	1.34893	-177	1.21072	2.78304		-177	7.41599	1.90713	-177	1.46861	3.58531	-177	5.07573	5.07843		-177	1.30205	0.80077	0.70486
-176	9.00118	5.63232	-176	3.23286	1.35584	-176	1.21436	2.81009		-176	7.46888	1.92409	-176	1.47925	3.62363	-176	5.12608	5.1275		-176	1.30953	0.799652	0.703086
-175	9.08447	5.68595	-175	3.25122	1.35899	-175	1.21852	2.84547		-175	7.52611	1.93814	-175	1.48776	3.674	-175	5.17359	5.16721		-175	1.31401	0.798783	0.708762
-174	9.16647	5.75055	-174	3.26227	1.36676	-174	1.22373	2.86264		-174	7.58603	1.9545	-174	1.49202	3.70131	-174	5.2099	5.22451		-174	1.31819	0.799776	0.70415
-173	9.23879	5.81273	-173	3.27701	1.36998	-173	1.23361	2.89386		-173	7.64214	1.96832	-173	1.49557	3.74282	-173	5.24706	5.27173		-173	1.3229	0.797913	0.701667
-172	9.32342	5.87764	-172	3.28964	1.37479	-172	1.24037	2.92248		-172	7.69981	1.98259	-172	1.50692	3.77545	-172	5.28407	5.33073		-172	1.32492	0.797044	0.703086
-171	9.40783	5.9425	-171	3.30425	1.38018	-171	1.24194	2.95213		-171	7.75824	1.99776	-171	1.51153	3.81447	-171	5.33116	5.38378		-171	1.32693	0.799031	0.707343
-170	9.49478	6.0087	-170	3.32188	1.38591	-170	1.25234	2.98699		-170	7.82032	2.0133	-170	1.51969	3.85243	-170	5.37966	5.44377		-170	1.33119	0.798286	0.707343
-169	9.57245	6.07593	-169	3.3361	1.39301	-169	1.26223	3.01197		-169	7.87703	2.02973	-169	1.5282	3.89003	-169	5.41951	5.5056		-169	1.33209	0.797541	0.702377
-168	9.65641	6.14289	-168	3.35189	1.40032	-168	1.26951	3.03174		-168	7.93142	2.04692	-168	1.53742	3.92444	-168	5.46859	5.56233		-168	1.33343	0.795678	0.70486
-167	9.7366	6.20868	-167	3.36281	1.40617	-167	1.27159	3.064		-167	7.98588	2.06238	-167	1.53955	3.96524	-167	5.51241	5.62615		-167	1.33463	0.796795	0.70486
-166	9.82087	6.28589	-166	3.37946	1.41755	-166	1.28252	3.09834		-166	8.05095	2.08495	-166	1.547	4.01845	-166	5.54815	5.69508		-166	1.34046	0.799652	0.704505
-165	9.9126	6.36501	-165	3.3967	1.42387	-165	1.28512	3.13319		-165	8.11266	2.10586	-165	1.5541	4.06421	-165	5.60077	5.75706		-165	1.34464	0.801267	0.705924
-164	9.99336	6.43723	-164	3.40841	1.42835	-164	1.2898	3.1821		-164	8.16922	2.12462	-164	1.56687	4.11635	-164	5.63877	5.81761		-164	1.34785	0.801143	0.709471
-163	10.0821	6.51979	-163	3.42427	1.4365	-163	1.29761	3.20656		-163	8.23564	2.14718	-163	1.57893	4.16176	-163	5.67919	5.89136		-163	1.35219	0.805614	0.715857
-162	10.17	6.60524	-162	3.43348	1.44506	-162	1.30541	3.23777		-162	8.29384	2.16631	-162	1.58531	4.21142	-162	5.72259	5.9661		-162	1.36145	0.809837	0.71834
-161	10.2439	6.68575	-161	3.44558	1.45473	-161	1.30905	3.26171		-161	8.34598	2.18827	-161	1.58567	4.25328	-161	5.75564	6.03489		-161	1.36645	0.8117	0.724725
-160	10.3291	6.76419	-160	3.45526	1.46243	-160	1.31738	3.28928		-160	8.40314	2.20844	-160	1.5917	4.29585	-160	5.79478	6.10084		-160	1.3737	0.815675	0.72437
-159	10.4012	6.84938	-159	3.46052	1.47217	-159	1.32726	3.33351		-159	8.44737	2.23242	-159	1.60199	4.34729	-159	5.82995	6.17359		-159	1.3814	0.817911	0.730756
-158	10.4709	6.93437	-158	3.46032	1.47829	-158	1.33039	3.36993		-158	8.49279	2.25461	-158	1.60589	4.40901	-158	5.85931	6.23599		-158	1.38453	0.819401	0.733239
-157	10.5462	7.01601	-157	3.46447	1.48408	-157	1.33403	3.41259		-157	8.54412	2.27389	-157	1.6105	4.4647	-157	5.88853	6.30478		-157	1.39059	0.819898	0.726499
-156	10.6145	7.10074	-156	3.46565	1.49178	-156	1.34547	3.45786		-156	8.58797	2.29742	-156	1.61618	4.52856	-156	5.92186	6.38037		-156	1.39656	0.821513	0.732175
-155	10.668	7.1971	-155	3.46124	1.49822	-155	1.35952	3.50312		-155	8.61965	2.3214	-155	1.61866	4.59205	-155	5.93987	6.44745		-155	1.39806	0.822258	0.734658
-154	10.7105	7.28764	-154	3.45223	1.50842	-154	1.36108	3.54058		-154	8.64273	2.34554	-154	1.61156	4.65059	-154	5.95603	6.52716		-154	1.40247	0.824245	0.73785
-153	10.7249	7.38127	-153	3.43269	1.52086	-153	1.37253	3.57024		-153	8.65006	2.37452	-153	1.61547	4.70415	-153	5.94327	6.6019		-153	1.40433	0.826233	0.73111
-152	10.7379	7.47959	-152	3.41275	1.53231	-152	1.37773	3.61238		-152	8.65857	2.40314	-152	1.60589	4.77013	-152	5.92242	6.68274		-152	1.41255	0.827102	0.727918
-151	11.0543	7.58393	-151	3.57475	1.54487	-151	1.39334	3.65036		-151	8.90056	2.43078	-151	1.66832	4.8315	-151	6.17147	6.77237		-151	1.42152	0.831201	0.724725
-150	11.2655	7.68472	-150	3.69542	1.5556	-150	1.39906	3.68626		-150	9.07344	2.45932	-150	1.71657	4.88897	-150	6.32917	6.85265		-150	1.42854	0.836045	0.726144
-149	11.4525	7.79024	-149	3.80287	1.566	-149	1.40271	3.73465		-149	9.22959	2.4904	-149	1.74388	4.96843	-149	6.47227	6.94114		-149	1.43601	0.835548	0.72437
-148	11.6362	7.89875	-148	3.89499	1.57902	-148	1.41467	3.79657		-148	9.37236	2.51871	-148	1.77581	5.05498	-148	6.60389	7.03219		-148	1.44049	0.838033	0.729337
-147	11.8201	8.01359	-147	3.98013	1.5937	-147	1.423	3.82362		-147	9.51154	2.55323	-147	1.81376	5.09578	-147	6.73833	7.12722		-147	1.44729	0.83766	0.734303
-146	12.0001	8.12297	-146	4.05882	1.60857	-146	1.42716	3.87149		-146	9.64774	2.58289	-146	1.83505	5.15502	-146	6.8708	7.2221		-146	1.45656	0.840889	0.737496
-145	12.1797	8.23627	-145	4.13877	1.62179	-145	1.43392	3.89854		-145	9.78894	2.61681	-145	1.86839	5.20255	-145	6.98979	7.31527		-145	1.4635	0.84474	0.737496
-144	12.3522	8.35039	-144	4.21128	1.63719	-144	1.45317	3.92924		-144	9.91281	2.65065	-144	1.90351	5.26073	-144	7.10552	7.41115		-144	1.47292	0.847597	0.733593
-143	12.5256	8.4659	-143	4.28642	1.65048	-143	1.4563	3.9563		-143	10.0427	2.68061	-143	1.93154	5.32955	-143	7.22281	7.50773		-143	1.4842	0.848714	0.734658
-142	12.6881	8.588	-142	4.35959	1.66713	-142	1.46098	3.98595		-142	10.1671	2.71715	-142	1.95105	5.39269	-142	7.32946	7.60928		-142	1.49526	0.846976	0.734658
-141	12.8554	8.71262	-141	4.43901	1.68167	-141	1.48387	3.99324		-141	10.3034	2.75159	-141	1.98581	5.43526	-141	7.44065	7.71394		-141	1.50295	0.848963	0.739624
-140	13.0209	8.82807	-140	4.5148	1.69897	-140	1.49688	3.98335		-140	10.4298	2.78797	-140	2.02306	5.46932	-140	7.56148	7.80854		-140	1.51319	0.855049	0.742462
-139	13.191	8.95094	-139	4.58705	1.71292	-139	1.50104	3.97034		-139	10.5555	2.82323	-139	2.04399	5.51259	-139	7.68033	7.91278		-139	1.52043	0.855794	0.747783
-138	13.3556	9.07325	-138	4.65699	1.73181	-138	1.51405	3.95057		-138	10.6748	2.865	-138	2.07591	5.53778	-138	7.80499	8.02581		-138	1.53	0.860142	0.751685
-137	13.5203	9.20281	-137	4.73569	1.7501	-137	1.52445	4.18366		-137	10.8039	2.9084	-137	2.10323	5.71869	-137	7.92724	8.13771		-137	1.53597	0.862377	0.754523
-136	13.6927	9.33062	-136	4.8084	1.76293	-136	1.54579	4.31165		-136	10.9305	2.94285	-136	2.13515	5.84321	-136	8.05177	8.24167		-136	1.54606	0.864489	0.755587
-135	13.8695	9.47305	-135	4.87683	1.78194	-135	1.56243	4.42144		-135	11.0541	2.98319	-135	2.16318	5.95991	-135	8.1787	8.37342		-135	1.55637	0.874301	0.754523
-134	14.034	9.60673	-134	4.95374	1.79793	-134	1.57388	4.52966		-134	11.1798	3.02398	-134	2.1951	6.08053	-134	8.29868	8.48447		-134	1.56705	0.875792	0.753459
-133	14.2155	9.74067	-133	5.02783	1.81695	-133	1.58793	4.61707		-133	11.3033	3.06575	-133	2.2288	6.17559	-133	8.42873	8.60289		-133	1.57766	0.881009	0.761618
-132	14.4011	9.8884	-132	5.10304	1.83504	-132	1.61082	4.7076		-132	11.4344	3.10878	-132	2.26853	6.28343	-132	8.55879	8.72387		-132	1.58625	0.888088	0.763037
-131	14.5744	10.0269	-131	5.17838	1.85695	-131	1.62383	4.80749		-131	11.5597	3.15383	-131	2.30827	6.39056	-131	8.68146	8.84087		-131	1.59514	0.892808	0.764455
-130	14.7534	10.1708	-130	5.25313	1.87702	-130	1.63944	4.92248		-130	11.6868	3.20045	-130	2.33842	6.51898	-130	8.80698	8.95788		-130	1.60628	0.897404	0.769067
-129	14.93	10.3154	-129	5.33077	1.89663	-129	1.65765	5.02706		-129	11.815	3.24236	-129	2.37212	6.63427	-129	8.93249	9.08509		-129	1.61801	0.902993	0.767648
-128	15.1154	10.462	-128	5.40624	1.91716	-128	1.67118	5.11655		-128	11.9408	3.28517	-128	2.40192	6.73891	-128	9.07205	9.21188		-128	1.63048	0.907341	0.768712
-127	15.3081	10.6038	-127	5.49263	1.94131	-127	1.68939	5.21176		-127	12.0842	3.33074	-127	2.44094	6.85562	-127	9.20806	9.33442		-127	1.64296	0.911812	0.766939
-126	15.495	10.7525	-126	5.57527	1.95815	-126	1.70812	5.29396		-126	12.2246	3.37348	-126	2.4718	6.95708	-126	9.33541	9.46206		-126	1.64983	0.917029	0.772614
-125	15.6752	10.9048	-125	5.6566	1.97993	-125	1.72685	5.36941		-125	12.3571	3.42002	-125	2.51011	7.04789	-125	9.4666	9.59935		-125	1.66104	0.92237	0.772969
-124	15.8636	11.0555	-124	5.73957	1.9977	-124	1.74246	5.47607		-124	12.4914	3.46298	-124	2.54452	7.1614	-124	9.60616	9.72543		-124	1.67127	0.925227	0.77829
-123	16.0645	11.2037	-123	5.82241	2.02092	-123	1.75806	5.55827		-123	12.6305	3.50788	-123	2.58319	7.24973	-123	9.75932	9.86626		-123	1.68188	0.927959	0.782547
-122	16.2541	11.3522	-122	5.90472	2.04468	-122	1.77575	5.65505		-122	12.7635	3.55181	-122	2.61759	7.36006	-122	9.89477	9.99348		-122	1.69451	0.932431	0.781128
-121	16.4459	11.5038	-121	5.99289	2.06567	-121	1.80489	5.76119		-121	12.905	3.59776	-121	2.6552	7.4828	-121	10.042	10.1244		-121	1.70586	0.937523	0.781483
-120	16.637	11.6504	-120	6.07744	2.0887	-120	1.8257	5.86524		-120	13.0467	3.64744	-120	2.69918	7.6027	-120	10.1818	10.2451		-120	1.71446	0.943237	0.781838
-119	16.8338	11.8139	-119	6.16982	2.11126	-119	1.84339	5.97138		-119	13.1884	3.69638	-119	2.73608	7.73217	-119	10.3229	10.3794		-119	1.72656	0.950565	0.786449
-118	17.0408	11.9793	-118	6.25345	2.13331	-118	1.86212	6.07856		-118	13.3318	3.74598	-118	2.77403	7.85172	-118	10.4744	10.5325		-118	1.74412	0.957645	0.788223
-117	17.2444	12.1458	-117	6.34452	2.15877	-117	1.88293	6.19095		-117	13.4784	3.79866	-117	2.81625	7.97517	-117	10.6276	10.6701		-117	1.75712	0.962117	0.785385
-116	17.4524	12.3002	-116	6.43157	2.17923	-116	1.8923	6.29396		-116	13.6193	3.84326	-116	2.85137	8.08478	-116	10.7826	10.7965		-116	1.76847	0.964601	0.793544
-115	17.6631	12.4645	-115	6.5231	2.20121	-115	1.91103	6.41571		-115	13.7648	3.89458	-115	2.895	8.221	-115	10.9419	10.936		-115	1.77975	0.970563	0.794608
-114	17.877	12.6367	-114	6.61271	2.22483	-114	1.92768	6.50104		-114	13.9047	3.94778	-114	2.93012	8.33097	-114	11.1086	11.0838		-114	1.79455	0.977891	0.803122
-113	18.0899	12.7953	-113	6.70726	2.24602	-113	1.94433	6.60354		-113	14.0452	4.00112	-113	2.96346	8.45087	-113	11.2841	11.2058		-113	1.80605	0.985964	0.799574
-112	18.2986	12.9655	-112	6.8059	2.26681	-112	1.9693	6.71592		-112	14.197	4.05708	-112	3.00958	8.58531	-112	11.4475	11.3367		-112	1.81599	0.994783	0.803122
-111	18.5211	13.1334	-111	6.90315	2.28918	-111	1.98283	6.83039		-111	14.3482	4.11012	-111	3.05286	8.70557	-111	11.6154	11.4857		-111	1.82936	1.00087	0.80525
-110	18.7406	13.311	-110	7.00362	2.31103	-110	2.00312	6.93496		-110	14.4957	4.16048	-110	3.10004	8.8354	-110	11.7971	11.6378		-110	1.84087	1.00658	0.813764
-109	18.9742	13.4756	-109	7.10955	2.3309	-109	2.02029	7.03434		-109	14.6598	4.20911	-109	3.14651	8.94076	-109	11.977	11.7761		-109	1.85319	1.01329	0.81873
-108	19.2101	13.6485	-108	7.21667	2.35742	-108	2.05047	7.13319		-108	14.8176	4.26619	-108	3.20326	9.06137	-108	12.1683	11.9204		-108	1.865	1.02062	0.818375
-107	19.4469	13.8257	-107	7.3261	2.38031	-107	2.06868	7.23933		-107	14.9799	4.31961	-107	3.25399	9.19298	-107	12.3598	12.0667		-107	1.87374	1.02807	0.823696
-106	19.6936	13.9968	-106	7.43657	2.40255	-106	2.09886	7.34599		-106	15.1473	4.36832	-106	3.31323	9.31465	-106	12.5517	12.2126		-106	1.88524	1.02993	0.826889
-105	19.9553	14.1717	-105	7.55211	2.42887	-105	2.13111	7.46878		-105	15.32	4.42757	-105	3.37708	9.44945	-105	12.762	12.3643		-105	1.90273	1.03565	0.833984
-104	20.2319	14.3423	-104	7.67437	2.45401	-104	2.14464	7.59781		-104	15.5109	4.48114	-104	3.42781	9.58886	-104	12.9738	12.5087		-104	1.91834	1.04062	0.831501
-103	20.5407	14.5204	-103	7.80925	2.47829	-103	2.16701	7.73309		-103	15.72	4.53396	-103	3.48031	9.73466	-103	13.2234	12.667		-103	1.9344	1.04943	0.840724
-102	20.8574	14.6943	-102	7.94907	2.50454	-102	2.20083	7.87461		-102	15.9353	4.59484	-102	3.54168	9.87691	-102	13.4788	12.8212		-102	1.94501	1.05614	0.845335
-101	20.8643	14.8696	-101	7.89972	2.52757	-101	2.21592	8.02341		-101	15.9097	4.64834	-101	3.53955	10.0302	-101	13.4628	12.9722		-101	1.9554	1.06533	0.856687
-100	20.979	15.0466	-100	7.8942	2.55027	-100	2.25338	8.15661		-100	15.95	4.70332	-100	3.56013	10.1618	-100	13.5402	13.1301		-100	1.97243	1.07204	0.851011
-99	21.1203	15.2252	-99	7.90301	2.57415	-99	2.27159	8.29032		-99	16.009	4.75861	-99	3.58035	10.2998	-99	13.6342	13.2703		-99	1.9879	1.07788	0.860234
-98	21.2683	15.403	-98	7.92499	2.59745	-98	2.30177	8.41519		-98	16.0791	4.81539	-98	3.6144	10.4246	-98	13.7366	13.4171		-98	2.00232	1.08459	0.860589
-97	21.414	15.5718	-97	7.95598	2.62074	-97	2.32986	8.55723		-97	16.1549	4.8635	-97	3.63356	10.5796	-97	13.8414	13.5541		-97	2.01285	1.09191	0.865555
-96	21.5628	15.7478	-96	7.99618	2.64601	-96	2.36108	8.68835		-96	16.2316	4.92155	-96	3.67577	10.7297	-96	13.9594	13.7103		-96	2.02473	1.09937	0.868038
-95	21.7226	15.9253	-95	8.03862	2.66772	-95	2.39386	8.83455		-95	16.3167	4.97789	-95	3.70521	10.8744	-95	14.0872	13.8602		-95	2.0381	1.1052	0.875842
-94	21.8884	16.1068	-94	8.08014	2.69193	-94	2.40895	8.98907		-94	16.4026	5.03967	-94	3.73253	11.0351	-94	14.2176	14.0031		-94	2.05013	1.11589	0.886485
-93	22.0607	16.2924	-93	8.12752	2.717	-93	2.45057	9.14984		-93	16.5003	5.09966	-93	3.77297	11.1979	-93	14.3499	14.1516		-93	2.05977	1.12769	0.887194
-92	22.2436	16.4693	-92	8.17048	2.74674	-92	2.48387	9.29761		-92	16.5942	5.16115	-92	3.8166	11.3398	-92	14.4945	14.3076		-92	2.06821	1.13514	0.888968
-91	22.4144	16.6486	-91	8.21246	2.77056	-91	2.50312	9.46358		-91	16.6839	5.22047	-91	3.85066	11.5012	-91	14.6274	14.455		-91	2.0777	1.14309	0.893579
-90	22.5909	16.8375	-90	8.2576	2.78826	-90	2.5359	9.65765		-90	16.7786	5.27411	-90	3.88648	11.6804	-90	14.7592	14.6135		-90	2.09204	1.15315	0.89961
-89	22.7709	17.0212	-89	8.30655	2.81221	-89	2.56504	9.87721		-89	16.8741	5.32917	-89	3.92586	11.8879	-89	14.8951	14.7592		-89	2.10654	1.15886	0.902802
-88	22.9538	17.2025	-88	8.35906	2.83241	-88	2.59105	10.0921		-88	16.9747	5.38028	-88	3.95956	12.0734	-88	15.0397	14.9058		-88	2.11804	1.16532	0.909542
-87	23.134	17.3842	-87	8.41236	2.85261	-87	2.62487	10.0562		-87	17.071	5.43915	-87	3.99752	12.1203	-87	15.173	15.0423		-87	2.13328	1.17712	0.913444
-86	23.3104	17.571	-86	8.46526	2.88097	-86	2.63892	10.116		-86	17.1714	5.50019	-86	4.02696	12.2121	-86	15.3129	15.1964		-86	2.14389	1.18408	0.915218
-85	23.4906	17.7362	-85	8.5202	2.90545	-85	2.66649	10.1904		-85	17.2688	5.55771	-85	4.07201	12.3161	-85	15.4601	15.3313		-85	2.15898	1.18892	0.922313
-84	23.6785	17.9153	-84	8.56817	2.93466	-84	2.69407	10.2752		-84	17.3639	5.61255	-84	4.10855	12.4143	-84	15.6123	15.4903		-84	2.17415	1.19687	0.926215
-83	23.8535	18.0974	-83	8.6162	2.95703	-83	2.72164	10.3803		-83	17.4622	5.67508	-83	4.1426	12.5392	-83	15.7512	15.6386		-83	2.18528	1.2032	0.930117
-82	24.0348	18.2759	-82	8.66555	2.97894	-82	2.74298	10.4792		-82	17.5603	5.73328	-82	4.16814	12.6502	-82	15.8972	15.7802		-82	2.20299	1.21103	0.929762
-81	24.2246	18.45	-81	8.71759	3.0075	-81	2.76847	10.6035		-81	17.663	5.79522	-81	4.19369	12.7861	-81	16.0591	15.9244		-81	2.2186	1.21848	0.931536
-80	24.4062	18.6295	-80	8.76826	3.02744	-80	2.782	10.6998		-80	17.7644	5.84677	-80	4.23625	12.8954	-80	16.1963	16.0685		-80	2.23242	1.22482	0.930827
-79	24.587	18.8144	-79	8.82478	3.05382	-79	2.80073	10.8039		-79	17.868	5.91109	-79	4.27244	13.016	-79	16.3517	16.2174		-79	2.24856	1.23165	0.934019
-78	24.7647	18.9982	-78	8.88479	3.07679	-78	2.8231	10.9136		-78	17.9743	5.96825	-78	4.30401	13.1508	-78	16.4943	16.3721		-78	2.26044	1.23836	0.936857
-77	24.9484	19.1796	-77	8.92854	3.09633	-77	2.84287	11.0083		-77	18.0714	6.02294	-77	4.34551	13.254	-77	16.6368	16.5294		-77	2.27352	1.24568	0.93934
-76	25.128	19.3612	-76	8.98079	3.11988	-76	2.859	11.1576		-76	18.1725	6.08114	-76	4.37992	13.414	-76	16.7915	16.6768		-76	2.28861	1.25425	0.944306
-75	25.3114	19.5489	-75	9.02349	3.14614	-75	2.89178	11.2784		-75	18.2724	6.14389	-75	4.4271	13.5584	-75	16.9322	16.8287		-75	2.30161	1.26444	0.950337
-74	25.4968	19.7293	-74	9.06856	3.17094	-74	2.92092	11.3965		-74	18.3691	6.20657	-74	4.4647	13.7006	-74	17.0827	16.9643		-74	2.31797	1.275	0.953175
-73	25.6737	19.9161	-73	9.11502	3.19384	-73	2.96306	11.5427		-73	18.4614	6.2591	-73	4.51011	13.8656	-73	17.217	17.1191		-73	2.33321	1.28779	0.955303
-72	25.8594	20.1067	-72	9.16627	3.21417	-72	2.97867	11.6545		-72	18.5614	6.32432	-72	4.54878	13.9929	-72	17.3744	17.2715		-72	2.34793	1.2981	0.962398
-71	26.0452	20.3	-71	9.21194	3.23714	-71	3.01613	11.7659		-71	18.6648	6.38827	-71	4.59241	14.1164	-71	17.5178	17.4164		-71	2.36309	1.30406	0.972331
-70	26.2318	20.489	-70	9.25773	3.26267	-70	3.0307	11.8715		-70	18.7609	6.44796	-70	4.61547	14.2458	-70	17.671	17.5734		-70	2.37482	1.31723	0.97978
-69	26.415	20.6697	-69	9.29451	3.28517	-69	3.05047	11.9703		-69	18.8562	6.50646	-69	4.65413	14.353	-69	17.8175	17.7244		-69	2.38812	1.32518	0.985101
-68	26.5923	20.8442	-68	9.33537	3.30813	-68	3.07752	12.065		-68	18.9531	6.56182	-68	4.69954	14.4761	-68	17.9519	17.8535		-68	2.39574	1.33462	0.98652
-67	26.7663	21.0152	-67	9.37505	3.32294	-67	3.1129	12.1597		-67	19.0405	6.61263	-67	4.73608	14.5931	-67	18.0879	17.9935		-67	2.41001	1.34915	0.994679
-66	26.9371	21.2037	-66	9.41295	3.34899	-66	3.13632	12.2508		-66	19.1336	6.6768	-66	4.76587	14.7226	-66	18.2235	18.1448		-66	2.4254	1.36157	0.989713
-65	27.1075	21.3818	-65	9.44861	3.37498	-65	3.15193	12.3465		-65	19.2238	6.73306	-65	4.79212	14.8265	-65	18.3507	18.2973		-65	2.4393	1.37213	0.992196
-64	27.2799	21.5587	-64	9.49375	3.39946	-64	3.1795	12.4579		-64	19.325	6.78745	-64	4.83044	14.9599	-64	18.4911	18.4423		-64	2.45065	1.38045	0.991841
-63	27.4569	21.7483	-63	9.53046	3.42473	-63	3.19875	12.5593		-63	19.4183	6.84356	-63	4.86697	15.0628	-63	18.6264	18.6223		-63	2.46769	1.38654	0.995034
-62	27.6343	21.9288	-62	9.56428	3.45407	-62	3.21748	12.6587		-62	19.5068	6.9028	-62	4.90103	15.1809	-62	18.7562	18.7888		-62	2.48099	1.39424	0.993969
-61	27.8125	22.1119	-61	9.5958	3.47875	-61	3.24974	12.7607		-61	19.5965	6.96474	-61	4.93154	15.3093	-61	18.8989	18.9329		-61	2.49324	1.40628	0.995034
-60	27.9854	22.2936	-60	9.62614	3.50461	-60	3.27836	12.8741		-60	19.6885	7.02323	-60	4.97091	15.436	-60	19.0187	19.0933		-60	2.50781	1.41448	0.996807
-59	28.1479	22.483	-59	9.65713	3.53139	-59	3.30437	12.9636		-59	19.7792	7.08383	-59	4.99503	15.5576	-59	19.1398	19.2546		-59	2.52529	1.42479	0.996098
-58	28.3188	22.6688	-58	9.68108	3.55145	-58	3.30749	13.0578		-58	19.8668	7.14277	-58	5.01029	15.6797	-58	19.2663	19.412		-58	2.53963	1.43249	0.999291
-57	28.488	22.8586	-57	9.707	3.57665	-57	3.33715	13.1467		-57	19.9521	7.20329	-57	5.03689	15.7946	-57	19.392	19.5724		-57	2.55749	1.44665	1.00248
-56	28.6464	23.0471	-56	9.72727	3.60515	-56	3.35796	13.2393		-56	20.0333	7.27083	-56	5.06243	15.9315	-56	19.504	19.726		-56	2.57781	1.46044	1.00355
-55	28.8041	23.2226	-55	9.7447	3.6287	-55	3.37045	13.308		-55	20.1199	7.32551	-55	5.07166	16.0255	-55	19.6135	19.8797		-55	2.59208	1.47448	1.00142
-54	28.9551	23.4091	-54	9.76102	3.64989	-54	3.41259	13.3772		-54	20.1999	7.38685	-54	5.10855	16.1284	-54	19.7171	20.0306		-54	2.60829	1.48454	1.011
-53	29.0832	23.582	-53	9.77352	3.67121	-53	3.43861	13.4246		-53	20.2658	7.44251	-53	5.13977	16.205	-53	19.7975	20.1776		-53	2.62637	1.49348	1.01738
-52	29.197	23.7601	-52	9.77846	3.6941	-52	3.44433	13.4657		-52	20.3201	7.49384	-52	5.15928	16.2841	-52	19.8712	20.3197		-52	2.63975	1.50429	1.02377
-51	29.2902	23.9402	-51	9.77866	3.71944	-51	3.47086	13.4787		-51	20.3606	7.55749	-51	5.19156	16.3441	-51	19.9379	20.4805		-51	2.65865	1.51223	1.02944
-50	29.3783	24.1273	-50	9.77214	3.73983	-50	3.48439	13.5219		-50	20.4052	7.61449	-50	5.19333	16.4381	-50	19.9824	20.6279		-50	2.67015	1.52093	1.04044
-49	29.7509	24.3221	-49	9.94243	3.76128	-49	3.51093	13.7575		-49	20.6831	7.67269	-49	5.26392	16.6453	-49	20.2777	20.8044		-49	2.68472	1.53111	1.04328
-48	30.0412	24.5197	-48	10.0652	3.7851	-48	3.52081	13.8949		-48	20.8991	7.73694	-48	5.32281	16.7907	-48	20.4958	20.9712		-48	2.70228	1.54416	1.05002
-47	30.3047	24.7177	-47	10.1837	3.813	-47	3.5437	14.0182		-47	21.0983	7.80867	-47	5.39163	16.9269	-47	20.6992	21.1493		-47	2.72103	1.55745	1.05073
-46	30.5561	24.9149	-46	10.2763	3.83853	-46	3.56504	14.1452		-46	21.2806	7.87247	-46	5.42675	17.0532	-46	20.8756	21.3119		-46	2.73612	1.57024	1.05676
-45	30.8018	25.117	-45	10.3652	3.86564	-45	3.57908	14.2747		-45	21.4518	7.93366	-45	5.46364	17.1987	-45	21.0606	21.4804		-45	2.75301	1.58291	1.06279
-44	31.0367	25.3175	-44	10.4534	3.89328	-44	3.59677	14.3793		-44	21.6237	7.99507	-44	5.49095	17.3232	-44	21.2332	21.6583		-44	2.77094	1.58887	1.06031
-43	31.261	25.501	-43	10.5321	3.92071	-43	3.5999	14.4641		-43	21.7828	8.05745	-43	5.52678	17.4111	-43	21.4025	21.8281		-43	2.78782	1.59868	1.05853
-42	31.4804	25.6988	-42	10.6157	3.94065	-42	3.60822	14.5604		-42	21.9461	8.11005	-42	5.56084	17.5459	-42	21.5681	21.9899		-42	2.80635	1.60924	1.06598
-41	31.7028	25.8891	-41	10.6949	3.96328	-41	3.62851	14.6665		-41	22.1028	8.16855	-41	5.59099	17.6573	-41	21.7368	22.1481		-41	2.82675	1.62278	1.07024
-40	31.9294	26.0662	-40	10.7749	3.99868	-40	3.63215	14.7726		-40	22.2583	8.23609	-40	5.61405	17.7769	-40	21.9133	22.3099		-40	2.8452	1.62936	1.07769
-39	32.1479	26.2535	-39	10.8495	4.02606	-39	3.65453	14.8658		-39	22.4162	8.30332	-39	5.64881	17.8744	-39	22.0857	22.4806		-39	2.86582	1.64253	1.08088
-38	32.3693	26.4383	-38	10.9291	4.05645	-38	3.67378	14.9657		-38	22.5777	8.36937	-38	5.69315	17.9847	-38	22.2461	22.6588		-38	2.88375	1.65495	1.08762
-37	32.5873	26.632	-37	10.9982	4.08935	-37	3.67794	15.0723		-37	22.729	8.43093	-37	5.72224	18.1036	-37	22.4031	22.8387		-37	2.90616	1.66128	1.09365
-36	32.807	26.815	-36	11.066	4.11061	-36	3.70499	15.1935		-36	22.8764	8.48816	-36	5.76658	18.2309	-36	22.5632	23.0051		-36	2.92559	1.67246	1.09897
-35	33.0197	27.0125	-35	11.1378	4.13568	-35	3.71852	15.3018		-35	23.0342	8.54583	-35	5.79461	18.3508	-35	22.6992	23.1664		-35	2.93881	1.68265	1.10145
-34	33.2282	27.2061	-34	11.2022	4.15482	-34	3.73933	15.41		-34	23.1785	8.61158	-34	5.83008	18.4835	-34	22.8436	23.334		-34	2.95233	1.69681	1.11103
-33	33.4419	27.3875	-33	11.2755	4.17923	-33	3.75286	15.5057		-33	23.3313	8.66074	-33	5.86449	18.5995	-33	22.9891	23.5076		-33	2.97258	1.70811	1.10678
-32	33.6546	27.5667	-32	11.3507	4.20075	-32	3.77367	15.6197		-32	23.4886	8.71558	-32	5.89855	18.7283	-32	23.1398	23.6722		-32	2.98693	1.71867	1.11281
-31	33.8582	27.7493	-31	11.4276	4.21891	-31	3.79761	15.7034		-31	23.6367	8.76571	-31	5.93934	18.8248	-31	23.2804	23.8322		-31	3.00314	1.72997	1.11316
-30	34.0677	27.9299	-30	11.4966	4.24898	-30	3.82414	15.7856		-30	23.7794	8.82764	-30	5.97091	18.9386	-30	23.4409	24.0064		-30	3.02017	1.74587	1.12167
-29	34.2788	28.1027	-29	11.558	4.26997	-29	3.84547	15.8913		-29	23.9219	8.88256	-29	6.00958	19.0621	-29	23.5837	24.1584		-29	3.03272	1.75494	1.12629
-28	34.484	28.2686	-28	11.625	4.29557	-28	3.87825	15.9631		-28	24.0697	8.94367	-28	6.05073	19.1472	-28	23.7134	24.309		-28	3.05633	1.76674	1.13019
-27	34.6789	28.4345	-27	11.6959	4.3209	-27	3.88814	16.0635		-27	24.2165	8.99724	-27	6.06598	19.2653	-27	23.8536	24.447		-27	3.07262	1.77469	1.13622
-26	34.8775	28.6042	-26	11.7551	4.34662	-26	3.91935	16.0999		-26	24.3511	9.04587	-26	6.105	19.3349	-26	23.9896	24.5998		-26	3.08943	1.78239	1.14118
-25	35.0675	28.753	-25	11.8236	4.3709	-25	3.92664	16.1769		-25	24.482	9.09174	-25	6.11955	19.4243	-25	24.1296	24.7297		-25	3.10527	1.78872	1.14154
-24	35.2541	28.9077	-24	11.8931	4.39795	-24	3.94745	16.2591		-24	24.6229	9.14718	-24	6.16176	19.5208	-24	24.2639	24.8644		-24	3.11715	1.80152	1.14509
-23	35.4362	29.0568	-23	11.9586	4.4163	-23	3.95838	16.3189		-23	24.7594	9.19753	-23	6.19333	19.6009	-23	24.3947	24.9889		-23	3.13134	1.81505	1.14899
-22	35.6146	29.1979	-22	12.0262	4.43868	-22	3.98959	16.4162		-22	24.9011	9.23803	-22	6.23093	19.7137	-22	24.5135	25.119		-22	3.1418	1.82797	1.15892
-21	35.7943	29.3425	-21	12.0826	4.46447	-21	3.98283	16.5042		-21	25.0176	9.28651	-21	6.2547	19.8116	-21	24.6376	25.2622		-21	3.15734	1.8425	1.15857
-20	35.969	29.4809	-20	12.1527	4.4848	-20	4.00989	16.5765		-20	25.1544	9.33246	-20	6.2994	19.8936	-20	24.752	25.3862		-20	3.17281	1.84598	1.16247
-19	36.1447	29.6175	-19	12.2205	4.50724	-19	4.03954	16.6592		-19	25.2864	9.37333	-19	6.33664	19.9844	-19	24.8746	25.5155		-19	3.1882	1.8543	1.1646
-18	36.3107	29.7548	-18	12.2914	4.5252	-18	4.04527	16.7581		-18	25.4152	9.41464	-18	6.35828	20.0866	-18	24.9953	25.645		-18	3.20463	1.85915	1.17382
-17	36.4841	29.8898	-17	12.3598	4.5502	-17	4.05411	16.8621		-17	25.5479	9.46306	-17	6.38844	20.1972	-17	25.1169	25.7544		-17	3.21935	1.86151	1.17666
-16	36.649	30.018	-16	12.4332	4.56836	-16	4.08117	16.9495		-16	25.6841	9.50288	-16	6.43207	20.282	-16	25.2339	25.8803		-16	3.2328	1.86747	1.18907
-15	36.8067	30.132	-15	12.5014	4.58146	-15	4.09209	17.0177		-15	25.8078	9.54471	-15	6.46328	20.365	-15	25.3485	25.9705		-15	3.25043	1.87343	1.18659
-14	36.9561	30.2376	-14	12.5595	4.59732	-14	4.1051	17.1103		-14	25.9182	9.57886	-14	6.4945	20.4573	-14	25.4436	26.0752		-14	3.26358	1.88076	1.18801
-13	37.0935	30.3325	-13	12.6197	4.61613	-13	4.11602	17.1779		-13	26.0255	9.60964	-13	6.51614	20.5477	-13	25.5343	26.1549		-13	3.27501	1.88883	1.19652
-12	37.2337	30.4288	-12	12.6804	4.63285	-12	4.12591	17.2378		-12	26.1356	9.64557	-12	6.54062	20.6073	-12	25.6412	26.2471		-12	3.28719	1.8943	1.20043
-11	37.3526	30.5199	-11	12.7515	4.64772	-11	4.13163	17.2726		-11	26.248	9.67187	-11	6.57786	20.6399	-11	25.721	26.3394		-11	3.29727	1.90125	1.21142
-10	37.4844	30.5994	-10	12.8179	4.6639	-10	4.11446	17.347		-10	26.3585	9.69854	-10	6.57999	20.7183	-10	25.8165	26.4069		-10	3.30826	1.90821	1.21107
-9	37.619	30.6799	-9	12.8899	4.67456	-9	4.12435	17.4266		-9	26.4755	9.71954	-9	6.60482	20.8084	-9	25.9155	26.4869		-9	3.31595	1.91107	1.21391
-8	37.74	30.7527	-8	12.9651	4.68713	-8	4.14932	17.4922		-8	26.5835	9.73777	-8	6.64207	20.8606	-8	26.0071	26.5679		-8	3.32716	1.91777	1.21497
-7	37.8635	30.816	-7	13.0303	4.70088	-7	4.15869	17.59		-7	26.6828	9.76294	-7	6.6701	20.9411	-7	26.1068	26.6254		-7	3.33433	1.91902	1.2171
-6	37.9903	30.8766	-6	13.1103	4.70608	-6	4.17534	17.6566		-6	26.7965	9.7731	-6	6.69954	20.9943	-6	26.2092	26.6939		-6	3.33821	1.92051	1.21994
-5	38.1258	30.9367	-5	13.1908	4.71562	-5	4.19667	17.7445		-5	26.9066	9.7941	-5	6.75027	21.0788	-5	26.3232	26.7515		-5	3.34128	1.9215	1.22171
-4	38.2687	30.9897	-4	13.2807	4.72792	-4	4.18366	17.8351		-4	27.0228	9.81143	-4	6.77581	21.1373	-4	26.4411	26.804		-4	3.34531	1.92721	1.21958
-3	38.4243	31.0461	-3	13.3812	4.7376	-3	4.18002	17.9266		-3	27.1554	9.82906	-3	6.79957	21.2107	-3	26.5586	26.8534		-3	3.34285	1.92684	1.21426
-2	38.6162	31.0903	-2	13.5027	4.74319	-2	4.20187	18.0442		-2	27.3165	9.84221	-2	6.8503	21.293	-2	26.7186	26.9004		-2	3.34658	1.92746	1.21923
-1	38.8738	31.1266	-1	13.6671	4.7499	-1	4.20239	18.2164		-1	27.5291	9.85409	-1	6.89181	21.4062	-1	26.9272	26.924		-1	3.35106	1.92933	1.21426
1	39.093	31.1526	1	13.7808	4.75714	1	4.20395	18.3569		1	27.6897	9.86672	1	6.93828	21.4913	1	27.1135	26.9508		1	3.35308	1.9302	1.21887
[truncated: 999 more rows]

## Sheet: FigS8
FigureS8
FigureS8A RNA-seq (Normalized counts)
[truncated: 21 more rows]

[truncated: 5 more sheets: FigS9, FigS10, FigS11, FigS13, FigS14]
